# Supplementary material for: Comparison between the Choices Five-Level Criteria and Nutri-Score: Alignment with the Dutch Food-Based Dietary Guidelines
Source: Nutrients. 2022 Aug 26;14(17):3527. doi: 10.3390/nu14173527 (PMC9460444; doi:10.3390/nu14173527)
Supplement: Supplementary file 1 [file nutrients-14-03527-s001.zip]

Archive with 2 entries (2 files):
- Supplementary Table S1 220819.xlsx
- Supplementary Table S2 220819.xlsx
