# Supplementary material for: Comparison between the Choices Five-Level Criteria and Nutri-Score: Alignment with the Dutch Food-Based Dietary Guidelines
Source: Nutrients. 2022 Aug 26;14(17):3527. doi: 10.3390/nu14173527 (PMC9460444; doi:10.3390/nu14173527)
Supplement: Supplementary file 1 [file nutrients-14-03527-s001.zip › Supplementary Table S1 220819.xlsx]

## Sheet: Dutch food products database
Produkt_omschrijving	Choices Product Group classification	Hoeveelheid	Meeteenheid	Product_description		Groente	FASAT	FATRS	NA	SUGAR	FIBT	ENERCC	FAT	PROT			Choices level	Choices 5 graded FOP	Nutri-Score	Complies with the Wheel of 5	Complies with the Wheel of 5	Explanation
Product_description	Choices Product Group classification			Product_synoniemen (only avail in Dutch)	Choices food class		fatty acids, total saturated	fatty acids, total trans	sodium	sugars, total	fibre, total dietary	energy kcal, total metabolisable	fat, total	protein, total	salt, total	Fruits, vegetables, pulses, nuts, and rapeseed, walnut and olive oils	Choices level	Choices 5 graded FOP
							g	g	mg	g	g	kcal	g	g	g	%/100g or 100ml				Complies with the Wheel of 6	Complies with the Wheel of 6	Complies with the Wheel of 6
							24	29	99	15	18	9	22	10	0.0025
Apple Elstar with skin	Fresh fruits & vegetables	100	g		Basic	0	0	0	1	10.2	1.9	55	0.2	0.3	0.0025	100	1	1	Nutriscore_A	Yes	All fresh fruits comply	Unprocessed fruit aligns with the Wheel of Five
Apple Elstar without skin	Fresh fruits & vegetables	100	g		Basic	0	0	0	1	11.8	1.5	55	0.2	0.2	0.0025	100	1	1	Nutriscore_A	Yes	All fresh fruits comply	Unprocessed fruit aligns with the Wheel of Five
Cabbage green raw	Fresh fruits & vegetables	100	g	Kool savooie rauw	Basic	0	0	0	7	4.1	4.1	36	0.2	2.4	0.0175	100	1	1	Nutriscore_A	Yes	All fresh vegetables comply	Unprocessed vegetables align with the Wheel of Five
Cabbage red raw	Fresh fruits & vegetables	100	g		Basic	0	0	0	9	3	3.6	27	0	2	0.0225	100	1	1	Nutriscore_A	Yes	All fresh vegetables comply	Unprocessed vegetables align with the Wheel of Five
Tomato puree concentrated tinned	Processed vegetables	100	g	Tomatenpuree geconcentreerd	Basic	0	0	0	269	12.9	3.7	87	0	4.5	0.6725	100	5	5	Nutriscore_A	No	Contains too much salt and sugar	Contains added salt
Tomatoes tinned	Processed vegetables	100	g	Tomaatblokjes in blik; tomaten hele in blik	Basic	0	0.1	0	100	3.6	0.7	24	0.4	1.1	0.25	100	5	5	Nutriscore_A	No	Contains too much salt	Contains added salt
Tomatoes dried in oil tin/glass, drained	Processed vegetables	100	g	Tomaten gedroogd blik/glas in olie	Basic	0	1.5	0	540	6.3	8	197	14	4.4	1.35	100	4	4	Nutriscore_A	No	Contains too much salt and SAFA	Contains added salt
Tomato sieved pack	Processed vegetables	100	g	Tomaten gezeefde pak	Basic	0	0.1	0	110	6	2	39	0.3	1.8	0.275	100	2	2	Nutriscore_A	No	Contains too much salt	Contains added salt
Tomato sun-dried	Processed vegetables	100	g	Tomaten zongedroogde	Basic	0	0.5	0	2059	37.6	12.3	331	3	14.1	5.1475	100	5	5	Nutriscore_C	No	Contains too much salt and sugar	Contains added salt
Artichoke hearts canned	Processed vegetables	100	g		Basic	0	0.1	0	389	0.7	4.8	27	0.4	2.1	0.9725	100	3	3	Nutriscore_A	No	Contains too much salt	Contains added salt
Asparagus white tinned	Processed vegetables	100	g		Basic	0	0.1	0	310	1.8	1.2	17	0.3	1.4	0.775	100	3	3	Nutriscore_A	No	Contains too much salt	Contains added salt
Olives green in brine tinned/glass	Processed vegetables	100	g	Groene olijven	Basic	0	1.6	0	1707	0.5	4	113	11	0.9	4.2675	100	5	5	Nutriscore_C	No	Contains too much salt	Contains added salt
Olives ripe in brine tinned/glass	Processed vegetables	100	g	Zwarte olijven	Basic	0	2.1	0	904	0	12.5	162	14	0.9	2.26	100	5	5	Nutriscore_C	No	Contains too much salt	Contains added salt
Fruit in own juice tinned	Processed fruit	100	g	Vruchten op sap blik/glas	Basic	0	0	0	1	10.3	1.7	47	0	0.6	0.0025	100	1	1	Nutriscore_A	Yes	Does not contain too much sugar	Meets the criteria
Fruit in syrup tinned	Processed fruit	100	g		Basic	0	0	0	3	15.2	1.4	67	0	0.4	0.0075	100	4	4	Nutriscore_A	No	Contains too much sugar	Contains added sugar
Pineapple in own juice tinned	Processed fruit	100	g	Ananas op sap blik/glas	Basic	0	0	0	4	13.1	0.8	59	0.1	0.4	0.01	100	4	4	Nutriscore_A	Yes	Does not contain too much sugar	Meets the criteria
Pineapple in syrup tinned	Processed fruit	100	g		Basic	0	0	0	4	14.8	1	69	0.1	0.3	0.01	100	4	4	Nutriscore_A	No	Contains too much sugar	Contains added sugar
Pear dried	Processed fruit	100	g	Peer gedroogd	Basic	0	0	0	10	51	9.6	287	0	2	0.025	100	5	5	Nutriscore_B	Yes	Contains too much sugar	Meets the criteria
Pear dried soaked in water	Processed fruit	100	g	Peer gedroogd geweekt	Basic	0	0	0	4	14.8	2.8	83	0	0.6	0.01	100	4	4	Nutriscore_A	Yes	Contains too much sugar	Meets the criteria
Pears in syrup tinned	Processed fruit	100	g	Peer op siroop blik/glas	Basic	0	0	0	3	14.7	2	64	0	0.3	0.0075	100	4	4	Nutriscore_A	No	Contains too much sugar	Contains added sugar
Figs dried	Processed fruit	100	g		Basic	0	0.1	0	10	47.9	9.8	259	0.9	3.3	0.025	100	5	5	Nutriscore_B	Yes	Contains too much sugar	Meets the criteria
Raisins dried	Processed fruit	100	g		Basic	0	0.1	0	25	69	3.7	325	0.5	3.1	0.0625	100	5	5	Nutriscore_C	Yes	Contains too much sugar	Meets the criteria
Beans brown canned	Processed beans and legumes	100	g	Bruine bonen blik/glas	Basic	0	0.1	0	170	0.9	7.9	120	0.7	6.5	0.425	100	1	1	Nutriscore_A	Yes	It does not contain too much sugar or salt	Meets the criteria
Beans white canned	Processed beans and legumes	100	g	Witte bonen blik/glas	Basic	0	0.1	0	180	0.4	7.1	105	0.8	6.9	0.45	100	1	1	Nutriscore_A	Yes	It does not contain too much sugar or salt	Meets the criteria
Tempeh fermented soya beans prepared wo fat	Processed beans and legumes	100	g	Tempeh	Basic	0	1.1	0	8	5.6	5.6	150	7.5	12.2	0.02	100	1	1	Nutriscore_A	Yes	It does not contain too much salt or SAFA	Meets the criteria
Peas medium fine tinned	Processed beans and legumes	100	g		Basic	0	0.4	0	250	1	4.5	94	1	5	0.625	100	2	2	Nutriscore_A	No	Contains too much salt	Contains added salt
Lentils green and brown dried	Processed beans and legumes	100	g		Basic	0	0.3	0	5	1	18	306	1.5	21	0.0125	100	1	1	Nutriscore_A	Yes	Does not contain too much salt or sugar	Meets the criteria
Water >100 mg calcium per litre	Plain water, tea and coffee	100	g	Kraanwater hard	Basic	0	0	0	2	0	0	0	0	0	0.005	0	1	1	Nutriscore_A	Yes	-	Meets the criteria
Water 0-50 mg calcium per litre	Plain water, tea and coffee	100	g	Kraanwater zacht	Basic	0	0	0	2	0	0	0	0	0	0.005	0	1	1	Nutriscore_A	Yes	-	Meets the criteria
Water 50-100 mg calcium per litre	Plain water, tea and coffee	100	g	Kraanwater 50-100 mg calcium p liter	Basic	0	0	0	2	0	0	0	0	0	0.005	0	1	1	Nutriscore_A	Yes	-	Meets the criteria
Cashew nuts salted	(Un)Processed nuts and seeds	100	g	Cashewnoten gezouten	Basic	0	8.4	0	272	5	3.8	615	48.9	21.2	0.68	100	2	2	Nutriscore_C	No	Contains too much salt	Contains added salt
Cashew nuts unsalted	(Un)Processed nuts and seeds	100	g	Cashewnoten ongezouten	Basic	0	8.4	0	10	5	3.8	615	48.9	21.2	0.025	100	1	1	Nutriscore_B	Yes	Does not contain too much salt	Meets the criteria
Walnuts salted	(Un)Processed nuts and seeds	100	g	Walnoten gezouten	Basic	0	6.8	0	400	2.9	4.6	706	68.1	15.9	1	100	2	2	Nutriscore_C	No	Contains too much salt	Contains added salt
Walnuts unsalted	(Un)Processed nuts and seeds	100	g	Walnoten ongezouten	Basic	0	6.8	0	0	2.9	4.6	706	68.1	15.9	0	100	1	1	Nutriscore_B	Yes	Does not contain too much salt	Meets the criteria
Pecannuts oil roasted, salted	(Un)Processed nuts and seeds	100	g	Pecannoten gezouten gebrand	Basic	0	7.2	0	272	4	9.5	750	75.2	9.2	0.68	100	2	2	Nutriscore_C	No	Contains too much salt	Contains added salt
Pecan nuts unroasted unsalted	(Un)Processed nuts and seeds	100	g	Pecannoten ongezouten	Basic	0	6.2	0	0	4	9.6	721	72	9.2	0	100	1	1	Nutriscore_B	Yes	Does not contain too much salt	Meets the criteria
Pine nuts	(Un)Processed nuts and seeds	100	g	Noten pijnboompitten	Basic	0	5.3	0	4	3.8	0.8	611	50.7	24	0.01	100	1	1	Nutriscore_B	Yes	Does not contain too much salt	Meets the criteria
Potato sweet raw	Plain tubers used as staple	100	g	Bataat zoete rauw	Basic	0	0.1	0	40	5.7	2.4	98	0.3	1.2	0.1	0	1	1	Nutriscore_B	Yes	Good source of carbohydrates and nutrients (does not contain too much salt)	Meets the criteria
Cassava raw	Plain tubers used as staple	100	g	Maniokwortel rauw	Basic	0	0.1	0	5	1.5	1.7	155	0.2	0.6	0.0125	0	1	1	Nutriscore_B	Yes	Good source of carbohydrates and nutrients	Meets the criteria
Potatoes slices/parts frozen unprepared	Processed tubers used as staple	100	g	Aardappelpartjes/-schijfjes ed diepvries onbereid	Basic	0	0.4	0	40	0.6	2.5	134	3.8	2.5	0.1	0	2	2	Nutriscore_A	No	Does not contain too much salt (do not prepare with frying pan)	Contains too much saturated fat
Potatoes mashed instant prepared av	Processed tubers used as staple	100	g		Basic	0	0	0	75	0.4	1.1	59	0.1	1.4	0.1875	0	4	4	Nutriscore_A	No	Contains too much salt and SAFA	Contains added salt
Potato croquettes frozen unprepared	Processed tubers used as staple	100	g		Basic	0	1.1	0	354	1.7	2.1	169	6	2.7	0.885	0	3	3	Nutriscore_C	No	Contains too much salt and SAFA	Contains too much saturated fat
Potato puree powder av	Processed tubers used as staple	100	g		Basic	0	2.9	0	310	2.2	6.3	368	4.6	8.6	0.775	0	2	2	Nutriscore_A	No	Contains too much salt and SAFA	Contains too much saturated fat
Potatoes mashed fresh prep w s-sk milk wo fat	Processed tubers used as staple	100	g		Basic	0	0.3	0	14	1.4	1.2	74	0.6	2.3	0.035	0	4	4	Nutriscore_A	Yes	Fresh made with semi-skimmed milk	Method of preparation is according to the Wheel of Five
Potato crisps oven baked	Processed tubers used as staple	100	g		Basic	0	2.5	0	420	8	5.1	411	9.3	6.4	1.05	0	4	4	Nutriscore_C	No	Contains too much salt, SAFA and calories	Contains too much saturated fat
Pasta wholemeal raw	Plain noodles and pasta	100	g	Macaroni/spaghetti volkoren rauw	Basic	0	0.3	0	10	3.5	6.9	348	2	13	0.025	0	1	1	Nutriscore_A	Yes	Contains enough fiber	Meets the criteria
Pasta w fibre Honig raw	Plain noodles and pasta	100	g	Macaroni/spaghetti vezelrijk rauw	Basic	0	0.2	0	10	3.5	11	336	1.5	11	0.025	0	1	1	Nutriscore_A	Yes	Contains enough fiber	Meets the criteria
Pasta white raw	Plain noodles and pasta	100	g	Macaroni/spaghetti/noedels/mie witte rauw	Basic	0	0.2	0	2	1	3	356	1.5	12.3	0.005	0	2	2	Nutriscore_A	No	Does not contain enough fiber	Contains not enough fiber
Couscous unprepared	Plain noodles and pasta	100	g		Basic	0	0.2	0	10	0.8	5	377	0.6	12.8	0.025	0	2	2	Nutriscore_A	No	Does not contain enough fiber	Contains not enough fiber
Flour cassava	Plain noodles and pasta	100	g	Cassavemeel	Basic	0	0	0	4	3	1.8	336	0	2	0.01	0	3	3	Nutriscore_B	No	Does not contain enough fiber	Does not contain enough fiber
Noodles instant prepared	Flavoured noodles and pasta	100	g		Basic	0	2.1	0	800	1.1	1.4	227	11.1	3.4	2	0	3	3	Nutriscore_D	No	Does not contain enough fiber and contains too much salt (and SAFA)	Contains too much saturated fat
Pastry puff cheese filled deep-fried in liquid fat	Flavoured noodles and pasta	100	g		Basic	0	8.9	0.5	614	1.6	1	359	23.1	7.3	1.535	0	5	5	Nutriscore_D	No	Contains too much SAFA, calories and salt and not enough fiber	Pastry puff does not align with the Wheel of Five
Pastry puff cheese filled frozen unprepared	Flavoured noodles and pasta	100	g		Basic	0	7.5	0.4	676	1.8	1.1	304	15.4	8.1	1.69	0	4	4	Nutriscore_D	No	Contains too much SAFA, calories and salt and not enough fiber	Pastry puff does not align with the Wheel of Five
Bulgur wheat raw	Grains	100	g		Basic	0	0.2	0	17	0.4	12.5	340	1.3	12.3	0.0425	0	1	1	Nutriscore_A	Yes	Contains enough fiber	Meets the criteria
Quinoa raw	Grains	100	g		Basic	0	0.7	0	5	4.9	7	354	6.1	14.1	0.0125	0	2	2	Nutriscore_A	Yes	Contains enough fiber	Meets the criteria
Rice brown raw	Grains	100	g	Zilvervliesrijst onbereid	Basic	0	0.6	0	1	1	3	357	2.6	8.3	0.0025	0	2	2	Nutriscore_A	Yes	Contains enough fiber	Meets the criteria
Rice white raw	Grains	100	g		Basic	0	0.2	0	2	0	1.3	352	1	7	0.005	0	3	3	Nutriscore_A	No	Does not contain enough fiber	Contains not enough fiber
Rice multi-grain raw	Grains	100	g	Meergranenrijst onbereid	Basic	0	0.4	0	20	1	2.7	351	1.5	9	0.05	0	3	3	Nutriscore_A	No	Contain too much SAFA and salt	Contains not enough fiber
Bread multigrain prep w bread mixture	Bread	100	g	Meergranenbrood bereid met broodmix	Basic	0	3.9	0.1	440	0.8	4.9	317	11	15	1.1	0	4	4	Nutriscore_B	No	Contains enough fiber	Contains not enough fiber
Bread sourdough wholemeal	Bread	100	g	Zuurdesembrood volkoren	Basic	0	0.4	0	378	2.1	6	235	2.6	9.3	0.945	0	2	2	Nutriscore_A	Yes	Contains enough fiber	Meets the criteria
Bread wholemeal coarse	Bread	100	g	Volkorenbrood grofvolkoren	Basic	0	0.5	0	393	1.8	6.8	235	2.5	11.3	0.9825	0	2	2	Nutriscore_A	Yes	Contains enough fiber (and not too much salt)	Meets the criteria
Bread brown wheat prep with bread mixture	Bread	100	g	Bruinbrood tarwe- bereid met broodmix	Basic	0	1.3	0	400	0.6	4.4	261	3.6	11	1	0	3	3	Nutriscore_A	No	Contains enough fiber	Contains not enough fiber
Bread white prepared with bread mixture	Bread	100	g	Witbrood bereid met broodmix	Basic	0	1.2	0	400	1.5	1.2	272	3.3	10	1	0	3	3	Nutriscore_B	No	Does not contain enough fiber	Does not contain enough fiber
Bread currant	Bread	100	g	Krentenbrood	Basic	0	0.8	0	354	23.8	3.3	273	2.4	7.8	0.885	0	5	5	Nutriscore_C	No	Does not contain enough fiber and contains too much sugar	Contains added salt
Oatmeal	Breakfast cereals	100	g	Havermout	Basic	0	1.3	0	7	2	7.3	373	7.3	12.8	0.0175	0	1	1	Nutriscore_A	Yes	Does not contain too much sugar or salt and does not contain enough fiber	The amount of fiber is lower than the criteria of the Wheel of Five indicates it must be in order to align with the Wheel of Five. It is however classified within the Wheel of Five, because oatmeal is mentioned as an example that aligns with the Wheel of Five.
Muesli crunchy plain/w fruit	Breakfast cereals	100	g	Cruesli e.d. naturel of met fruit	Basic	0	5.7	0	20	24	6.7	438	14.8	8.3	0.05	0	5	5	Nutriscore_C	No	Contains too much sugar and SAFA and does not contain enough fiber.	Contains too much saturated fat
Muesli w fruit	Breakfast cereals	100	g	Fruitmuesli	Basic	0	1.7	0	40	13.6	8.5	357	4.8	9.7	0.1	0	2	2	Nutriscore_A	Yes	Does not contain too much sugar, SAFA and contains anough fiber (Contains less than 16 g sugar)	Meets the criteria
Breakfast cereal Brinta	Breakfast cereals	100	g	Ontbijtgranen Brinta	Basic	0	0.3	0	200	4	10.5	344	2.1	11	0.5	0	1	1	Nutriscore_A	No	Contains too much salt, but enough sugar and fiber	Contains added salt
Breakfast cereal All-Bran flakes Kellogg's	Breakfast cereals	100	g	Ontbijtgranen All-bran flakes Kellogg's	Basic	0	0.5	0	400	20	15	356	2	11	1	0	4	4	Nutriscore_C	No	Contains too much SAFA, salt and sugar	Contains too much sugar
Breakfast cereal Coco pops Kellogg's	Breakfast cereals	100	g	Ontbijtgranen Coco Pops Kellogg's	Basic	0	1.3	0	300	35	2	387	2.5	5	0.75	0	5	5	Nutriscore_D	No	Contains too much sugar and SAFA and doe not contain enough fiber	Contains too much sugar
Egg whole chicken average raw	Unprocessed meat, poultry, eggs	100	g	Kippeneieren rauw	Basic	0	3.1	0	153	0.2	0	132	9.1	12.3	0.3825	0	2	2	Nutriscore_B	Yes	Contains good vitamins, minerals and proteins	Egg aligns with the Wheel of Five
Beef <5% fat raw average	Unprocessed meat, poultry, eggs	100	g		Basic	0	0.8	0.1	63	0	0	109	2	22.6	0.1575	0	1	1	Nutriscore_A	Yes	Lean meat, does not contain too much salt or SAFA	Meets the criteria
Pork fillet raw	Unprocessed meat, poultry, eggs	100	g		Basic	0	1.5	0	51	0	0	128	3.9	23.3	0.1275	0	1	1	Nutriscore_A	Yes	Raw meat, does not contain too much salt or SAFA	Meets the criteria
Beef >10% fat prepared average	Unprocessed meat, poultry, eggs	100	g		Basic	0	6.2	0.4	479	0.4	0.2	277	18.6	25.2	1.1975	0	4	4	Nutriscore_D	No	Contains too much SAFA and salt	Processed meat does not align with the Wheel of Five
Pork <5% fat raw average	Unprocessed meat, poultry, eggs	100	g		Basic	0	1	0	165	0.6	0.3	124	2.8	22	0.4125	0	2	2	Nutriscore_A	Yes	Lean meat, does not contain too much salt or SAFA	Meets the criteria
Pork >15% fat raw average	Unprocessed meat, poultry, eggs	100	g		Basic	0	8.8	0	438	0.4	0.2	278	23.3	16.4	1.095	0	5	5	Nutriscore_D	No	Contains too much SAFA and salt	Contains too much saturated fat
Chicken fillet raw	Unprocessed meat, poultry, eggs	100	g		Basic	0	0.6	0	53	0	0	109	1.8	23.3	0.1325	0	1	1	Nutriscore_A	Yes	Raw meat, does not contain too much salt or SAFA	Meets the criteria
Chicken schnitzel breaded raw	Processed meat and meat products	100	g		Basic	0	1.8	0.1	137	0.4	0.4	157	6.3	19.3	0.3425	0	1	1	Nutriscore_A	No	Processed meat product, contains too much salt	Processed meat does not align with the Wheel of Five
Chicken nuggets prepared in frying fat	Processed meat and meat products	100	g		Basic	0	3.2	0	474	0	2.5	277	17.1	17.5	1.185	0	2	2	Nutriscore_C	No	Contain too much calories, salt en SAFA	Processed meat does not align with the Wheel of Five
Chicken nuggets prepared in oven	Processed meat and meat products	100	g		Basic	0	2.6	0	550	2	2.5	259	13.7	14.4	1.375	0	2	2	Nutriscore_C	No	Contain too much calories, salt en SAFA	Processed meat does not align with the Wheel of Five
Meatloaf (processed meat product)	Processed meat and meat products	100	g	Gebraden gehakt (vleeswaar)	Basic	0	7.5	0.1	951	2	0.3	304	25.6	12.8	2.3775	0	4	4	Nutriscore_E	No	Processed meat product, contains too much salt	Processed meat does not align with the Wheel of Five
Salmon smoked	Fresh, frozen or processed seafood	100	g		Basic	0	2.5	0	1319	0	0	188	10.8	21.8	3.2975	0	5	5	Nutriscore_D	Yes	Eat fat fish at least once a week, contain good vitamins and fatty acids. Do not choose products with too much salt	Meets the criteria
Salmon tinned	Fresh, frozen or processed seafood	100	g		Basic	0	1.6	0	397	0	0	146	7.2	20.4	0.9925	0	2	2	Nutriscore_B	Yes	Eat fat fish at least once a week, contain good vitamins and fatty acids. Do not choose products with too much salt	Meets the criteria
Herring salted	Fresh, frozen or processed seafood	100	g	Hollandse nieuwe; maatjesharing	Basic	0	2.4	0	1097	0	0	172	10.1	17.6	2.7425	0	4	4	Nutriscore_D	Yes	Eat fat fish at least once a week, contain good vitamins and fatty acids. Do not choose products with too much salt	Meets the criteria
Herring smoked	Fresh, frozen or processed seafood	100	g		Basic	0	3.9	0	960	0.3	0.2	245	19	18.1	2.4	0	4	4	Nutriscore_D	Yes	Eat fat fish at least once a week, contain good vitamins and fatty acids. Do not choose products with too much salt	Meets the criteria
Tuna in oil tinned	Fresh, frozen or processed seafood	100	g		Basic	0	1.4	0.1	393	0.1	0.1	206	10.8	27	0.9825	0	2	2	Nutriscore_B	Yes	Eat fat fish at least once a week, contain good vitamins and fatty acids. Do not choose products with too much salt	Meets the criteria
Tuna prepared without fat	Fresh, frozen or processed seafood	100	g		Basic	0	0.2	0	54	0	0	122	0.6	29.2	0.135	0	1	1	Nutriscore_A	Yes	Eat fat fish at least once a week, contain good vitamins and fatty acids. Do not choose products with too much salt	Meets the criteria
Quark full fat	Milk (-products)	100	g		Basic	0	5.9	0.2	40	4.4	0	129	9	7	0.1	0	4	4	Nutriscore_B	No	Contains too much SAFA	Contains too much saturated fat
Quark half fat	Milk (-products)	100	g		Basic	0	2.1	0.1	40	4	0	77	3.2	7.5	0.1	0	3	3	Nutriscore_A	No	Contains too much SAFA	Contains too much saturated fat
Quark low fat	Milk (-products)	100	g		Basic	0	0.2	0	45	4.9	0	58	0.3	8.5	0.1125	0	1	1	Nutriscore_A	Yes	Does not contain too much SAFA	Meets the criteria
Milk skimmed	Milk (-products)	100	g		Basic	0	0.1	0	44	4.9	0	35	0.1	3.7	0.11	0	1	1	Nutriscore_A	Yes	Does not contain too much SAFA	Meets the criteria
Milk semi-skimmed	Milk (-products)	100	g		Basic	0	0.9	0	42	4.7	0	45	1.4	3.4	0.105	0	1	1	Nutriscore_A	Yes	Does not contain too much SAFA	Meets the criteria
Milk whole	Milk (-products)	100	g		Basic	0	2.2	0.1	42	4.5	0	61	3.4	3.3	0.105	0	3	3	Nutriscore_B	No	Contains too much SAFA	Contains too much saturated fat
Buttermilk	Milk (-products)	100	g	Karnemelk	Basic	0	0.1	0	36	3.6	0	30	0.2	3	0.09	0	1	1	Nutriscore_A	Yes	Does not contain too much SAFA and sugar	Meets the criteria
Cheese 30+ age 4-7 mths	Cheese (-products)	100	g		Basic	0	12.9	0.5	702	0	0	306	19.8	31.9	1.755	0	4	4	Nutriscore_D	Yes	Does not contain too much SAFA and salt (below 2g/100g)	Meets the criteria
Cheese 30+ average	Cheese (-products)	100	g	Milner/beemster/linessa 30+ ed	Basic	0	12.1	0.5	662	0	0	289	18.5	30.4	1.655	0	4	4	Nutriscore_D	Yes	Does not contain too much SAFA and salt (below 2g/100g)	Meets the criteria
Cheese 30+ less salt age 4-8 weeks	Cheese (-products)	100	g		Basic	0	11	0.5	649	0	0	259	16.9	26.7	1.6225	0	4	4	Nutriscore_D	Yes	Does not contain too much SAFA and salt (below 2g/100g)	Meets the criteria
Cheese Gouda 48+ average	Cheese (-products)	100	g	Beemster 48+ ed	Basic	0	19.8	0.8	662	0	0	369	30.5	22.9	1.655	0	5	5	Nutriscore_D	No	Contains too much SAFA	Contains too much saturated fat
Cheese Brie 50+	Cheese (-products)	100	g		Basic	0	16.3	0.7	828	0	0	318	25.1	23	2.07	0	4	4	Nutriscore_D	No	Contains too much SAFA	Contains too much saturated fat
Cheese Brie 60+	Cheese (-products)	100	g		Basic	0	21.5	0.6	471	1	0	369	33	17	1.1775	0	5	5	Nutriscore_D	No	Contains too much SAFA	Contains too much saturated fat
Margarine liq 80% fat <17 g saturates salted	Oils, fats, spreads	100	g		Basic	0	8.6	0.5	414	0	0	735	81.6	0	1.035	0	3	3	Nutriscore_D	No	Contains too much salt	Contains added salt
Margarine liq 80% fat < 17g sat unsalted	Oils, fats, spreads	100	g		Basic	0	8.9	0.5	10	0.1	0	738	82	0	0.025	0	1	1	Nutriscore_C	Yes	Does not contain too much salt	Meets the criteria
Margarine 80% fat < 24 g saturates salted	Oils, fats, spreads	100	g		Basic	0	18.9	0.7	120	0.2	0	721	80	0.1	0.3	0	2	2	Nutriscore_D	Yes	Hard margarine, contain a lot of SAFA	Meets the criteria
Margarine 80% fat < 24 g sat unsalted	Oils, fats, spreads	100	g		Basic	0	15.4	1	0	0	0	720	80	0	0	0	1	1	Nutriscore_C	Yes	Hard margarine, contain a lot of SAFA	Meets the criteria
Margarine liquid 80% fat Becel Olijf	Oils, fats, spreads	100	g		Basic	0	9.7	0.8	2	0.3	0	739	82	0	0.005	0	1	1	Nutriscore_C	Yes	Does not contain too much SAFA and salt.	Meets the criteria
Margarine liquid 80% fat Blue Band	Oils, fats, spreads	100	g		Basic	0	7.7	0.5	600	0.3	0	740	82	0.3	1.5	0	4	4	Nutriscore_D	No	Contains too much SAFA and salt	Contains added salt
Oil coconut	Oils, fats, spreads	100	g	Kokosolie; Kokosvet	Basic	0	83.7	0	0	0	0	892	99.1	0	0	0	5	5	Nutriscore_E	No	Contains too much SAFA	Contains too much saturated fat
Oil olive	Oils, fats, spreads	100	g	Olijfolie	Basic	0	14.9	0.1	0	0	0	900	100	0	0	0	1	1	Nutriscore_D	Yes	Does not contain too much salt and SAFA	Meets the criteria
Oil sunflower seed	Oils, fats, spreads	100	g	Zonnebloemolie	Basic	0	10.6	0	0	0	0	897	99.5	0.3	0	0	1	1	Nutriscore_D	Yes	Does not contain too much salt and SAFA	Meets the criteria
Salad salmon	Main meals	100	g	Zalmsalade lunch/borrel	Basic	0	6.3	0	580	3.2	0.4	338	31	9.3	1.45	0	5	5	Nutriscore_D	No	Can contain too much products outside the wheel of five (too much salt, sugar etc)
Salad salmon w potato	Main meals	100	g	Zalmsalade maaltijd-; maaltijdsalade zalm-	Basic	0	1.1	0	471	3.9	2.1	199	13.2	3.1	1.1775	0	4	4	Nutriscore_C	No	Can contain too much products outside the wheel of five (too much salt, sugar etc)
Pizza salami frozen unprepared	Main meals	100	g		Basic	0	3.9	0.1	489	2.1	2	259	11.8	9.9	1.2225	0	4	4	Nutriscore_C	No	Can contain too much products outside the wheel of five (too much salt, sugar etc)
Vegetable dish with meat turlu Turkish prep	Main meals	100	g		Basic	0	0.8	0	346	4.7	1.9	74	2.9	4.1	0.865	0	3	3	Nutriscore_B	No	Can contain too much products outside the wheel of five (too much salt, sugar etc)
Sausage beef Braadworst prepared	Main meals	100	g	Rundersaucijs bereid	Basic	0	5.3	0.3	679	0.2	0.1	228	14.6	23.8	1.6975	0	5	5	Nutriscore_D	No	Contains too much salt (Can contain too much products outside the wheel of five, processed meat)
Soup main course w legumes and meat	Main meals	100	g		Basic	0	1.1	0	279	1.9	3.4	99	3.3	6.3	0.6975	0	2	2	Nutriscore_A	No	Can contain too much products outside the wheel of five (too much salt)
Sandwich spread original	Sandwiches and rolls	100	g	Sandwichspread naturel	Basic	0	1.3	0.1	532	14	0.8	235	19	1.6	1.33	0	5	5	Nutriscore_D	No	Can contain too much products outside the wheel of five (too much salt and sugar)
Sandwich spread other flavours	Sandwiches and rolls	100	g	Sandwichspread overige smaken	Basic	0	0.9	0	771	13.5	0.9	186	13.2	1.6	1.9275	0	5	5	Nutriscore_D	No	Can contain too much products outside the wheel of five (too much salt and sugar)
Wrap/Tortilla	Sandwiches and rolls	100	g		Basic	0	1.1	0	600	1.5	3	325	7.9	9.5	1.5	0	5	5	Nutriscore_C	No	Does not contain enough salt and fiber.
Snack sausage roll puff pastry	Sandwiches and rolls	100	g	Saucijzenbroodje bladerdeegbasis	Basic	0	10.8	1.1	625	0.5	1.4	356	23.4	7.2	1.5625	0	5	5	Nutriscore_E	No	Contains too much SAFA and salt and not enough fiber
Snack sausage roll w bread dough pastry	Sandwiches and rolls	100	g	Worstenbroodje	Basic	0	8.7	0.3	655	2.9	0.9	382	21.8	11.8	1.6375	0	5	5	Nutriscore_E	No	Contains a lot of saturated fat and salt and not enough fiber
Roll brown hard	Sandwiches and rolls	100	g	Pistolet bruin; Triangelbroodje bruin	Basic	0	0.3	0	390	2.8	4.9	278	1.5	11	0.975	0	5	5	Nutriscore_A	Yes	Does not contain too much salt and fiber
Roll white hard	Sandwiches and rolls	100	g	Pistolet wit; Triangelbroodje wit	Basic	0	0.3	0	444	3	2.8	277	1.5	10	1.11	0	5	5	Nutriscore_B	No	Contains not enough fiber
Soup instant powder	Soups	100	g		Basic	0	7.8	0	4485	11.6	4	372	12.1	9.6	11.2125	0	5	5	Nutriscore_E	No	Contains too much salt
Soup clear w meat (beef/chicken)	Soups	100	g		Basic	0	0.6	0	315	0.1	0	39	2	4.9	0.7875	0	3	3	Nutriscore_B	No	Contains too much salt
Soup clear w vegetables	Soups	100	g		Basic	0	0.1	0	301	0.6	0.6	10	0.3	0.4	0.7525	0	3	3	Nutriscore_C	No	Contains too much salt
Soup thickened no filling	Soups	100	g	Kerriesoep/mosterdsoep ongevuld	Basic	0	1.8	0.1	367	0.4	0.1	41	3	0.6	0.9175	0	4	4	Nutriscore_C	No	Contains too much salt
Soup tomato with noodles	Soups	100	g	Tomatensoep met vermicelli	Basic	0	0.1	0	335	1.6	0.8	23	0.5	0.8	0.8375	0	3	3	Nutriscore_C	No	Contains too much salt
Drink soya Light Alpro	Non-dairy milk substitutes	100	g	Sojadrink light Alpro	Non-basic	0	0.2	0	40	1.7	1.1	29	1.2	2.1	0.1	0	1	3	Nutriscore_A	Yes	Does not contain too much sugar, contains not enough protein, but enough calcium and vitamin B12	Meets the criteria
Drink soya natural	Non-dairy milk substitutes	100	g	Sojadrink naturel	Non-basic	0	0.3	0	35	1.1	0.5	38	2	3.4	0.0875	0	1	3	Nutriscore_A	No	Does not contain too much sugar, contains enough protein, but does not contain enough calcium and vitamin B12.	Contains no vitamin B12
Coconut milk	Non-dairy milk substitutes	100	g	Klappermelk	Non-basic	0	16	0	13	1.1	0	185	18.4	2	0.0325	0	5	5	Nutriscore_D	No	Does not contain too much sugar and does not contains enough calcium, vitamin B12 and protein.	Contains too much saturated fat
Drink almond Alpro Original	Non-dairy milk substitutes	100	g	Amandeldrink Alpro Orignal	Non-basic	0	0.1	0	51	3	0.2	24	1.1	0.5	0.1275	0	1	3	Nutriscore_B	No	Does not contain too much sugar, contains not enough protein, but enough calcium and vitamin B12.	Contains not enough protein en%
Rice drink	Non-dairy milk substitutes	100	g	Rijstdrink	Non-basic	0	0.1	0	40	3.7	0.1	53	1.1	0.3	0.1	0	1	3	Nutriscore_B	No	Does not contain too much sugar, but it contains not enough protein, B12 and calcium	Contains no vitamin B12
Rice drink w calcium and vitamines	Non-dairy milk substitutes	100	g	Rijstdrink m calcium en vitamines	Non-basic	0	0.1	0	45	4	0.1	47	1	0.1	0.1125	0	1	3	Nutriscore_B	No	Does not contain too much sugar, does not contain enough protein, but enough calcium and vitamin B12.	Contains not enough protein en%
Fruit drink conc w sugars and sweeteners	Beverages	100	g	Limonadesiroop/ranja m suiker en zoetstof	Non-basic	0	0	0	3	25.8	0	108	0	0.1	0.0075	0	5	5	Nutriscore_E	No	Contains too much sugar	Fruit drinks do not align with the Wheel of Five
Fruit drink conc Albert Heijn	Beverages	100	g	Limonadesiroop/ranja blik albert heijn	Non-basic	0	0	0	0	48	0	192	0	0	0	0	5	5	Nutriscore_E	No	Contains too much sugar	Fruit drinks do not align with the Wheel of Five
Fruit drink blackcurrant	Beverages	100	g	Zwarte bessendrank	Non-basic	0	0	0	5	15	0.4	61	0	0	0.0125	0	5	5	Nutriscore_E	No	Contains too much sugar	Fruit drinks do not align with the Wheel of Five
Fruit juicedrink with sweetener 5-<8 g CHO	Beverages	100	g		Non-basic	0	0	0	1	6.6	0.2	28	0	0.1	0.0025	0	3	4	Nutriscore_D	No	Contains too much sugar	Fruit drinks do not align with the Wheel of Five
Fruit juice concentrated	Beverages	100	g	Limonadesiroop diksap geconcentreerd	Non-basic	0	0	0	8	69.5	0.4	280	0	0.2	0.02	0	5	5	Nutriscore_E	No	Contains too much sugar	Fruit drinks do not align with the Wheel of Five
Soft drink wo caffeine	Beverages	100	g	Ginger ale; 7-up; tonic	Non-basic	0	0	0	6	9.6	0	38	0	0	0.015	0	4	5	Nutriscore_E	No	Contains too much sugar	Soft drinks do not align with the Wheel of Five
Soft drink light wo caffeine	Beverages	100	g	Cola light z cafeine; 7-up e.d. light; tonic light	Non-basic	0	0	0	9	0	0	0	0	0	0.0225	0	1	3	Nutriscore_B	No	Contains too much sugar	Soft drinks do not align with the Wheel of Five
Soft drink w sugar & sweetener 2-<5 g KH wo caffeine	Beverages	100	g	Tonic/7-up e.d. m suiker en zoetstof 2-<5 g kh	Non-basic	0	0	0	0	2.3	0	11	0	0	0	0	1	3	Nutriscore_C	No	Contains too much sugar	Soft drinks do not align with the Wheel of Five
Soft drink cola w caffeine	Beverages	100	g	Cola m cafeine	Non-basic	0	0	0	1	10.4	0	41	0	0	0.0025	0	4	5	Nutriscore_E	No	Contains too much sugar	Soft drinks do not align with the Wheel of Five
		100	g
		100	g
		100	g
		100	g
		100	g
		100	g
		100	g
		100	g
		100	g
		100	g
		100	g
		100	g
		100	g
		101	g
		102	g

## Sheet: Name definitions
Europese_nutrientcode	Nederlandse_nutrientnaam	Meeteenheid_nutrient	English_component_name	Choices product group	Basic / Non-basic	Thresholdlevels		5-level FOP basic	5-level FOP non-basic
ENERCJ	Energie	kJ	energy kJ, total metabolisable	Fresh fruits & vegetables	Basic	0	1	1	3
ENERCC	Energie	kcal	energy kcal, total metabolisable	Processed vegetables	Basic	4	2	2	3
PROT	Eiwit totaal	g	protein, total	Processed fruit	Basic	4	3	3	4
PROTPL	Eiwit plantaardig	g	protein, plant	Processed beans and legumes	Basic	4	4	4	5
PROTAN	Eiwit dierlijk	g	protein, animal	Plain water, tea and coffee	Basic	1	5	5	5
NT	Stikstof totaal	g	nitrogen, total	(Un)Processed nuts and seeds	Basic	4
CHO	Koolhydraten totaal	g	carbohydrate	Plain tubers used as staple	Basic	0
SUGAR	Mono en disacchariden totaal	g	sugars, total	Processed tubers used as staple	Basic	4
STARCH	Polysacchariden totaal	g	starch, total	Plain noodles and pasta	Basic	4
POLYL	Polyolen totaal	g	polyols, total	Flavoured noodles and pasta	Basic	4
FIBT	Voedingsvezel totaal	g	fibre, total dietary	Grains	Basic	4
ALC	Alcohol totaal	g	alcohol	Bread	Basic	4
WATER	Water	g	water	Breakfast cereals	Basic	4
OA	Organische zuren totaal	g	organic acids, total	Unprocessed meat, poultry, eggs	Basic	4
FAT	Vet totaal	g	fat, total	Processed meat and meat products	Basic	4
FACID	Som van de vetzuren	g	fatty acids, total	Fresh, frozen or processed seafood	Basic	4
FASAT	Vetzuren totaal verzadigd	g	fatty acids, total saturated	Insects	Basic	1
FAMSCIS	Vetzuren enkelv onverz cis	g	fatty acids, monounsaturated, total cis	Milk (-products)	Basic	4
FAPU	Vetzuren meerv onverz	g	fatty acids, total polyunsaturated	Cheese (-products)	Basic	4
FAPUN3	Vetzuren n-3 meerv onverz cis	g	fatty acids, polyunsaturated, total n-3	Oils, fats, spreads	Basic	4
FAPUN6	Vetzuren n-6 meerv onverz cis	g	fatty acids, polyunsaturated, total n-6	Main meals	Basic	4
FATRS	Vetzuren totaal trans	g	fatty acids, total trans	Sandwiches and rolls	Basic	4
F4:0	C4:0	g	fatty acid 4:0 (butyric acid)	Soups	Basic	4
F6:0	C6:0	g	fatty acid 6:0 (caproic acid)	Meal sauces	Non-basic	4
F8:0	C8:0	g	fatty acid 8:0 (caprylic acid)	Emulsified sauces	Non-basic	4
F10:0	C10:0	g	fatty acid 10:0 (capric acid)	Dark sauces	Non-basic	4
F11:0	C11:0	g	fatty acid 11:0	Other sauces (water based)	Non-basic	4
F12:0	C12:0	g	fatty acid 12:0 (lauric acid)	Savory snacks	Non-basic	4
F13:0	C13:0	g	fatty acid 13:0 (tridecanoic acid)	Sweet snacks	Non-basic	4
F14:0	C14:0	g	fatty acid 14:0 (myristic acid)	Fruit and vegetable juices	Non-basic	4
F15:0	C15:0	g	fatty acid 15:0 (pentadecylic acid)	Non-dairy milk substitutes	Non-basic	4
F16:0	C16:0	g	fatty acid 16:0 (palmitic acid)	Beverages	Non-basic	4
F17:0	C17:0	g	fatty acid 17:0 (margaric acid)	All other products	Non-basic	1
F18:0	C18:0	g	fatty acid 18:0 (stearic acid)
F19:0	C19:0	g	fatty acid 19:0
F20:0	C20:0	g	fatty acid 20:0 (arachidic acid)
F21:0	C21:0	g	fatty acid 21:0
F22:0	C22:0	g	fatty acid 22:0 (behenic acid)
F23:0	C23:0	g	fatty acid 23:0 (tricosanoic acid)
F24:0	C24:0	g	fatty acid 24:0 (lignoceric acid)
F25:0	C25:0	g	fatty acid 25:0
F26:0	C26:0	g	fatty acid 26:0
FASATXR	Verz vetz rest	g	fatty acids, saturated, remainder
F10:1CIS	C10:1 cis totaal	g	fatty acid 10:1 cis
F12:1CIS	C12:1 cis totaal	g	fatty acid 12:1 cis
F14:1CIS	C14:1 cis totaal	g	fatty acid 14:1 cis
F16:1CIS	C16:1 cis totaal	g	fatty acid 16:1 cis
F18:1CIS	C18:1 cis totaal	g	fatty acid 18:1 cis
F20:1CIS	C20:1 cis totaal	g	fatty acid 20:1 cis
F22:1CIS	C22:1 cis totaal	g	fatty acid 22:1 cis
F24:1CIS	C24:1 cis totaal	g	fatty acid 24:1 cis
FAMSCXR	Eovz cis rest	g	fatty acids, monounsaturated, cis, remainder
F18:2CN6	C18:2 n-6 cis (linolzuur)	g	fatty acid 18:2 n-6 cis,cis
F18:2CN9	C18:2 n-9 cis	g	fatty acid 18:2 n-9 cis,cis
F18:2CT	C18:2 cis trans	g	fatty acid 18:2 cis + trans
F18:2TC	C18:2 trans cis	g	fatty acid 18:2 trans + cis
F18:2R	C18:2 overigen	g	fatty acid 18:2 remainder
F18:3CN3	C18:3 n-3 cis (ALA)	g	fatty acid 18:3 n-3 all-cis
F18:3CN6	C18:3 n-6 cis	g	fatty acid 18:3 n-6 all-cis
F18:4CN3	C18:4 n-3 cis	g	fatty acid 18:4 n-3 all-cis
F20:2CN6	C20:2 n-6 cis	g	fatty acid 20:2 n-6 cis,cis
F20:3CN9	C20:3 n-9 cis	g	fatty acid 20:3 n-9 all-cis
F20:3CN6	C20:3 n-6 cis	g	fatty acid 20:3 n-6 all-cis
F20:3CN3	C20:3 n-3 cis	g	fatty acid 20:3 n-3 all-cis
F20:4CN6	C20:4 n-6 cis	g	fatty acid 20:4 n-6 all-cis
F20:4CN3	C20:4 n-3 cis	g	fatty acid 20:4 n-3 all-cis
F20:5CN3	C20:5 n-3 cis (EPA)	g	fatty acid 20:5 n-3 all-cis
F21:5CN3	C21:5 n-3 cis (HPA)	g	fatty acid 21:5 n-3 all-cis
F22:2CN6	C22:2 n-6 cis	g	fatty acid 22:2 n-6 cis,cis
F22:2CN3	C22:2 n-3 cis	g	fatty acid 22:2 n-3 cis,cis
F22:3CN3	C22:3 n-3 cis	g	fatty acid 22:3 n-3 all-cis
F22:4CN6	C22:4 n-6 cis	g	fatty acid 22:4 n-6 all-cis
F22:5CN6	C22:5 n-6 cis	g	fatty acid 22:5 n-6 all-cis
F22:5CN3	C22:5 n-3 cis (DPA)	g	fatty acid 22:5 n-3 all-cis
F22:6CN3	C22:6 n-3 cis (DHA)	g	fatty acid 22:6 n-3 all-cis
F24:2CN6	C24:2 n-6 cis	g	fatty acid 24:2 n-6 cis,cis
FAPUXR	Movz rest c+t	g	fatty acids, polyunsaturated, remainder
F10:1TRS	C10:1 trans totaal	g	fatty acid 10:1 trans
F12:1TRS	C12:1 trans totaal	g	fatty acid 12:1 trans
F14:1TRS	C14:1 trans totaal	g	fatty acid 14:1 trans
F16:1TRS	C16:1 trans totaal	g	fatty acid 16:1 trans
F18:1TRS	C18:1 trans totaal	g	fatty acid 18:1 total trans
F18:2TTN6	C18:2 n-6 trans	g	fatty acid 18:2 n-6 trans,trans
F18:3TTTN3	C18:3n-3 trans	g	fatty acid 18:3 n-3 all-trans
F20:1TRS	C20:1 trans totaal	g	fatty acid 20:1 trans
F20:2TT	C20:2 n-6 trans	g	fatty acid 20:2 trans,trans
F22:1TRS	C22:1 trans totaal	g	fatty acid 22:1 trans
F24:1TRS	C24:1 trans totaal	g	fatty acid 24:1 trans
FAMSTXR	Eovz trans rest	g	fatty acids, monounsaturated, trans, remainder
FAUN	Niet-geidentificeerde vetzuren	g	fatty acid, unidentified
CHORL	Cholesterol	mg	cholesterol
NA	Natrium	mg	sodium
K	Kalium	mg	potassium
CA	Calcium	mg	calcium
P	Fosfor	mg	phosphorus
MG	Magnesium	mg	magnesium
FE	IJzer totaal	mg	iron, total
HAEM	IJzer haem	mg	iron, haem
NHAEM	IJzer non haem	mg	iron, non-haem
CU	Koper	mg	copper
SE	Selenium	µg	selenium, total
ZN	Zink	mg	zinc
ID	Jodium	µg	iodide
ASH	As	g	ash
VITA_RAE	Retinol activiteit equiv.(RAE)	µg	Retinol activiteit equiv.(RAE)
VITA_RE	Retinol equivalenten (RE)	µg	Retinol equivalenten (RE)
RETOL	Retinol	µg	retinol (preformed vitamin A)
CARTBTOT	Beta-caroteen	µg	beta-carotene, total
CARTA	Alfa-caroteen	µg	alpha-carotene
LUTN	Luteine	µg	lutein
ZEA	Zeaxanthine	µg	zeaxanthin
CRYPXB	Beta-cryptoxanthine	µg	beta-cryptoxanthin
LYCPN	Lycopeen	µg	lycopene
VITD	Vitamine D totaal	µg	vitamin D
CHOCALOH	25-hydroxy-vitamine D	µg	25-hydroxycholecalciferol
CHOCAL	Cholecalciferol - vit D3	µg	cholecalciferol
VITE	Vitamine E totaal	mg	vitamin E; alpha-tocopherol equiv from E vitamer activities
TOCPHA	Alfa-tocoferol	mg	alpha-tocopherol
TOCPHB	Beta-tocoferol	mg	beta-tocopherol
TOCPHG	Gamma-tocoferol	mg	gamma-tocopherol
TOCPHD	Delta-tocoferol	mg	delta-tocopherol
VITK	Vitamine K totaal	µg	vitamin K, total
VITK1	Vitamine K1	µg	vitamin K-1
VITK2	Vitamine K2	µg	vitamin K-2
THIA	Vitamine B1	mg	thiamin
RIBF	Vitamine B2	mg	riboflavin
VITB6	Vitamine B6	mg	vitamin B-6, total
VITB12	Vitamine B12	µg	vitamin B-12
NIA	Nicotinezuur	mg	niacin, preformed
FOL	Folaat equivalenten	µg	folate, total
FOLFD	Folaat	µg	folate, food
FOLAC	Foliumzuur	µg	folic acid, synthetic
VITC	Vitamine C	mg	vitamin C

## Sheet: NevoOnline2019 Nutrientgehaltes
											ENERCJ	ENERCC	PROT	PROTPL	PROTAN	NT	CHO	SUGAR	STARCH	POLYL	FIBT	ALC	WATER	OA	FAT	FACID	FASAT	FAMSCIS	FAPU	FAPUN3	FAPUN6	FATRS	F4	F6	F8	F10	F11	F12	F13	F14	F15	F16	F17	F18	F19	F20	F21	F22	F23
Productgroepcode	Productgroep_oms	Productcode	Product_omschrijving	Product_description	Product_synoniemen	Meeteenheid	Hoeveelheid	Commentaarregel	Verrijkt_met	Bevat_een_spoor_van	ENERCJ_kJ	ENERCC_kcal	PROT_g	PROTPL_g	PROTAN_g	NT_g	CHO_g	SUGAR_g	STARCH_g	POLYL_g	FIBT_g	ALC_g	WATER_g	OA_g	FAT_g	FACID_g	FASAT_g	FAMSCIS_g	FAPU_g	FAPUN3_g	FAPUN6_g	FATRS_g	F4_0_g	F6_0_g	F8_0_g	F10_0_g	F11_0_g	F12_0_g	F13_0_g	F14_0_g	F15_0_g	F16_0_g	F17_0_g	F18_0_g	F19_0_g	F20_0_g	F21_0_g	F22_0_g	F23_0_g
6	Fruit	2685	Abrikozen gedroogd geweekt	Abricots dried and soaked		g	100	Per 100g. Voor meer informatie zie Overzicht recepten op NEVO-website.			674	159	2.8	2.8	0		33	31.4	1.7	0	8.1	0	58		0	0	0	0	0	0	0	0	0	0	0	0	0	0	0	0	0	0	0	0	0	0	0	0	0
2	Alcoholische dranken	382	Advocaat	Advocaat liqueur		g	100	Per 100g. Voor meer informatie zie Overzicht recepten op NEVO-website.			988	236	4.3	0	4.3		23.6	23.6	0	0	0	13.6	53.7		3.2	2.7	1.1	1.3	0.2	0	0.2	0	0	0.01	0	0	0	0	0	0.01	0	0.77	0.01	0.26	0	0	0	0	0
22	Suiker, snoep, zoet beleg en zoete sauzen	2373	After eight	After eight chocolate mints	Chocolade m mint after eight	g	100	Per 100g. Nestlé; Voor meer informatie zie Overzicht recepten op NEVO-website.			1764	419	2.1	1.3	0.8		74.6	72.1	2.5	0	1	0	9.2		12.2	11.7	7.8	3.9	0.4	0	0.4	0	0.08	0.05	0.03	0.06	0	0.07	0	0.23	0.03	3.25	0.04	3.91	0	0.11	0	0	0
11	Hartige sauzen	5102	Aioli	Aioli		g	100	Per 100g. Gem van Chovi, Chovi cheff, AH, Jumbo en Hoogvliet.			2985	726	1.5	0	1.5		2.9	2	0.9	0	0.1	0	16.9		78.6	74.7	9.3	31.4	33.2	4.6	28.7	0	0	0	0	0	0	0	0	0.08	0	6.57	0.08	1.79	0.15	0.3	0	0.3	0
7	Gebak en koek	257	Koek gevulde gem	Almond paste filled tarts average	Pencee; kano; rondo; gevuld heertje	g	100	Per 100g. Voor meer informatie zie Overzicht recepten op NEVO-website.			1724	410	6.2	6.2	0		60.2	31.6	28.6	0	2	0	15.2		15.7	14.7	6.7	5.6	2.1	0.2	1.8	0.1	0.21	0.12	0.05	0.12	0	0.18	0.01	0.58	0.05	4.4	0.04	0.87	0.01	0.04		0.02	0
7	Gebak en koek	2761	Koek gevulde m roomboter	Almond paste filled tarts w butter	Pencee; kano; rondo; gevuld heertje z roomboter	g	100	Per 100g.			1743	415	7.1	5.7	1.4		58.7	32.3	26.4	0	1.9	0	14.9		16.5	15.4	7.5	5.4	1.8	0.2	1.6	0.3	0.42	0.23	0.09	0.23	0	0.31	0.02	1.05	0.09	3.79	0.06	1.19	0.02	0.03		0.02	0
7	Gebak en koek	2762	Koek gevulde z roomboter	Almond paste filled tarts wo butter	Pencee; kano; rondo; gevuld heertje m roomboter	g	100	Per 100g.			1704	406	5.2	4.2	1		61.7	30.9	30.8	0	2.1	0	15.4		14.9	14.1	5.8	5.8	2.4	0.3	2.1	0	0	0	0	0	0	0.04	0	0.11	0.01	5.02	0.01	0.55	0	0.06		0.03	0
4	Diversen	790	Amandelspijs m ei	Almond paste w egg		g	100	Per 100g.			1865	446	10.3	9.1	1.3		45.1	43.4	1.7	0	2.9	0	16	0.3	24.2	22.9	1.9	14.9	6.1	0.1	6.1	0	0	0	0	0	0	0	0	0	0	1.44	0.02	0.37	0	0.02	0	0	0
4	Diversen	2807	Spijs gem	Almond/imitation paste average	Amandelspijs; banketspijs; imitatiespijs	g	100	Per 100g. Gem van amandelspijs en banketspijs (imitatiespijs).		F10:0, F12:0, F14:0, F14:1CIS, F15:0, F17:0, F18:1TRS, F20:2CN6, F20:4CN6, F22:0, F22:6CN3, F23:0, F24:0, F8:0	1814	434	9.9	9.3	0.6	1.9	44.8	44.8	0	0	8.6	0	14.2		22	21	1.9	13.9	5	0.1	4.9	0	0	0	0	0		0		0	0	1.49	0	0.42		0.02	0	0	0
17	Noten en zaden	2887	Noten amandelen z vliesje gezouten	Almonds blanched salted		g	100	Per 100g.			2609	631	21.7	21.7	0		7.1	3.8	3.3	0	7	0	5.6		55.8	53	3.7	34.8	14.5	0.1	14.4	0	0	0	0	0	0	0	0	0	0	2.92	0.05	0.69	0	0.05	0	0	0
17	Noten en zaden	198	Noten amandelen z vliesje ongezouten	Almonds blanched unsalted	Amandelschaafsel	g	100	Per 100g.			2609	631	21.7	21.7	0		7.1	3.8	3.3	0	7	0	5.6		55.8	53	3.7	34.8	14.5	0.1	14.4	0	0	0	0	0	0	0	0	0	0	2.92	0.05	0.69	0	0.05		0	0
17	Noten en zaden	5113	Noten amandel m vliesje gezouten	Almonds w skin salted		g	100	Per 100g.			2573	622	25.4	25.4	0	4.1	5	4.4	0.6	0	10.2	0	4.6	0	53.4	50.7	3.6	33.3	13.9	0.1	13.8	0	0	0	0	0	0	0	0	0	0	2.79	0.05	0.66	0	0.05	0	0	0
17	Noten en zaden	5049	Noten amandelen m vliesje ongezouten	Almonds w skin unsalted		g	100	Per 100g.			2573	622	25.4	25.4	0	4.1	5	4.4	0.6	0	10.2	0	4.6	0	53.4	50.7	3.6	33.3	13.9	0.1	13.8	0	0	0	0	0	0	0	0	0	0	2.79	0.05	0.66	0	0.05	0	0	0
9	Groente	677	Klaroen rauw	Amaranth leaves raw		g	100	Per 100g.			236	56	4	4	0		7	3	4	0	1.5	0	86		1	0.7	0	0	0.7			0
24	Vis	1588	Ansjovis in olie blik	Anchovy in oil canned		g	100	Per 100g. Met olijfolie, na uitlekken.			868	208	25	0	25		0.1	0.1	0	0	0.1	0	62.9		11.9	11.2	2.2	7.1	1.9	0.8	1.1	0.1			0	0		0		0.09	0.02	1.56	0.03	0.43		0.05		0
24	Vis	3199	Ansjovis rauw	Anchovy raw		g	100	Per 100g.			525	125	20.4	0	20.4		0	0	0	0	0	0	73.4		4.8	4.5	1	0.6	2.6	2.1	0.4	0						0		0.09	0	0.64		0.28		0
14	Kruiden en specerijen	5156	Anijszaad	Anise seed		g	100	Per 100g.			1606	384	17.6	17.6	0		35.4	31.5	3.9	0	14.6	0	9.5		15.9	13.5	0.6	9.8	3.2			0	0	0	0	0		0		0		0		0
22	Suiker, snoep, zoet beleg en zoete sauzen	3245	Muisjes gestampte/roze&witte/blauwe&witte	Aniseed comfits crushed/pink&white/blue&white		g	100	Per 100g.			1704	402	2	2	0		92	79	13	0	2.2	0	1.4		2.4	2	0.1	1.5	0.5	0	0.5	0	0	0	0	0	0	0	0	0	0	0	0	0	0	0	0	0	0
9	Groente	674	Antroewa rauw	Antroewa raw	Afrikaanse aubergine	g	100	Per 100g.			129	30	1	1	0		6	2	4	0	1.2	0	92		0	0	0	0	0	0	0	0	0	0	0	0	0	0	0	0	0	0	0	0	0	0	0	0	0
7	Gebak en koek	2622	Taart appel- van zandtaartdeeg m roomboter	Appel pie Dutch w shortbread w butter	Appeltaart; appelgebak m roomboter	g	100	Per 100g. Voor meer informatie zie Overzicht recepten op NEVO-website.			947	226	2.7	2.1	0.7		31.9	21.1	10.8	0	1.6	0	53.9	0.6	9.1	8.5	5.8	2.1	0.4	0.1	0.2	0.2	0.36	0.2	0.11	0.25	0.01	0.3	0.01	0.91	0.09	2.54	0.06	0.84	0.01	0.01	0	0.01	0
6	Fruit	2954	Appeltjes gedroogd geweekt	Apple dried soaked in water		g	100	Per 100g. Voor meer informatie zie Overzicht recepten op NEVO-website.			358	85	0.6	0.6	0		18.9	14.8	4.1	0	2.8	0	76.8		0.1	0.1	0	0	0.1	0	0.1	0	0	0	0	0	0	0	0	0	0	0.02	0	0	0	0	0	0	0
6	Fruit	2751	Appel Elstar m schil	Apple Elstar with skin		g	100	Per 100g.			232	55	0.3	0.3	0		12	10.2	1.8	0	1.9	0	85		0.2	0.2	0	0	0.1	0	0.1	0										0.03		0.01
6	Fruit	2752	Appel Elstar z schil	Apple Elstar without skin		g	100	Per 100g.			232	55	0.2	0.2	0		12.4	11.8	0.6	0	1.5	0	85.4		0.2	0.1	0	0	0.1	0	0.1	0	0	0	0	0	0	0	0	0	0	0.03	0	0.01	0	0	0	0	0
6	Fruit	2753	Appel Jonagold m schil	Apple Jonagold with skin		g	100	Per 100g.			231	55	0.2	0.2	0		12.1	10.5	1.6	0	2	0	85.3		0.2	0.1	0	0	0.1	0	0.1	0	0	0	0	0	0	0	0	0	0	0.03	0	0.01	0	0	0	0	0
6	Fruit	2754	Appel Jonagold z schil	Apple Jonagold without skin		g	100	Per 100g.			219	52	0.2	0.2	0		11.6	10.5	1.1	0	1.7	0	86.2		0.1	0.1	0	0	0.1	0	0.1	0	0	0	0	0	0	0	0	0	0	0.02	0	0	0	0	0	0	0
7	Gebak en koek	251	Taart appel- van zandtaartdeeg z roomboter	Apple pie Dutch w shortbread wo butter	Appeltaart z roomboter; Appelgebak z roomboter	g	100	Per 100g. Voor meer informatie zie Overzicht recepten op NEVO-website.			948	226	3.4	2.6	0.8		31.8	21	10.8	0	1.6	0	54.3	0.3	9	8.5	3.7	3.4	1.5	0.1	1.3	0.1
6	Fruit	179	Appelmoes blik/glas	Apple sauce tinned	Appelcompote blik/glas	g	100	Per 100g. Hak, albert heijn.		FOL, FOLFD	321	76	0.2	0.2	0		17.6	17.1	0.6	0	1.9	0	80.7		0.1	0.1	0	0	0	0	0	0	0	0	0	0	0	0	0	0	0	0.01	0	0	0	0	0	0	0
6	Fruit	1182	Appelmoes z suiker blik/glas	Apple sauce wo sugar tinned	Appelpuree/appelcompote suikervrij blik/glas	g	100	Per 100g. Voor meer informatie zie Overzicht recepten op NEVO-website.			202	48	0.2	0.2	0		10.7	9.9	0.8	0	1.4	0	87.4	0.4	0	0	0	0	0	0	0	0	0	0	0	0	0	0	0	0	0	0	0	0	0	0	0	0	0
6	Fruit	2686	Appelmoes z suiker m zoetstof blik/glas	Apple sauce wo sugar w sweetener tinned	Appelmoes/appelcompote light suikervrij m zoetstof	g	100	Per 100g. Hak; Voor meer informatie zie Overzicht recepten op NEVO-website.			200	47	0	0	0		11	11	0	0	1	0	87.4	0.4	0	0	0	0	0	0	0	0	0	0	0	0	0	0	0	0	0	0	0	0	0	0	0	0	0
7	Gebak en koek	833	Appelcarre	Apple strudel		g	100	Per 100g. Voor meer informatie zie Overzicht recepten op NEVO-website.			1427	342	3.7	3.7	0		38.6	21.6	17	0	1.7	0	35.1	0.2	18.7	17.8	10.3	4.6	1.4	0.2	1.1	0.1			0.08	0.21		0.35		1.13	0.18	5.59	0.07	1.54		0.05		0.01
7	Gebak en koek	3060	Appelflap m roomboterbladerdeeg	Apple turnover w puff pastry w butter		g	100	Per 100g.			1500	360	3.5	3.6	0		35	16.3	18.7	0	1.5	0	37.5	0.4	22.4	21	14.7	5	0.7	0.2	0.4	0.4	0.94	0.53	0.29	0.65	0.02	0.78	0.02	2.38	0.24	6.27	0.15	2.12	0.02	0.02	0	0.02	0
7	Gebak en koek	2560	Appelflap z roomboter	Apple turnover wo butter		g	100	Per 100g. Voor meer informatie zie Overzicht recepten op NEVO-website.			1500	360	3.5	3.6	0		35	16.3	18.7	0	1.5	0	37.5	0.4	22.4	21.2	4.3	9.7	7.2	0.7	6.4	0	0	0	0	0	0	0.01	0	0.06	0	3.32	0.02	0.71	0	0.08	0	0.06	0
6	Fruit	875	Appel m schil gem	Apple with skin average		g	100	Per 100g. Voor meer informatie zie Overzicht recepten op NEVO-website.			238	56	0.3	0.3	0		12	10.4	1.7	0	2	0	85.2	0.5	0.2	0.1	0	0	0.1	0	0.1	0	0	0	0	0	0	0	0	0		0.03	0	0.01	0	0	0	0	0
6	Fruit	147	Appel z schil gem	Apple without skin average		g	100	Per 100g. Voor meer informatie zie Overzicht recepten op NEVO-website.			232	55	0.2	0.2	0		12	11.2	0.9	0	1.6	0	85.8	0.5	0.1	0.1	0	0	0.1	0	0.1	0	0	0	0	0	0	0	0	0	0	0.02	0	0	0	0	0	0	0
6	Fruit	178	Appeltjes gedroogd	Apples dried		g	100	Per 100g.		FOL, FOLFD	1234	292	2	2	0		65	51	14	0	9.6	0	20		0.5	0.4	0.1	0	0.3	0.1	0.2	0	0	0	0	0	0	0	0	0	0	0.08	0	0.02	0	0	0	0	0
6	Fruit	175	Abrikozen gedroogd	Apricots dried		g	100	Per 100g.			1203	285	5	5	0		59	56	3	0	14.4	0	25		0	0	0	0	0	0	0	0	0	0	0	0	0	0	0	0	0	0	0	0	0	0	0	0	0
6	Fruit	176	Abrikozen op siroop blik/glas	Apricots in syrup tinned		g	100	Per 100g. Inclusief vocht.			294	69	0.4	0.4	0		16.1	16.1	0	0	1.2	0	80		0.1	0.1	0	0	0.1	0	0.1	0	0	0	0	0	0	0	0	0	0	0	0	0	0	0	0	0	0
6	Fruit	149	Abrikozen m schil	Apricots w skin		g	100	Per 100g.		NA	188	44	0.9	0.9	0		8	8	0	0	1.7	0	87.2	1.5	0.1	0.1	0	0	0	0	0	0	0	0	0	0	0	0	0	0	0	0	0	0	0	0	0	0	0
9	Groente	3331	Artisjokharten blik/glas	Artichoke hearts canned		g	100	Per 100g.			113	27	2.1	2.1	0	0.3	1.5	0.7	0.8	0	4.8	0	90		0.4	0.3	0.1	0	0.2	0.1	0.1	0	0	0	0	0	0	0	0	0	0	0.07	0	0.01	0	0	0	0	0
9	Groente	1021	Artisjok rauw	Artichoke raw		g	100	Per 100g.			208	49	2	2	0		9.5	9.5	0	0	1.5	0	82		0	0	0	0	0	0	0	0	0	0	0	0	0	0	0	0	0	0	0	0	0	0	0	0	0
9	Groente	957	Asperge witte gekookt	Asparagus white boiled		g	100	Per 100g.			78	18	1	1	0		3	1	2	0	1.2	0	94		0	0	0	0	0	0	0	0	0	0	0	0	0	0	0	0	0	0	0	0	0	0	0	0	0
9	Groente	9	Asperge witte rauw	Asparagus white raw		g	100	Per 100g.			82	19	1	1	0		3	1	2	0	1.7	0	94		0	0	0	0	0	0	0	0	0	0	0	0	0	0	0	0	0	0	0	0	0	0	0	0	0
9	Groente	130	Asperge witte blik/glas	Asparagus white tinned		g	100	Per 100g.			73	17	1.4	1.4	0		1.9	1.8	0.1	0	1.2	0	95.7		0.3	0.2	0.1	0	0.1	0	0.1	0	0	0	0	0	0	0	0	0	0	0	0	0	0	0	0	0	0
9	Groente	11	Aubergine gekookt	Aubergine boiled		g	100	Per 100g.			88	21	1	1	0		3	3	0	0	2.5	0	93		0	0	0	0	0	0	0	0	0	0	0	0	0	0	0	0	0	0	0	0	0	0	0	0	0
9	Groente	10	Aubergine rauw	Aubergine raw		g	100	Per 100g.			84	20	1	1	0		3	3	0	0	2	0	93		0	0	0	0	0	0	0	0	0	0	0	0	0	0	0	0	0	0	0	0	0	0	0	0	0
6	Fruit	689	Avocado	Avocado		g	100	Per 100g.		STARCH	819	199	1.9	1.9	0	0.3	1.8	1.8	0	0	4.3	0	72.5		19.5	17.7	2.2	13.9	1.7	0.1	1.5	0	0	0	0	0		0		0	0	2.18	0	0		0		0
27	Vleeswaren	641	Bacon	Bacon		g	100	Per 100g.		VITA_RAE, VITA_RE, RETOL	783	188	18.5	0	18.5		0.5	0.3	0.2	0	0	0	63.7	0	12.4	11.8	4.7	5.5	1.5	0.1	1.4	0	0	0	0.01	0.02	0	0.02	0	0.2	0.01	2.9	0.04	1.49	0	0.02	0	0.01	0
25	Vlees en gevogelte	1297	Spek vers vet bereid	Bacon fat prepared	Spekblokjes vet bereid	g	100	Per 100g.			2090	505	25	0	25		0	0	0	0	0	0	26		45	42.8	17.4	20.2	4.4	0.3	4.1	0.1	0	0	0.02	0.07	0	0.12	0	0.75	0.02	10.5	0.17	5.63	0	0.11	0	0.02	0
25	Vlees en gevogelte	343	Spek vers vet rauw	Bacon fat raw	Spekblokjes vet rauw	g	100	Per 100g.			2792	678	5	0	5	0.8	0	0	0	0	0	0	10.5		73.2	69.5	28.4	32.8	7.2	0.5	6.7	0.1			0.03	0.12		0.2		1.22	0.04	17.08	0.29	9.15	0	0.18	0	0.03	0
25	Vlees en gevogelte	1391	Spek mager bereid	Bacon lean prepared		g	100	Per 100g. Speklappen vers, magere spekblokjes; bereid in eigen vet.		CARTBTOT	1756	424	25.7	0	25.7		0.3	0	0.3	0	0	0	38		35.5	33.7	11.6	14.6	5.6	0.5	5.1	0.2	0	0	0	0		0.03	0	0.41	0.03	6.71	0.14	4.25		0.07		0
25	Vlees en gevogelte	2907	Spek rook- mager bereid	Bacon lean smoked prepared	Spekblokjes/spekreepjes mager gerookt bereid	g	100	Per 100g. Bereid met vloeibaar bak- en braadvet.			1572	379	23.1	0	23.1		0	0	0	0	0	0	42.3	0	31.9	30.3	11.8	13.8	4	0.1	3.9	0	0	0	0.01	0.05	0	0.06	0	0.48	0.02	7.3	0.08	3.76	0	0.06	0	0.03	0
25	Vlees en gevogelte	3025	Spek rook- mager rauw	Bacon lean smoked raw	Spekblokjes/spekreepjes mager gerookt rauw	g	100	Per 100g.			1346	325	15.3	0	15.3	2.5	0	0	0	0	0	0	53		29.4	27.9	11.3	13	3	0.1	3	0			0.01	0.04		0.05		0.47	0.02	7.01	0.07	3.58	0	0.05	0	0.02	0
25	Vlees en gevogelte	3026	Speklap bereid in eigen vet	Bacon rasher prepared in own fat		g	100	Per 100g. Bereid in eigen vet.			1804	435	29.1	0	29.1	4.7	0	0	0	0	0	0	34.2		35.4	33.7	13.5	15.5	4	0.1	3.9	0			0.01	0.07		0.06		0.56	0.02	8.34	0.09	4.24	0	0.06	0	0.03	0
25	Vlees en gevogelte	1432	Speklap rauw	Bacon rasher raw		g	100	Per 100g.			1325	320	16.5	0	16.5	2.6	0	0	0	0	0	0	55.1		28.2	26.8	10.7	12.4	3.4	0.3	3.1	0.1			0.01	0.06		0.05		0.46	0.01	6.58	0.1	3.38	0	0.05	0	0.02	0
27	Vleeswaren	639	Spek ontbijt-	Bacon rasher streaky	Ontbijtspek	g	100	Per 100g.			1291	312	15.7	0	15.7		0.5	0.5	0	0	0	0	50.3		27.5	26.1	9.8	12.9	2.9	0.3	2.6	0.1	0	0	0	0		0.03	0	0.29	0.03	5.53	0.08	3.78		0.08		0
27	Vleeswaren	1775	Spek ontbijt- gegrild	Bacon rasher streaky grilled	Ontbijtspek gegrild	g	100	Per 100g.			1083	261	15.2	0	15.2		0.5	0.5	0	0	0	0	57.9		22.1	21	7.9	9.7	2.4	0.3	2.1	0.1	0	0	0	0	0	0.02	0	0.23	0.02	4.45	0.06	3.05	0	0.06	0	0	0
27	Vleeswaren	3002	Spek katen-	Bacon smoked Katenspek	Katenspek	g	100	Per 100g.			1277	309	14	0	14		1.2	1.2	0	0	0	0	54.7		27.6	26.2	10.4	12.1	3.4	0.3	3.1	0.1	0	0	0.01	0.05	0	0.04	0	0.45	0.01	6.43	0.09	3.3	0	0.04	0	0.02	0
3	Brood	2794	Brood stok- bruin	Baguette brown	Stokbrood bruin	g	100	Per 100g. Gem van vers en afbakstokbrood.		F10:0, F15:0, F20:2CN6, F20:2TT, F20:3CN6, F20:4CN6, F22:3CN3, F23:0, F24:1CIS, F8:0, FAPUXR	1093	258	9.8	9.8	0	1.6	49.8	3	46.7	0	3.8	0	33.1		1.4	1.2	0.3	0.3	0.6	0	0.5	0	0	0	0	0		0.01		0.01	0	0.21	0	0.07		0	0	0	0
3	Brood	2356	Brood stok- kaas-uien	Baguette w cheese-onion	Stokbrood kaas-uien	g	100	Per 100g. Voor meer informatie zie Overzicht recepten op NEVO-website.			1018	242	10	6.6	3.4	1	35.8	3	32.8	0	2.2	0	43.1	0.2	5.9	5.5	3.3	1.4	0.7	0.1	0.6	0.1	0.16	0.12	0.07	0.14	0	0.18	0	0.51	0.05	1.54	0.02	0.48		0	0	0	0
3	Brood	2793	Brood stok- wit	Baguette white	Stokbrood wit	g	100	Per 100g. Gem van vers en afbakstokbrood.		F20:2TT, F20:4CN6, F22:3CN3, F23:0, F24:1CIS, F8:0, FAPUXR	1139	269	9.8	9.8	0	1.6	53.4	2.9	50.5	0	2.8	0	31		1.2	1	0.3	0.2	0.5	0	0.5	0	0	0	0	0		0.01		0.01	0	0.21	0	0.05		0	0	0	0
3	Brood	3236	Brood stok- wit m kruidenboter kant-en-klaar	Baguette white w herb butter ready made	Stokbrood wit met kruidenboter	g	100	Per 100g. Gem van AH, AH Basic, Farmland, Jumbo en Meggle; Voor meer informatie zie Overzicht recepten op NEVO-website.			1271	303	7.8	7.7	0.2		39.4	2.3	37.1	0	2.3	0	38.3		12.2	11.4	7.6	2.7	0.8	0.1	0.6	0.2	0.47	0.27	0.15	0.33	0.01	0.4	0.01	1.2	0.12	3.31	0.08	1.1	0.01	0.01	0	0.01	0
8	Graanproducten en bindmiddelen	3082	Bakmix bruin glutenvrij Schar	Baking mix brown gluten free Schar		g	100	Per 100g.			1381	327	6.1	6.1	0		63.2	2.1	61.1	0	13.3	0	14.8		2.6	2.5	0.5	0.5	1.5			0
8	Graanproducten en bindmiddelen	3081	Bakmix wit glutenvrij Schar	Baking mix white gluten free Schar		g	100	Per 100g.			1458	344	3.7	3.7	0		76.8	4	72.8	0	6.1	0	12.3		1.1	0.9	0.3	0.3	0.4			0
7	Gebak en koek	1365	Baklava	Baklava nut-honey cake	Gebak noten-honing	g	100	Per 100g.			1928	461	10.4	10.4	0		49.2	39.6	9.6	0	1	0	13.5		24.5	23.3	8.7	7.7	5.9	0.1	4.9	0.2			0.09	0.07		0.51		0.4		6.17	0	1.21		0.14		0.07
9	Groente	1187	Bamboespruiten blik/glas	Bamboo shoots tinned		g	100	Per 100g.			140	33	2	2	0		6	0	6	0	0.5	0	91		0	0	0	0	0	0	0	0	0	0	0	0	0	0	0	0	0	0	0	0	0	0	0	0	0
9	Groente	2331	Bamipakket gekookt	Bami vegetables mixed boiled	Bamigroente bereid zonder vet	g	100	Per 100g. Voor meer informatie zie Overzicht recepten op NEVO-website.			79	19	1.2	1.2	0	0.1	2	1.6	0.4	0	2.1	0	94.3		0.2	0.2	0	0	0.1	0	0.1	0	0	0	0	0	0	0	0	0	0	0.03	0	0	0	0	0	0	0
6	Fruit	151	Banaan	Banana	Bananen	g	100	Per 100g.			391	92	1.1	1.1	0		20	15.5	4.5	0	1.9	0	75.3	0.5	0.3	0.2	0.1	0	0.1	0	0	0	0	0	0	0		0		0	0	0.07	0	0.01		0		0
8	Graanproducten en bindmiddelen	1024	Gort vlug- rauw	Barley easy cook raw	Vluggort onbereid	g	100	Per 100g. Lassie.			1506	355	8	8	0		77	2	74	0	3	0	12		1	0.7	0.2	0.1	0.4	0	0.4	0	0	0	0	0	0	0	0	0	0	0.16	0	0	0	0	0	0	0
8	Graanproducten en bindmiddelen	211	Mout gorte-	Barley malt	Gortemout	g	100	Per 100g.			1407	332	10	10	0		65	3	62	0	7.2	0	13		2	1.6	0.4	0.2	1	0.1	0.9	0	0	0	0	0	0	0	0	0	0	0.4	0	0	0	0	0	0	0
8	Graanproducten en bindmiddelen	212	Gort parel- rauw	Barley pearl raw	Parelgort/parelgerst onbereid	g	100	Per 100g.		F14:0, F16:1CIS, F18:0	1435	339	9	9	0		67	0	67	0	8.6	0	13		2	1.3	0.3	0.2	0.9	0.1	0.8	0	0	0	0	0		0		0	0	0.32	0	0		0		0
8	Graanproducten en bindmiddelen	1890	Gerst hele korrel rauw	Barley whole grain raw	Gerstekorrels onbereid	g	100	Per 100g.			1391	330	10.6	10.6	0	1.8	59.7	1.7	58	0	14.8	0	11.7		2.1	1.5	0.4	0.2	1	0.1	0.9	0	0	0	0	0	0	0	0	0	0	0.37	0	0	0	0	0	0	0
14	Kruiden en specerijen	1220	Basilicum gedroogd	Basil dried		g	100	Per 100g.			1014	244	23	23	0		10.1	1.7	8.3	0	37.7	0	10.4		4.1	2.8	2.2	1.2	0.5			0
14	Kruiden en specerijen	2177	Basilicum vers	Basil fresh		g	100	Per 100g.		STARCH	200	48	3.1	3.1	0	0.5	5.1	5.1	0	0	3.9	0	87.1		0.8	0.6	0.1	0.1	0.5			0
9	Groente	59	Tauge gekookt	Bean sprouts boiled		g	100	Per 100g.		CARTA, CRYPXB, LYCPN	72	17	1.8	1.8	0	0.3	1.7	1.1	0.6	0	1.2	0	95		0.1	0.1	0	0	0	0	0	0	0	0	0	0	0	0	0	0	0	0.01	0	0	0	0	0	0	0
9	Groente	58	Tauge rauw	Bean sprouts raw		g	100	Per 100g.		CARTA, CRYPXB, LYCPN	104	25	2.2	2.2	0	0.4	3.2	1.8	1.4	0	1.2	0	93		0.1	0.1	0	0	0	0	0	0	0	0	0	0	0	0	0	0	0	0.01	0	0	0	0	0	0	0
18	Peulvruchten	5176	Bonen zwarte blik/glas	Beans black canned	Zwarte bonen blik/glas	g	100	Per 100g.			474	113	7.9	7.9	0	1.3	14.1	0.8	13.3	0	8	0	67		1	0.8	0.2	0.1	0.5	0.3	0.2	0	0	0	0	0	0	0	0	0.01	0	0.13	0	0.03	0	0	0	0	0
18	Peulvruchten	5167	Bonen black eyed blik/glas	Beans black eyed canned	Zwartoogbonen blik/glas	g	100	Per 100g.			532	126	7.8	7.8	0	1.2	18.9	0.3	18.6	0	5.7	0	68		0.9	0.7	0.2	0.1	0.5	0.3	0.2	0	0	0	0	0	0	0	0	0.01	0	0.12	0	0.02	0	0	0	0	0
18	Peulvruchten	685	Bonen black eyed gedroogd	Beans black eyed dried	Zwartoogbonen gedroogd	g	100	Per 100g.			1554	367	23	23	0		62	2	60	0	4.4	0	10		2	1.6	0.3	0.2	1	0.6	0.4	0	0	0	0	0	0	0	0	0.02	0	0.26	0	0.05	0	0	0	0	0
9	Groente	962	Bonen tuin- gekookt	Beans broad boiled	Tuinbonen gekookt	g	100	Per 100g.			191	45	5	5	0		4	0	4	0	4.7	0	85		0	0	0	0	0	0	0	0	0	0	0	0	0	0	0	0	0	0	0	0	0	0	0	0	0
9	Groente	1148	Bonen tuin- diepvries onbereid	Beans broad frozen unprepared	Tuinbonen diepvries onbereid	g	100	Per 100g. Iglo.			366	87	7.5	7.5	0		9.3	1	8.3	0	7.3	0	75.3		0.6	0.5	0.1	0	0.3	0.1	0.2	0	0	0	0	0	0	0	0	0.01	0	0.11	0	0.01	0	0	0	0	0
9	Groente	62	Bonen tuin- rauw	Beans broad raw	Tuinbonen rauw	g	100	Per 100g.			211	51	5	5	0		4	0	4	0	7.3	0	85		0	0	0	0	0	0	0	0	0	0	0	0	0	0	0	0	0	0	0	0	0	0	0	0	0
9	Groente	142	Bonen tuin- blik/glas	Beans broad tinned	Tuinbonen blik/glas	g	100	Per 100g.			305	73	5.8	5.8	0		8.5	2.2	6.4	0	5.3	0	84.1		0.6	0.4	0.1	0	0.3	0.1	0.2	0	0	0	0	0	0	0	0	0.01	0	0.1	0	0.01	0	0	0	0	0
18	Peulvruchten	5168	Bonen bruine gekookt	Beans brown boiled	Bruine bonen gekookt	g	100	Per 100g.			454	108	6.1	6.2	0	1	15.2	0.5	14.7	0	8.1	0	69		0.7	0.5	0.1	0.1	0.4	0.2	0.2	0	0	0	0	0	0	0	0	0.01	0	0.09	0	0.02	0	0	0	0	0
18	Peulvruchten	660	Bonen bruine blik/glas	Beans brown canned	Bruine bonen blik/glas	g	100	Per 100g. Na uitlekken.			506	120	6.5	6.5	0	1	18	0.9	17.1	0	7.9	0	67		0.7	0.5	0.1	0.1	0.4	0.2	0.2	0				0	0	0		0.01	0	0.09	0	0.02		0	0	0	0
18	Peulvruchten	5170	Bonen cannellini blik/glas	Beans cannellini canned	Cannellini bonen blik/glas	g	100	Per 100g.			473	113	7.1	7.1	0	1.1	15	0.6	14.4	0	7.1	0	69		1.1	0.9	0.2	0.1	0.6	0.3	0.2	0	0	0	0	0	0	0	0	0.01	0	0.15	0	0.03	0	0	0	0	0
18	Peulvruchten	5171	Bonen chili- blik/glas	Beans chilli canned	Chilibonen blik/glas	g	100	Per 100g.			447	106	6.3	6.3	0	1	15.8	2.8	13	0	5.1	0	72		0.8	0.6	0.1	0.1	0.4	0.2	0.2	0	0	0	0	0	0	0	0	0.01	0	0.11	0	0.02	0	0	0	0	0
9	Groente	951	Bonen sperzie- gekookt	Beans French boiled	Sperziebonen/haricots verts gekookt	g	100	Per 100g.			105	25	1.8	1.8	0		2.2	1.2	1	0	2.9	0	92.1		0.4	0.3	0.1	0.1	0.1	0.1	0.1	0	0	0	0	0	0	0	0	0	0	0.09	0	0.03	0	0	0	0	0
9	Groente	954	Bonen sperzie- diepvries gekookt	Beans French frozen boiled	Sperziebonen diepvries gekookt	g	100	Per 100g.			144	34	1.8	1.8	0	0.3	5.4	1.2	4.2	0	2.1	0	90		0.1	0.1	0	0	0	0	0	0	0	0	0	0	0	0	0	0	0	0.03	0	0.01	0	0	0	0	0
9	Groente	50	Bonen sperzie- rauw	Beans French raw	Sperziebonen/haricots verts rauw	g	100	Per 100g.			105	25	2.3	2.3	0	0.4	1.8	1.2	0.6	0	3.6	0	91.4		0.2	0.2	0.1	0	0.1	0	0	0	0	0	0	0	0	0	0	0	0	0.04	0	0.02		0	0	0	0
9	Groente	139	Bonen sperzie- blik/glas	Beans French tinned	Sperziebonen/haricots verts blik/glas	g	100	Per 100g.			110	26	1.6	1.6	0		2.9	0.8	2.2	0	2.6	0	91.4		0.3	0.3	0.1	0.1	0.1	0.1	0.1	0	0	0	0	0	0	0	0	0	0	0.08	0	0.03	0	0	0	0	0
18	Peulvruchten	5173	Bonen kidney- rode gekookt	Beans kidney red boiled	Rode kidneybonen gekookt	g	100	Per 100g.			482	115	8.3	8.3	0	1.3	13.9	0.9	13	0	9.8	0	66		0.7	0.5	0.1	0.1	0.4	0.2	0.2	0	0	0	0	0	0	0	0	0.01	0	0.09	0	0.02	0	0	0	0	0
18	Peulvruchten	3184	Bonen kidney- rode blik/glas	Beans kidney red canned	Kidneybonen rood blik/glas	g	100	Per 100g.		CU, VITC	490	116	8.2	8.2	0	1.3	15.1	1.8	13.3	0	8.5	0	67		0.7	0.5	0.1	0.1	0.4	0.2	0.2	0	0	0	0	0	0	0	0	0.01	0	0.09	0	0.02	0	0	0	0	0
18	Peulvruchten	1894	Bonen kidney- rode gedroogd	Beans kidney red dried	Rode kidneybonen gedroogd	g	100	Per 100g.			1242	295	22.1	22.1	0	3.5	36.9	2.4	34.5	0	23.4	0	12.8		1.4	1.1	0.2	0.1	0.7	0.4	0.3	0	0	0	0	0	0	0	0	0.01	0	0.18	0	0.04	0	0	0	0	0
9	Groente	1811	Kousenband gekookt	Beans long yard Kousenband boiled	Bonen kousenband gekookt	g	100	Per 100g.			123	29	2.7	2.7	0		2.5	2.4	0.1	0	3.5	0	90.7		0.2	0.1	0	0	0	0	0	0	0	0	0	0	0	0	0	0	0	0.03	0	0.01	0	0	0	0	0
9	Groente	679	Kousenband rauw	Beans long yard Kousenband raw	Bonen kousenband rauw	g	100	Per 100g.			180	43	3	3	0		7	0	7	0	1.3	0	89		0	0	0	0	0	0	0	0	0	0	0	0	0	0	0	0	0	0	0	0	0	0	0	0	0
18	Peulvruchten	3073	Bonen mung- gekookt	Beans mung boiled	Urdi gekookt; Katjang idjoe gekookt	g	100	Per 100g.			431	102	7.6	7.6	0	1.2	13.3	0.5	12.8	0	7.6	0	69.3		0.4	0.3	0.1	0	0.2	0.1	0.1	0	0	0	0	0	0	0	0	0	0	0.05	0	0.01	0	0	0	0	0
9	Groente	961	Bonen snij- gekookt	Beans runner boiled	Snijbonen gekookt	g	100	Per 100g.			97	23	1.8	1.8	0		1.9	0	1.9	0	4.2	0	92.3		0	0	0	0	0	0	0	0	0	0	0	0	0	0	0	0	0	0	0	0	0	0	0	0	0
9	Groente	1143	Bonen snij- diepvries onbereid	Beans runner frozen unprepared	Snijbonen diepvries onbereid	g	100	Per 100g.			118	28	1.9	1.9	0		3.6	1.3	2.3	0	2.7	0	91.8		0.1	0.1	0	0	0	0	0	0	0	0	0	0	0	0	0	0	0	0.03	0	0.01	0	0	0	0	0
9	Groente	49	Bonen snij- rauw	Beans runner raw	Snijbonen rauw	g	100	Per 100g.			93	22	1.9	1.9	0	0.3	2	0.7	1.3	0	2.7	0	92.7		0.1	0.1	0	0	0	0	0	0	0	0	0	0	0	0	0	0	0	0.03	0	0.01		0	0	0	0
9	Groente	138	Bonen snij- blik/glas	Beans runner tinned	Snijbonen blik/glas	g	100	Per 100g.			84	20	1.1	1.1	0		2.3	0.4	1.9	0	2.1	0	93		0.3	0.2	0.1	0	0.1	0	0	0	0	0	0	0	0	0	0	0	0	0.08	0	0.03	0	0	0	0	0
18	Peulvruchten	971	Bonen soja- gekookt	Beans soya boiled	Sojabonen gekookt	g	100	Per 100g. Voor meer informatie zie Overzicht recepten op NEVO-website.			1046	251	21.5	21.5	0		9.5	0	9.5	0	13.2	0	45.1		11.2	10.4	1.7	2.3	6.3	0.7	5.6	0	0	0	0	0	0	0	0	0.01	0	1.11	0.01	0.45	0	0.03	0	0.03	0
18	Peulvruchten	839	Bonen soja- gedroogd	Beans soya dried	Sojabonen gedroogd	g	100	Per 100g.		VITC	1743	418	35.9	35.9	0		15.8	0	15.8	0	22	0	8.5		18.6	17.3	2.8	3.9	10.6	1.2	9.3	0.1	0	0	0	0	0	0	0	0.02	0	1.85	0.02	0.74	0	0.05	0	0.05	0
18	Peulvruchten	197	Bonen witte in tomatensaus blik/glas	Beans white baked in tomato sauce canned	Witte bonen in tomatensaus	g	100	Per 100g.			426	101	5.7	5.7	0	0.9	15.2	3.6	11.6	0	6.1	0	73		0.6	0.5	0.1	0.1	0.3	0.2	0.1	0	0	0	0	0	0	0	0	0.01	0	0.08	0	0.02	0	0	0	0	0
18	Peulvruchten	5175	Bonen witte gekookt	Beans white boiled	Witte bonen gekookt	g	100	Per 100g.			474	113	7.8	7.8	0	1.2	13.4	0.6	12.8	0	9.9	0	67		1	0.7	0.2	0.1	0.5	0.3	0.2	0	0	0	0	0	0	0	0	0.01	0	0.13	0	0.03	0	0	0	0	0
18	Peulvruchten	3049	Bonen witte blik/glas	Beans white canned	Witte bonen blik/glas	g	100	Per 100g.			442	105	6.9	6.9	0	1.1	14	0.4	13.6	0	7.1	0	72		0.8	0.6	0.1	0.1	0.4	0.2	0.2	0	0	0	0	0	0	0	0	0.01	0	0.11	0	0.02	0	0	0	0	0
18	Peulvruchten	117	Bonen witte/bruine gedroogd	Beans white/ brown dried	Bruine bonen/ witte bonen gedroogd	g	100	Per 100g.		VITC	1324	314	20.1	20.1	0		44.2	3.4	40.8	0	18.1	0	11.4		2.4	1.8	0.4	0.2	1.2	0.7	0.5	0	0	0	0	0	0	0	0	0.02	0	0.31	0	0.06	0	0	0	0	0
25	Vlees en gevogelte	1665	Rundvlees <10 g vet bereid gem	Beef <10% fat prepared average		g	100	Per 100g. Voor meer informatie zie Overzicht recepten op NEVO-website.			679	161	29.7	0	29.7	2.1	0.1	0.1	0	0	0.1	0	64.3	0	4.7	4.3	1.5	1.8	0.8	0	0.7	0.1	0	0	0	0.01	0	0.02	0	0.09	0.01	0.86	0.03	0.48	0	0.01	0	0.01	0
25	Vlees en gevogelte	1663	Rundvlees <5 g vet rauw gem	Beef <5% fat raw average		g	100	Per 100g. Voor meer informatie zie Overzicht recepten op NEVO-website.			459	109	22.6	0	22.6	3	0	0	0	0	0	0	74.3		2	1.9	0.8	0.9	0.1	0	0.1	0.1	0	0	0	0		0.01		0.05	0.01	0.45	0.02	0.25	0	0	0	0	0
25	Vlees en gevogelte	1666	Rundvlees >10 g vet bereid gem	Beef >10% fat prepared average		g	100	Per 100g. Voor meer informatie zie Overzicht recepten op NEVO-website.			1155	277	25.2	0.4	24.9	0.1	2.1	0.4	1.7	0	0.2	0	52.6	0	18.6	17.7	6.2	7.4	3.1	0.2	2.9	0.4	0	0	0	0.02	0	0.02	0	0.41	0.05	3.5	0.12	2.02	0	0.03	0	0.05	0
25	Vlees en gevogelte	1664	Rundvlees >5 g vet rauw gem	Beef >5% fat raw average		g	100	Per 100g. Voor meer informatie zie Overzicht recepten op NEVO-website.			883	212	18.6	0	18.6	3	1	0.5	0.5	0	0.3	0	65.3		14.8	14.1	6.2	6.6	0.5	0.1	0.4	0.4			0	0.03		0.02		0.45	0.06	3.52	0.14	1.95	0	0.01	0	0.01	0
25	Vlees en gevogelte	2902	Runderborstlappen bereid	Beef breast boneless prepared		g	100	Per 100g. Bereid met vloeibaar bak- en braadvet.			911	217	36.8	0	36.8		0	0	0	0	0	0	54.6	0	7.7	7.2	2.7	3.2	0.9	0.1	0.8	0.2	0	0	0	0.01	0	0.01	0	0.17	0.03	1.46	0.07	0.96	0	0.01	0	0.02	0
25	Vlees en gevogelte	3028	Runderborstlappen rauw	Beef breast boneless raw		g	100	Per 100g.			637	152	22.3	0	22.3	3.6	0	0	0	0	0	0	73.6		7	6.6	2.8	3.1	0.3	0.1	0.2	0.3			0	0.01		0.01		0.18	0.03	1.5	0.07	0.97	0	0.01	0	0.01	0
23	Vetten en oliën	315	Vet rund- uitgesmolten	Beef fat	Rundvet uitgesmolten; Rundervet uitgesmolten	g	100	Per 100g.		FOL, FOLFD, SE, VITB12, VITD	3663	891	0	0	0		0	0	0	0	0	0	0		99	94.1	54.5	34.3	2.1	0.4	1.7	2.9	0	0	0	0.09	0	0.09	0	3.1	0.47	25.77	1.13	21.82	0.09	0.19	0.28	0	0
25	Vlees en gevogelte	1539	Runderbaklappen bereid	Beef frying steak prepared		g	100	Per 100g. Bereid met vloeibaar bak- en braadvet.			590	140	27.5	0	27.5		0	0	0	0	0.2	0	68	0	3.3	3.1	0.8	1.2	0.9	0.1	0.9	0	0	0	0	0.01	0	0.02	0	0.04	0.01	0.49	0.01	0.26	0	0.01	0	0.02	0
25	Vlees en gevogelte	1404	Runderbaklappen rauw	Beef frying steak raw		g	100	Per 100g.		CARTA, CRYPXB	436	103	21.2	0	21.2	3.4	0	0	0	0	0	0	75		2	1.9	0.8	0.9	0.2	0	0.1	0			0	0.01		0.02		0.04	0.01	0.46	0.01	0.21	0	0	0	0.01	0
25	Vlees en gevogelte	2903	Vink runder- gebakken	Beef olives prepared	Rundervink bereid	g	100	Per 100g. Bereid met vloeibaar bak- en braadvet.			928	223	22.4	0	22.4		0.5	0.2	0.4	0	0	0	61.1	0	14.5	13.8	5.6	6.3	1.3	0.1	1.1	0.3	0	0	0	0.02	0	0.03	0	0.42	0.05	3.23	0.11	1.7	0	0.02	0	0.03	0
25	Vlees en gevogelte	2339	Vink runder- rauw	Beef olives raw	Rundervink rauw	g	100	Per 100g.			868	209	16.6	0	16.6	2.7	3.2	0.9	2.3	0	0.8	0	64.8		14.2	13.5	5.9	6.4	0.5	0.1	0.4	0.3			0	0.02		0.03		0.46	0.05	3.43	0.12	1.77	0	0.01	0	0.02	0.01
25	Vlees en gevogelte	1538	Runderentrecote bereid	Beef prime rib prepared		g	100	Per 100g. Bereid met vloeibaar bak- en braadvet.			806	192	31	0	31	5	0	0	0	0	0	0	60.1		7.5	7	2.7	3.1	0.9	0	0.8	0.2			0	0.01		0.01		0.2	0.03	1.55	0.07	0.76	0	0.01	0	0.01	0
25	Vlees en gevogelte	1402	Runderentrecote rauw	Beef prime rib raw		g	100	Per 100g.		CARTA, CRYPXB	691	165	23	0	23	3.7	0	0	0	0	0	0	70.8		8.1	7.7	3.5	3.4	0.2	0	0.2	0.3			0.01	0.01		0.03		0.26	0.05	1.95	0.09	1.08	0	0.01	0	0.01	0
25	Vlees en gevogelte	1541	Runderklapstuk bereid	Beef rib prepared		g	100	Per 100g. Bereid met vloeibaar bak- en braadvet.			785	187	29.6	0	29.6		0	0	0	0	0.1	0	61.7	0	7.6	7.1	2.7	2.9	1.1	0.1	1	0.2	0	0	0	0.01	0	0.02	0	0.18	0.03	1.43	0.05	0.9	0	0.01	0	0.02	0
25	Vlees en gevogelte	1406	Runderklapstuk rauw	Beef rib raw		g	100	Per 100g.		CARTA, CRYPXB	573	137	19.8	0	19.8	3.4	0	0	0	0	0	0	72.4		6.4	6.1	2.7	2.7	0.2	0	0.2	0.2			0	0.01		0.02		0.2	0.03	1.46	0.05	0.9	0	0.01	0	0.01	0
25	Vlees en gevogelte	1547	Runderriblappen bereid	Beef rib steak prepared		g	100	Per 100g. Bereid met vloeibaar bak- en braadvet.			965	230	34.1	0	34.1		0	0	0	0	0	0	54.6	0	10.4	9.9	4.2	4.1	0.9	0.1	0.8	0.3	0	0	0	0.01	0	0.01	0	0.24	0.05	2.15	0.1	1.61	0	0.02	0	0.02	0
25	Vlees en gevogelte	1412	Runderriblappen rauw	Beef rib steak raw		g	100	Per 100g.		CARTA, CRYPXB	692	166	20.1	0	20.1	3.2	0	0	0	0	0	0	71.5		9.5	9	4.2	3.8	0.3	0.1	0.2	0.4			0	0.02		0.01		0.25	0.05	2.13	0.11	1.59	0	0.01	0	0.01	0
25	Vlees en gevogelte	2905	Runder ribeye steak bereid	Beef ribeye steak prepared		g	100	Per 100g. Bereid met vloeibaar bak- en braadvet.			895	214	29.6	0	29.6		0	0	0	0	0	0	58.8	0	10.6	10.1	4.5	3.7	1	0	1	0.4	0	0	0	0.01	0	0.01	0	0.25	0.05	2.22	0.11	1.8	0	0.02	0	0.02	0
25	Vlees en gevogelte	3032	Runder ribeye steak rauw	Beef ribeye steak raw		g	100	Per 100g.			709	170	21.2	0	21.2	3.4	0	0	0	0	0	0	70.2		9.4	9	4.5	3.5	0.2	0	0.2	0.4			0	0.01		0.01		0.26	0.06	2.25	0.11	1.81	0	0.01	0	0.01	0
25	Vlees en gevogelte	1545	Runderrosbief bereid	Beef roast prepared		g	100	Per 100g. Bereid met margarine.			656	156	27.2	0	27.2		0.2	0.2	0.1	0	0	0	71		5.1	4.8	2.2	2	0.3	0.1	0.2	0.2
25	Vlees en gevogelte	1410	Runderrosbief rauw	Beef roast raw		g	100	Per 100g.		CARTA, CRYPXB	513	122	22.9	0	22.9		0	0	0	0	0	0	73.8		3.4	3.1	1.3	1.4	0.1	0	0.1	0.1	0	0	0	0.01	0	0	0	0.08	0.01	0.7	0.03	0.44	0	0	0	0.01	0
25	Vlees en gevogelte	1544	Runderrollade gebakken	Beef rolled prepared	Runder lenderollade bereid	g	100	Per 100g. Bereid met vloeibaar bak- en braadvet.			663	157	33.5	0	33.5		0.2	0.2	0.1	0	0.5	0	62.6	0	2.3	2.2	0.7	0.8	0.6	0	0.6	0	0	0	0	0.01	0	0.03	0	0.03	0.01	0.32	0.02	0.24	0	0.01	0	0.01	0
25	Vlees en gevogelte	1536	Runderbiefstuk bereid	Beef rump steak prepared		g	100	Per 100g. Bereid met vloeibaar bak- en braadvet.			616	146	29.3	0	29.3	4.7	0	0	0	0	0	0	65.2		3.2	3	0.9	1.3	0.6	0	0.6	0			0	0.01		0.02		0.04	0.01	0.55	0.02	0.27	0	0.01	0	0.01	0
25	Vlees en gevogelte	1400	Runderbiefstuk rauw	Beef rump steak raw		g	100	Per 100g.		CARTA, CRYPXB	455	108	22.9	0	22.9	3.7	0	0	0	0	0	0	74		1.8	1.6	0.7	0.7	0.1	0	0.1	0			0	0		0.01		0.04	0.01	0.41	0.02	0.23	0	0	0	0	0
27	Vleeswaren	338	Pekelvlees	Beef salted cooked		g	100	Per 100g.			765	184	17.3	0	17.3		0.1	0.1	0	0	0	0	66.6		12.7	12.1	5	5.6	0.6	0.1	0.4	0.5	0	0	0	0.02	0	0.02	0	0.33	0.06	2.73	0.13	1.72	0	0.01	0	0.02	0.01
25	Vlees en gevogelte	2313	Rundvlees gezouten gekookt Surinaams	Beef salted cooked Surinam	Surinaams zoutvlees gekookt	g	100	Per 100g.		CARTA, CRYPXB	1130	271	27.4	0	27.4		0	0	0	0	0	0	45.4		17.9	17	7.1	7.9	0.8	0.2	0.6	0.7	0	0	0	0.03	0	0.02	0	0.46	0.08	3.85	0.19	2.42	0	0.01	0	0.03	0.01
25	Vlees en gevogelte	699	Rundvlees gezouten gedroogd Surinaams	Beef salted dried Surinam	Surinaams zoutvlees gedroogd	g	100	Per 100g.			1290	305	65	0	65		0	0	0	0	0	0	16		5	4.6	1.9	2.1	0.2	0.1	0.2	0.2	0	0	0	0.01	0	0.01	0	0.13	0.02	1.04	0.05	0.65	0	0	0	0.01	0
25	Vlees en gevogelte	698	Rundvlees gezouten rauw Surinaams	Beef salted raw Surinam	Surinaams zoutvlees rauw	g	100	Per 100g.			833	201	14.5	0	14.5		0	0	0	0	0.2	0	69.5		15.8	15	6.3	7	0.7	0.2	0.5	0.6	0	0	0	0.03	0	0.02	0	0.41	0.07	3.39	0.16	2.13	0	0.01	0	0.03	0.01
25	Vlees en gevogelte	1546	Runderschenkel bereid	Beef shank prepared		g	100	Per 100g. Bereid met vloeibaar bak- en braadvet.			590	140	27.5	0	27.5		0	0	0	0	0.2	0	68		3.3	3	0.8	1.1	0.9	0.1	0.9	0	0	0	0	0.01	0	0.02	0	0.04	0.01	0.48	0.01	0.25	0	0.01	0	0.02	0
25	Vlees en gevogelte	1411	Runderschenkel rauw	Beef shank raw		g	100	Per 100g.		CARTA, CRYPXB	495	117	22.6	0	22.6		0	0	0	0	0	0	74.4		3	2.8	1.2	1.3	0.1	0	0.1	0.1	0	0	0	0.01	0	0	0	0.08	0.01	0.63	0.03	0.39	0	0	0	0.01	0
25	Vlees en gevogelte	1409	Runderrollade rauw	Beef sirloin rolled raw	Runder lenderollade rauw	g	100	Per 100g.		CARTA, CRYPXB	463	109	23.2	0	23.2	3.7	0.2	0.2	0	0	0.3	0	74		1.7	1.5	0.7	0.6	0.1	0	0.1	0.1			0.01	0.01		0.03		0.04	0.01	0.32	0.02	0.23	0	0	0	0	0
27	Vleeswaren	340	Runderrookvlees	Beef smoke-dried		g	100	Per 100g.			457	108	22	0	22		0.5	0.5	0	0	0	0	69.9		2	1.9	0.8	0.9	0.1	0	0.1	0	0	0	0	0	0	0.01	0	0.04	0.01	0.48	0.02	0.27	0	0	0	0	0
27	Vleeswaren	2883	Runderrookvlees licht gezouten	Beef smoke-dried lightly salted		g	100	Per 100g. Gem van Stegeman, AH en Jumbo.			491	116	22.8	0	22.8		0.7	0.6	0.1	0	0	0	74		2.5	2.3	1	1.1	0.1	0	0.1	0.1	0	0	0	0	0	0.01	0	0.05	0.01	0.59	0.02	0.33	0	0	0	0	0
25	Vlees en gevogelte	1550	Rundertartaar bereid	Beef steak tartare prepared		g	100	Per 100g. Bereid met vloeibaar bak- en braadvet.			782	186	30.1	0	30.1		0.3	0.3	0	0	0	0	61.4	0	7.2	6.7	2.5	2.8	1.1	0.1	1	0.1	0	0	0	0.01	0	0.01	0	0.15	0.02	1.4	0.05	0.81	0	0.01	0	0.02	0
25	Vlees en gevogelte	1415	Rundertartaar rauw	Beef steak tartare raw		g	100	Per 100g.		CARTA, CRYPXB	577	137	21.1	0	21.1	3.4	0.3	0.3	0	0	0.1	0	73.3		5.7	5.5	2.4	2.5	0.2	0	0.2	0.1			0	0.01		0.01		0.15	0.02	1.38	0.05	0.78	0	0.01	0	0.01	0
27	Vleeswaren	810	Filet americain	Beef steak tartare spiced filet americain		g	100	Per 100g. Voor meer informatie zie Overzicht recepten op NEVO-website.			997	240	14.2	0	14.2	2.7	3	1.3	1.7	0	0.9	0	59.4	0.2	18.8	17.7	4	11.1	2.5	0.3	2.1	0	0	0	0	0	0	0.02	0	0.18	0.04	2.16	0.07	1.35	0	0.05		0.07	0
25	Vlees en gevogelte	1543	Runderpoulet bereid	Beef stewing meat prepared		g	100	Per 100g. Bereid met vloeibaar bak- en braadvet.			905	216	30.9	0	30.9		0	0	0	0	0.1	0	57.6	0	10.2	9.7	1.6	3.1	4.7	0.2	4.5	0	0	0	0	0	0	0.01	0	0.04	0.01	0.83	0.01	0.59	0	0.03	0	0.06	0
25	Vlees en gevogelte	1408	Runderpoelet rauw	Beef stewing meat raw		g	100	Per 100g.		CARTA, CRYPXB	449	106	22.1	0	22.1	3.5	0	0	0	0	0	0	75.5		2	1.8	0.8	0.8	0.1	0	0.1	0			0	0		0.01		0.05	0.01	0.47	0.01	0.23	0	0	0	0	0
25	Vlees en gevogelte	1549	Rundersukadelappen bereid	Beef stewing steak prepared		g	100	Per 100g. Bereid met vloeibaar bak- en braadvet.			794	189	33.4	0	33.4		0	0	0	0	0	0	59.7	0	6.1	5.7	2.1	2.4	0.8	0.1	0.7	0.2	0	0	0	0.01	0	0.01	0	0.13	0.03	1.11	0.06	0.74	0	0.01	0	0.02	0
25	Vlees en gevogelte	1414	Rundersukadelappen rauw	Beef stewing steak raw		g	100	Per 100g.		CARTA, CRYPXB	566	135	21.3	0	21.3	3.4	0	0	0	0	0	0	73.2		5.5	5.3	2.2	2.3	0.2	0.1	0.2	0.2			0	0.01		0.01		0.15	0.03	1.18	0.06	0.77	0	0.01	0	0.01	0
25	Vlees en gevogelte	1548	Runder doorregen lappen bereid	Beef streaked/marbled prepared		g	100	Per 100g. Bereid met vloeibaar bak- en braadvet.			891	212	34.6	0	34.6	5.5	0	0	0	0	0	0	57.4		8.2	7.6	3	3.2	0.9	0.1	0.8	0.3			0.01	0.02		0.02		0.18	0.03	1.57	0.08	1.07	0	0.01	0	0.02	0
25	Vlees en gevogelte	1413	Runder doorregen lappen rauw	Beef streaked/marbled raw		g	100	Per 100g.		CARTA, CRYPXB	615	147	20.6	0	20.6	3.3	0	0	0	0	0	0	72.5		7.2	6.8	2.8	3.2	0.3	0.1	0.2	0.3			0	0.01		0.01		0.18	0.03	1.53	0.07	0.97	0	0.01	0	0.01	0
25	Vlees en gevogelte	2904	Runder T-bone steak bereid	Beef T-bone steak prepared		g	100	Per 100g. Bereid met vloeibaar bak- en braadvet.			1063	254	33.6	0	33.6		0	0	0	0	0	0	52.1	0	13.3	12.7	5.2	5.5	1.1	0	1.1	0.4	0	0	0	0.01	0	0.01	0	0.39	0.07	3.02	0.1	1.55	0	0.02	0	0.02	0
25	Vlees en gevogelte	3033	Runder T-bone steak rauw	Beef T-bone steak raw		g	100	Per 100g.			787	189	22	0	22	3.5	0	0	0	0	0	0	66.3		11.2	10.6	4.8	4.8	0.2	0	0.2	0.4			0	0.01		0.01		0.37	0.06	2.83	0.09	1.42	0	0.01	0	0.01	0
25	Vlees en gevogelte	1401	Runderbiefstuk van de haas rauw	Beef tenderloin steak raw	Rundertournedos rauw; Ossenhaas rauw	g	100	Per 100g.		CARTA, CRYPXB	489	116	23.7	0	23.7		0	0	0	0	0	0	74		2.3	2.1	0.9	1	0.1	0	0.1	0.1	0	0	0	0	0	0	0	0.06	0.01	0.48	0.02	0.3	0	0	0	0	0
25	Vlees en gevogelte	1416	Rundertong rauw	Beef tongue raw		g	100	Per 100g.		CARTA, CRYPXB	782	188	17.3	0	17.3		0	0	0	0	0	0	69.5		13.2	12.4	5.6	6.1	0.7	0.1	0.6	0	0	0	0	0		0		0.46		3.09		2.01		0		0.06
2	Alcoholische dranken	1468	Bier zwaar >7 vol% alcohol	Beer >7 vol% alcohol		g	100	Per 100g. Amstel, Brand, Hertog Jan, La Trappe, Duvel.			268	64	0.5	0.5	0		4.3	0.1	4.2	0.2	0.3	6.3	88.6	0.1	0	0	0	0	0	0	0	0	0	0	0	0	0	0	0	0	0	0	0	0	0	0	0	0	0
16	Niet-alcoholische dranken	1519	Bier alcoholvrij <0,1 vol% alcohol	Beer alcohol free <0,1 vol%	Maltbier	g	100	Per 100g. Bavaria malt, Amstel 0.0%, Schutters free.			111	26	0.3	0.3	0		6.1	3.2	2.9	0.2	0.1	0	93.5	0	0	0	0	0	0	0	0	0	0	0	0	0	0	0	0	0	0	0	0	0	0	0	0	0	0
2	Alcoholische dranken	3268	Bier bok-	Beer bock	Bokbier	g	100	Per 100g.			257	61	0.6	0.6	0		5.2	1.2	4	0.2	0.3	5.3	84.8		0	0	0	0	0	0	0	0	0	0	0	0	0	0	0	0	0	0	0	0	0	0	0	0	0
2	Alcoholische dranken	1520	Bier alcoholarm 0,1-1,2 vol% alcohol	Beer low alcohol 0,1-1,2 vol%		g	100	Per 100g. Gem van Brouwers, Clausthaler, Dommelsch, Stender.			94	22	0.3	0.3	0		4.5	0.9	3.6	0	0.3	0.4	94.6		0	0	0	0	0	0	0	0	0	0	0	0	0	0	0	0	0	0	0	0	0	0	0	0	0
2	Alcoholische dranken	389	Bier oud bruin	Beer old brown		g	100	Per 100g.			162	38	0.5	0.5	0		5.5	3.6	1.9	0	0.2	2	93.4		0	0	0	0	0	0	0	0	0	0	0	0	0	0	0	0	0	0	0	0	0	0	0	0	0
2	Alcoholische dranken	390	Bier pils	Beer pilsner		g	100	Per 100g. Gem van Amstel, Brand, Heineken, Grolsch, Schultenbrau.			187	45	0.4	0.4	0		3	0	3	0.2	0.3	4.3	92	0	0	0	0	0	0	0	0	0	0	0	0	0	0	0	0	0	0	0	0	0	0	0	0	0	0
2	Alcoholische dranken	2837	Bier met vruchtensmaak	Beer w fruit flavour	Kriek; kersenbier; citroenbier; rosebier	g	100	Per 100g. Oa rosebier, citroenbier, kriek; Voor meer informatie zie Overzicht recepten op NEVO-website.			219	52	0.3	0.3	0		6	2.4	3.6	0.1	0.5	3.6	89.3	0.1	0	0	0	0	0	0	0	0	0	0	0	0	0	0	0	0	0	0	0	0	0	0	0	0	0
2	Alcoholische dranken	3214	Bier wit	Beer white	Witbier	g	100	Per 100g. Gem van Grolsch en Hertog Jan.			198	47	0.5	0.5	0		3.7	0	3.7	0.2	0.3	4.2	91.3		0	0	0	0	0	0	0	0	0	0	0	0	0	0	0	0	0	0	0	0	0	0	0	0	0
16	Niet-alcoholische dranken	5068	Bier Radler alcoholvrij	Beer with fruit juice Radler alcohol free		g	100	Per 100g. Gem van Bavaria Radler 0% lemon en fruity rose, Wieckse Radler 0% citroen en rood fruit en Amstel Radler 0% citroen en grapefruit; Voor meer informatie zie Overzicht recepten op NEVO-website.			146	34	0.2	0.2	0		8.3	7.2	1.1	0.1	0	0	91.5		0	0	0	0	0			0
2	Alcoholische dranken	3267	Bier Radler	Beer with fruitjuice Radler		g	100	Per 100g.			168	40	0.4	0.4	0		6.5	5.7	0.8	0.1	0.1	1.6	91.1	0.2	0	0	0	0	0	0	0	0	0	0	0	0	0	0	0	0	0	0	0	0	0	0	0	0	0
9	Groente	958	Biet rode gekookt	Beetroot boiled	Rode bieten gekookt; Kroten gekookt	g	100	Per 100g.			126	30	1.2	1.2	0		4.6	4.6	0	0	2.9	0	88.5		0.1	0.1	0	0	0	0	0	0	0	0	0	0	0	0	0	0	0	0.02	0	0	0	0	0	0	0
9	Groente	1454	Biet rode zoetzuur glas	Beetroot pickled glass	Rode bieten zoetzuur glas; Kroten zoetzuur glas	g	100	Per 100g.			155	37	0.5	0.5	0		7.6	6.6	1.1	0	1.8	0	88.5		0.1	0.1	0	0	0	0	0	0	0	0	0	0	0	0	0	0	0	0.02	0	0	0	0	0	0	0
9	Groente	12	Biet rode rauw	Beetroot raw	Rode bieten rauw; Kroten rauw	g	100	Per 100g.			158	38	1.7	1.7	0		6	6	0	0	2.9	0	89		0.1	0.1	0	0	0	0	0	0	0	0	0	0	0	0	0	0	0	0.02	0	0	0	0	0	0	0
2	Alcoholische dranken	1134	Kruidenbitter Berenburg	Berenburg herb liquor		g	100	Per 100g. Sonnema.		FE	783	189	0	0	0		0	0	0	0	0	27	68		0	0	0	0	0	0	0	0	0	0	0	0	0	0	0	0	0	0	0	0	0	0	0	0	0
7	Gebak en koek	1470	Berliner bol	Berliner pastry		g	100	Per 100g. Voor meer informatie zie Overzicht recepten op NEVO-website.			1241	295	6.1	4.5	1.6		44.3	19.3	25	0	1.6	0	37	0	10	9.3	3.1	3.4	2.7	0.1	2.6	0.1
6	Fruit	155	Bessen bos-	Bilberries	Bosbessen	g	100	Per 100g.			127	30	0.6	0.6	0		6	6	0	0	1.8	0	91.6		0	0	0	0	0	0	0	0	0	0	0	0	0	0	0	0	0	0	0	0	0	0	0	0	0
6	Fruit	180	Bessen bos- op siroop blik/glas	Bilberries in syrup tinned	Bosbessen op siroop	g	100	Per 100g. Inclusief vocht.		SE	281	66	0.3	0.3	0		15.1	15.1	0	0	1	0	83.3		0.3	0.2	0	0	0.2	0.1	0.1	0	0	0	0	0	0	0	0	0	0	0.02	0	0	0	0	0	0	0
8	Graanproducten en bindmiddelen	223	Bindmiddel gem	Binding agents averaged		g	100	Per 100g. Voor meer informatie zie Overzicht recepten op NEVO-website.			1493	352	10.2	10.2	0		74.1	1.5	72.6	0	3.3	0	11.5		0.9	0.6	0.3	0.2	0.2	0	0.2	0	0	0	0	0	0	0	0	0	0	0.27	0	0.01	0	0	0	0	0
7	Gebak en koek	252	Biscuit	Biscuit	Mariakoekje; kaakje	g	100	Per 100g.			1840	437	7.6	7.6	0		75.5	18.6	56.9	0	2.5	0	2		11	10.5	5.1	3.8	1.5	0.1	1.4	0.1	0	0	0.01	0	0	0.04	0	0.11	0.01	4.41	0	0.45	0	0.04		0.02	0
7	Gebak en koek	258	Koekje gem	Biscuit average		g	100	Per 100g. Voor meer informatie zie Overzicht recepten op NEVO-website.			1989	474	6.1	5.9	0.2		65.8	30.1	35.8	0	2.9	0	4.2		20.1	19	9.2	5.1	1.8	0.1	1.6	0.2	0.2	0.12	0.11	0.17	0	0.55	0	0.84	0.06	5.5	0.04	1.49	0	0.06	0	0.02	0
7	Gebak en koek	2221	Biscuit baby- en dreumes- Nijntje	Biscuit baby/toddler Nijntje		g	100	Per 100g. Gem van Nijntje baby- en dreumesbiscuit. Verrijkt met: Calcium, IJzer totaal, IJzer non haem, Vitamine B1.	CA, FE, NHAEM, THIA		1803	428	8.5	8.5	0		70.5	22	48.5	0	2	0	7		12	11.5	5.3	4.3	1.9			0
7	Gebak en koek	2775	Biscuit tarwe-/digestive- m chocolade	Biscuit brown/digestive w chocolate	Tarwebiscuit m chocolade	g	100	Per 100g.			2043	488	6.5	6.5	0		63.8	28.2	35.6	0	3.3	0	2.7		22.2	21.3	7.4	10.4	3.2	0.7	2.4	0.1	0.02	0.02	0	0.02	0	0.04	0	0.13	0.02	4.84	0.02	2.01	0	0.15		0.06	0
7	Gebak en koek	263	Biscuit tarwe-/volkoren-	Biscuit brown/wholemeal	Volkorenbiscuit; tarwebiscuit	g	100	Per 100g.			1928	459	7.8	7.8	0		70.7	21.6	49	0	5.5	0	0		14.9	14.1	6.9	5.1	2	0.1	1.9	0.1	0	0	0.01	0	0	0.06	0	0.15	0.01	5.97	0	0.61	0	0.06	0	0.03	0
7	Gebak en koek	2162	Cafe noir	Biscuit Cafe noir	Biscuit cafe noir	g	100	Per 100g. Voor meer informatie zie Overzicht recepten op NEVO-website.			1778	420	3.4	3.4	0		89	62.4	26.6	0	0.8	0	0.6		5.4	5.1	2.5	1.9	0.7	0	0.7	0	0	0	0.01	0	0	0.02	0	0.05	0.01	2.17	0	0.22	0	0.02	0	0.01	0
7	Gebak en koek	2406	Koekje kinder- gem	Biscuit children's average	Kinderkoekje gemiddeld	g	100	Per 100g. Gem van LU Noddy biscuits, Verkade Dora vanille cookies en Belgix monky boy kinderkoekjes.			1895	450	7.6	7.6	0		70.6	22.4	48.2	0	2.2	0	3.6		14.8	14	7.1	5.1	1.8	0.1	1.7	0	0	0	0.01	0.01	0	0.21	0	0.18	0.01	5.8	0.01	0.76	0	0.04		0.01	0
7	Gebak en koek	2894	Biscuit digestive-	Biscuit digestive		g	100	Per 100g.			2029	484	6.6	6.6	0		65.7	19.4	46.3	0	3.9	0	3		20.7	19.7	9.6	7.1	2.8	0.1	2.7	0.1	0	0	0.02	0	0	0.08	0	0.2	0.02	8.32	0	0.84	0	0.08	0	0.04	0
7	Gebak en koek	2696	Koekje bitter-	Biscuit Dutch Amaretti Bitterkoekjes	Bitterkoekje	g	100	Per 100g. Gem van Albert Heijn, Hoogvliet, Mellink en Bakker Bollebof; Voor meer informatie zie Overzicht recepten op NEVO-website.			1731	411	7	6.4	0.6		68.7	50.6	18.2	0	2.3	0	10		11.5	10.9	2	5.3	2.4			0.2
7	Gebak en koek	2699	Frou frou	Biscuit Dutch Frou frou	Wafel frou frou	g	100	Per 100g. Gem van Verkade, Albert Heijn, Hoogvliet en Jumbo.			2232	534	4.3	2.3	1.9		60.4	37.7	22.7	0	0.7	0	4.2		30.5	23.2	24	1.6	0.4	0	0.4	0.1
7	Gebak en koek	2891	Koek Jode-	Biscuit Dutch Jodekoek	Jodekoek/jodenkoek	g	100	Per 100g.			2115	505	4.5	4.4	0		65.2	30.6	34.6	0	1.2	0	4.3		24.9	23.8	10.8	9.4	3.5	0.7	2.8
7	Gebak en koek	2412	Kletskop	Biscuit Dutch Kletskop		g	100	Per 100g. Voor meer informatie zie Overzicht recepten op NEVO-website.			2063	493	6.1	6	0.1		59.1	44.7	14.4	0	1.9	0	6.7		25.4	23.9	11.4	9.2	2.9	0.1	2.6	0.3	0.69	0.38	0.21	0.47	0.02	0.57	0.02	1.74	0.17	5.08	0.12	1.66	0.02	0.02	0	0.02	0
7	Gebak en koek	635	Koekje krakeling	Biscuit Dutch Krakeling		g	100	Per 100g. M roomboter.			2080	497	6.7	6.4	0.2		61.1	26.6	34.5	0	1.3	0	6.2		24.8	23.2	16.2	5.5	0.8	0.2	0.5	0.5
7	Gebak en koek	262	Sprits m roomboter	Biscuit Dutch shortbread sprits		g	100	Per 100g. Gem van diverse merken.			2069	496	5.8	4.9	0.9		50.4	21.7	28.7	0	1.7	0	12		29.8	28.3	18.9	6.8	1	0.2	0.6	0.5	1.21	0.67	0.38	0.83	0.03	1	0.03	3.07	0.3	8.31	0.19	2.78	0.03	0.03	0	0.03	0
7	Gebak en koek	2409	Sprits m chocolade	Biscuit Dutch shortbread sprits w choc		g	100	Per 100g. Voor meer informatie zie Overzicht recepten op NEVO-website.			2259	541	4.7	4.4	0.3		61.5	28.8	32.7	0	1.7	0	10.7		30.3	28.8	19.2	7.2	1	0.2	0.7	0.5	1.09	0.61	0.34	0.75	0.02	0.9	0.02	2.78	0.27	8.37	0.18	3.71	0.02	0.06	0	0.03	0
7	Gebak en koek	3239	Taai-taai	Biscuit Dutch Taai-taai		g	100	Per 100g.			1498	353	5.3	5.3	0		79.9	37.6	42.4	0	2.1	0	11.8		0.9	0.6	0.2	0.3	0.1	0	0.1	0	0	0	0	0	0	0	0	0.01	0	0.13	0	0.02	0	0	0	0	0
7	Gebak en koek	2227	Biscuit fourre	Biscuit filled	Sandwichbiscuit	g	100	Per 100g. Gem van diverse merken.			1988	473	5.5	5.5	0		73.2	34.5	38.7	0	2	0	2.2		17.1	16.5	5.5	7.7	3.1	0.1	2.8	0.2
7	Gebak en koek	480	Biscuit fourre omhuld met chocolade	Biscuit filled chocolate coated	Sandwichbiscuit omhuld m chocola; chocoprince e.d.	g	100	Per 100g. Gem v diverse merken.			2095	500	5.4	5.4	0		67.7	42.5	28	0	1.9	0	1		22.6	21.7	11.6	8.3	1.7	0	1.6	0.1
7	Gebak en koek	873	Voedingsbiscuit Liga Evergreen krenten	Biscuit fortifd w currants Liga Evergreen		g	100	Per 100g. Verrijkt met: Calcium, IJzer totaal, IJzer non haem, Vitamine B6.	CA, FE, NHAEM, VITB6		1643	390	6.9	6.9	0		67	28	39	0	6.3	0	10.7		9.1	8.7	0.6	5.5	2.6	0.8	1.8	0	0	0	0	0	0	0	0	0.01	0	0.39	0.01	0.14	0	0.04	0	0.03	0
7	Gebak en koek	2714	Voedingsbiscuit Evergreen crunchy	Biscuit fortified Evergreen crunchy		g	100	Per 100g. Gem van muesli rozijnen, muesli appel-peer en muesli chocolade. Verrijkt met: IJzer totaal, IJzer non haem, Vitamine B6.	FE, NHAEM, VITB6		1658	395	6.6	5.6	1		59.7	27	32.7	0	9.5	0	11.9		12.3	11.8	2.1	5.9	3.9	0.8	2.6	0.1
7	Gebak en koek	235	Voedingsbiscuit Liga Kind 12-36 mnd	Biscuit fortified Liga 12-36 mnth		g	100	Per 100g. Verrijkt met: Calcium, Vitamine B1.	CA, THIA		1733	411	8.5	7.7	0.9		71	23	48	0	4.2	0	7		9.4	9	0.7	5.7	2.7	0.8	1.9	0	0	0	0	0	0	0	0	0.01	0	0.41	0.01	0.14	0	0.05	0	0.03	0
7	Gebak en koek	234	Voedingsbiscuit Liga Baby 6-12 mnd	Biscuit fortified Liga Baby 6-12 mnth		g	100	Per 100g. Verrijkt met: Vitamine B1.	THIA		1664	394	6.5	5.8	0.7		73.5	22	51.5	0	2.9	0	9		7.6	7.3	0.5	4.6	2.2	0.7	1.5	0	0	0	0	0	0	0	0	0.01	0	0.33	0.01	0.12	0	0.04	0	0.02	0
7	Gebak en koek	5063	Voedingsbiscuit Liga Belvita ontbijtbiscuits	Biscuit fortified Liga Belvita ontbijtbiscuits		g	100	Per 100g. Gem van meergranen, melk&granen en honing&hazelnoten. Verrijkt met: IJzer totaal, Magnesium, IJzer non haem, Vitamine B1, Vitamine E totaal.	FE, MG, NHAEM, THIA, VITE		1875	446	7.7	7.7	0		67.7	23	44.3	0	5.5	0	4.2		14.8	14.1	1	8.9	4.2	1.3	2.9	0	0	0	0	0	0	0	0	0.01	0	0.63	0.01	0.23	0	0.07	0	0.04	0
7	Gebak en koek	1356	Voedingsbiscuit Liga Evergreen ov smaken	Biscuit fortified Liga Evergreen assortment		g	100	Per 100g. Smaken: appel, bosvruchten. Verrijkt met: Calcium, IJzer totaal, IJzer non haem, Vitamine B6.	CA, FE, NHAEM, VITB6		1633	387	6.4	6.4	0		68	32	36	0	6.3	0	10.8		8.6	8.3	0.6	5.2	2.4	0.7	1.7	0	0	0	0	0	0	0	0	0.01	0	0.37	0.01	0.13	0	0.04	0	0.03	0
7	Gebak en koek	1321	Voedingsbiscuit Liga HaverKick	Biscuit fortified Liga Haverkick		g	100	Per 100g. Gem van smaken appel en bosvruchten. Verrijkt met: Calcium, IJzer totaal, IJzer non haem, Vitamine B6.	CA, FE, NHAEM, VITB6		1672	397	5	5	0		65	31.8	33.3	0	4.7	0	13.3		12	11.2	0.8	7	3.3	1	2.3	0	0	0	0	0	0	0	0	0.01	0	0.5	0.01	0.18	0	0.06	0	0.03	0
7	Gebak en koek	1965	Voedingsbiscuit melkbiscuit Liga Milkbreak	Biscuit fortified Liga Milkbreak milkbiscuit	Melkbsicuit Liga Milkbreak	g	100	Per 100g. Gem van smaken melk, melk-aardbei, bosvr-framboos en melk-choco. Verrijkt met: Calcium, IJzer totaal, IJzer non haem, Vitamine B6.	CA, FE, NHAEM, VITB6		1863	444	9.2	7.4	1.8		62	20	42	0	3	0	8.8		17	16.3	1.2	10.2	4.8	1.5	3.4	0	0	0	0	0	0	0	0	0.02	0	0.73	0.02	0.26	0	0.08	0	0.05	0
7	Gebak en koek	2556	Voedingsbiscuit LU Time Out	Biscuit fortified LU Time Out		g	100	Per 100g. Gem van granenbiscuit naturel, melkchocolade, hazelnoot en speculaas.			2027	484	7.6	7.1	0.5		64.3	27.3	37	0	4.8	0	2.6		20.8	19.7	9.6	7.1	2.8	0.1	2.7	0.1	0	0	0.02	0	0	0.08	0	0.2	0.02	8.32	0	0.85	0	0.08	0	0.04	0
7	Gebak en koek	5051	Voedingsbiscuit melkbiscuit AH/Jumbo/Aldi	Biscuit fortified milkbiscuit AH/Jumbo/Aldi		g	100	Per 100g. Verrijkt met: Calcium, IJzer totaal, Vitamine B6.	CA, FE, VITB6		2043	487	7.9	6.4	1.6		65.4	24.7	40.7	0	4.3	0	1.8	0	20.6	19.8	4	9.1	6.7	0.7	6	0	0	0	0	0	0	0.01	0	0.05	0	3.08	0.02	0.66	0	0.07	0	0.06	0
7	Gebak en koek	2232	Biscuit fruit-	Biscuit fruit	Fruitbiscuit sultana e.d.	g	100	Per 100g. Gem v Sultana, Albert Heijn, AH BASIC en Jumbo.			1655	392	5.5	5	0.6		75.7	38.3	37.4	0	3.7	0	8.5		6.6	6.2	1.1	3.8	0.8	0	0.8	0.1
7	Gebak en koek	1480	Koekje PiM's sinaasappel	Biscuit Jaffa cakes/Cake PiM's	Lu pim's original	g	100	Per 100g.			1567	373	3.6	2.5	1.1		60	49	11	0	2.9	0	20.6		12.5	11.9	6.3	4.7	1	0.2	1	0
7	Gebak en koek	636	Koek muesli-	Biscuit muesli	Mueslikoek	g	100	Per 100g. Zonnatura.			1652	394	6.5	5.6	0.9		54.1	21.2	32.9	0	3.3	0	20		16.1	15.3	7.4	5.5	2.2	0.1	2.1	0.1	0	0	0.02	0	0	0.06	0	0.16	0.02	6.46	0	0.66	0	0.06	0	0.03	0
7	Gebak en koek	837	Koek haver-	Biscuit oatmeal	Haverkoek	g	100	Per 100g.			1479	351	8.2	8.2	0		53.8	18	36	0	3.3	0	26		10.7	10.2	5	3.7	1.5	0.1	1.4	0.1	0	0	0.01	0	0	0.04	0	0.1	0.01	4.31	0	0.44	0	0.04	0	0.02	0
7	Gebak en koek	2583	Koek pinda-	Biscuit peanut	Pindakoek	g	100	Per 100g. Gem van Albert Heijn en Hellema; Voor meer informatie zie Overzicht recepten op NEVO-website.			2141	512	10.9	10.7	0.2		52.3	23.8	28.6	0	3.9	0	3.8		28	26.5	8.8	11.9	3.7	0.1	3.6	0.1	0.15	0.09	0.09	0.13	0	0.41	0	0.65	0.04	5.18	0.03	1.36	0	0.15	0	0.3	0
12	Hartige snacks en zoutjes	264	Biscuit zoute	Biscuit salted	Tuc e.d. zout koekje	g	100	Per 100g.			1975	472	8.1	7.3	0.8		56.7	6.9	49.8	0	2.6	0	9.5		23	21.9	4.4	10	7.4	0.8	6.6	0	0	0	0	0	0	0.01	0	0.06	0	3.41	0.02	0.74	0	0.08	0	0.07	0
12	Hartige snacks en zoutjes	2527	Biscuit hartig Sultana Crunchers	Biscuit savoury Sultana Crunchers		g	100	Per 100g. Gem van italiaanse kruiden en tomaat-kaas; Voor meer informatie zie Overzicht recepten op NEVO-website.			1739	413	8.5	7.3	1.1		70.5	9.7	60.8	0	2.2	0	9.9	0	10.3	9.6	1.3	2.9	5.6	0	5.6	0	0	0	0	0	0	0	0	0.01	0	0.84	0	0.35	0	0.02	0	0.07	0
7	Gebak en koek	481	Koek Bastogne	Biscuit shortbread Bastogne	Kandijkoek	g	100	Per 100g. Gem van Bastogne original en Bastogne duo.			2068	493	4.9	4.9	0		72.2	39.7	32.5	0	1.9	0	1		20.1	19	9.3	6.9	2.7	0.1	2.6	0.1	0	0	0.02	0	0	0.07	0	0.2	0.02	8.04	0	0.82	0	0.07	0	0.04	0
7	Gebak en koek	5146	Kruidnoten	Biscuit spiced small Kruidnoten	Pepernoten	g	100	Per 100g. Gem van Bolletje, AH, Jumbo, Kruidvat en Favorina.			1863	442	5.8	5.8	0		77.1	31.2	45.9	0	2	0	3.3		11.8	11.2	5.5	4.1	1.6	0.1	1.5	0.1	0	0	0.01	0	0	0.04	0	0.12	0.01	4.75	0	0.48	0	0.04	0	0.02	0
7	Gebak en koek	2952	Kruidnoten m chocolade gem	Biscuit spiced small Kruidnoten w chocolate average	Chocoladekruidnoten/chocoladepepernoten gem	g	100	Per 100g. Gem van kruidnoten met pure, melk en witte chocolade; Voor meer informatie zie Overzicht recepten op NEVO-website.			2116	506	5.9	4.9	0.9		59.3	37.8	21.5	0	3.1	0	3		26.5	25.3	15.4	8.3	0.5	0.1	0.4	0.1
7	Gebak en koek	261	Speculaas gem	Biscuit spiced Speculaas average		g	100	Per 100g. Gem van zonder roomboter en met roomboter; Voor meer informatie zie Overzicht recepten op NEVO-website.			1993	475	5.2	5.1	0.1		65.1	28.1	37	0	3	0	4.5		20.9	19.7	11.1	6.5	1.7	0.2	1.5	0.1
7	Gebak en koek	855	Speculaas gevulde	Biscuit spiced Speculaas w almond paste		g	100	Per 100g. Voor meer informatie zie Overzicht recepten op NEVO-website.			1834	439	7.6	6.5	1.1		47.3	28.5	18.8	0	1.9	0	18.4	0.1	23.9	22.7	6.7	11.3	4.7	0.2	4.4	0.1
7	Gebak en koek	2763	Speculaas m roomboter	Biscuit spiced Speculaas w butter		g	100	Per 100g.			2026	484	5.5	5.3	0.2		65.2	29	36.2	0	3	0	3.4		21.7	20.3	12.7	5.6	1.3	0.2	1.1	0.2	0.59	0.43	0.25	0.45		0.61		1.79	0.17	6.39	0.13	1.84		0.05
7	Gebak en koek	2764	Speculaas z roomboter	Biscuit spiced Speculaas wo butter		g	100	Per 100g.			1959	467	5	5	0		65.1	27.3	37.8	0	3	0	5.6		20.1	19.2	9.5	7.4	2.2	0.2	2	0	0	0.02	0.04	0.04	0	0.35	0	0.29	0.02	7.88	0.02	0.81	0	0.06		0.02	0
7	Gebak en koek	260	Lange vingers	Biscuit sponge fingers		g	100	Per 100g.			1702	402	7.2	4.3	2.9		84.8	53.1	31	0	1	0	2		3.5	2.9	1.4	1.1	0.4	0	0.4	0	0	0	0	0	0	0.01	0	0.03	0	1.23	0	0.12	0	0.01	0	0.01	0
7	Gebak en koek	2228	Koekje Scholiertje	Biscuit w chocolate layer Scholiertje	Scholiertje melk/puur	g	100	Per 100g. Gem v melk en puur; Voor meer informatie zie Overzicht recepten op NEVO-website.			2066	493	6.3	5.7	0.6		62.5	38	24.5	0	3.6	0	2.7		23.5	22.4	15.5	5.8	1.1	0	1	0
7	Gebak en koek	2700	Biscuit Sultana Yofruit	Biscuit w dried fruit & yoghurt Yofruit	Biscuit fruit- met yoghurtlaagje sultana	g	100	Per 100g. Gem van aardbei, bosvruchten en framboos. Verrijkt met: Calcium.	CA		1739	412	5.1	4	1.1		74.1	40.7	33.4	0	2.2	0	8.5		10.1	9.4	4.3	3.6	1.4	0.1	1	0
7	Gebak en koek	2607	Koekje m noten en chocolade	Biscuit w nuts and chocolate		g	100	Per 100g.			2153	515	7.8	7.5	0.3	0	55.8	28.6	27.2	0	3.2	0	3.4		28.2	27.1	12.6	11	3.4	0.1	3.3	0	0.09	0.06	0.05	0.07	0	0.11	0	0.36	0	8.53	0.05	3.07	0	0.16		0.06	0
7	Gebak en koek	1471	Biscuit met chocolade	Biscuit with chocolate	Chocoladebiscuit	g	100	Per 100g. Voor meer informatie zie Overzicht recepten op NEVO-website.			2008	479	7.3	6.9	0.4		65.8	29.3	36.5	0	3.2	0	1.8		20	19.1	11.2	6.4	1.3	0	1.3	0	0.05	0.04	0.03	0.04	0	0.07	0	0.23	0.02	6.01	0.03	4.46	0	0.15		0.02	0
12	Hartige snacks en zoutjes	1699	Koekje kaas-	Biscuits & snacks cheesy	Kaaskoekje; Kaaszoutje; Kaas-krakeling/stengel/bolletje	g	100	Per 100g. Gem van divese merken kaaszoutjes, -krakelingen, -stengels, -bolletjes.			2066	495	13.3	8.1	5.2		41.9	3.5	38.4	0	1.8	0	10.4		30.1	28.6	16.1	8	1.8	0.2	1.5	1	0.83	0.57	0.23	0.37	0.06	0.97	0.03	2.12	0.4	7.21	0.26	2.95		0.06		0.03
7	Gebak en koek	1972	Koekje roomboter- gem	Biscuits assorted w butter average	Roomboterkoekje	g	100	Per 100g. Voor meer informatie zie Overzicht recepten op NEVO-website.			1934	462	5.5	5.2	0.3		56.6	29.7	28.8	0	1.6	0	12.2	0	23.4	22	14.1	5.8	1.2	0.2	0.9	0.4	0.83	0.48	0.26	0.57	0.01	0.7	0.02	2.16	0.21	6.51	0.14	2.09	0.02	0.03	0	0.02	0
7	Gebak en koek	1477	Koekje suikervrij	Biscuits sugar free		g	100	Per 100g.			1900	456	10.4	10.4	0		29.6	4.4	25.3	18.6	5	0	9.5		26.9	25.8	12.6	9.3	3.7	0.2	3.5	0.1	0	0	0.03	0	0	0.1	0	0.26	0.03	10.89	0	1.11	0	0.1	0	0.05	0
9	Groente	3134	Sopropo gekookt	Bitter gourd pods boiled	Bitterkomkommer gekookt	g	100	Per 100g.			76	18	0.8	0.8	0		2.3	2	0.4	0	2	0	94		0.2	0.1	0	0	0.1	0	0.1	0	0	0	0	0	0	0	0	0	0	0	0	0	0	0	0	0	0
9	Groente	683	Sopropo rauw	Bitter gourd pods raw	Bitterkomkommer rauw	g	100	Per 100g.			61	15	1	1	0		0.9	0.8	0.1	0	2.8	0	94		0.2	0.1	0	0	0.1	0	0.1	0	0	0	0	0	0	0	0	0	0	0	0	0	0	0	0	0	0
9	Groente	672	Agoemawiwiri rauw	Black nightshade raw		g	100	Per 100g.			252	60	5	5	0		7	3	4	0	1.4	0	85		1	0.7	0	0	0.7			0
25	Vlees en gevogelte	568	Worst bloed-	Black pudding	Bloedworst	g	100	Per 100g.		CHOCALOH	1599	386	12.4	0	12.4		9.5	0.5	9	0	2.5	0	41.6		32.6	31	11.4	13.8	5.2	0.2	5.1	0	0	0	0.01	0.05	0	0.06	0	0.5	0.02	7.02	0.09	3.51	0	0.06	0	0.05	0
6	Fruit	157	Bramen	Blackberries	Braam	g	100	Per 100g.			154	37	0.9	0.9	0		5.1	5.1	0	0	3.1	0	87	1.5	0.2	0.1	0	0	0.1	0.1	0.1	0	0	0	0	0	0	0	0	0	0	0.01	0	0	0	0	0	0	0
6	Fruit	154	Bessen zwarte	Blackcurrants	Zwarte bessen	g	100	Per 100g.			223	53	0.9	0.9	0	0.2	8	7	1	0	3.6	0	85	3.3	0	0	0	0	0	0	0	0	0	0	0	0	0	0	0	0	0	0	0	0	0	0	0	0	0
15	Melk en melkproducten	941	Pudding amandel- m kersensaus	Blancmange almonds with cherry sauce	Amandelpudding met kersensaus	g	100	Per 100g.			453	107	2.7	0	2.7		19.8	17.8	2	0	0	0	74.7		1.9	1.8	1.2	0.4	0.1	0	0	0	0.06	0.04	0.03	0.05	0	0.07	0	0.2	0.02	0.54	0.01	0.18	0	0	0	0	0
15	Melk en melkproducten	933	Pudding karamel-	Blancmange caramel	Karamelpudding	g	100	Per 100g.			502	119	2.8	0	2.8		22.4	20.5	1.9	0	0	0	71.5		2	1.9	1.3	0.4	0.1	0	0	0	0.07	0.04	0.03	0.06	0	0.07	0	0.21	0.02	0.57	0.01	0.19	0	0	0	0	0
15	Melk en melkproducten	532	Pudding chocolade-	Blancmange chocolate	Chocoladepudding	g	100	Per 100g.			516	123	3.7	0.7	3.1		18.9	16.6	2.3	0	1.3	0	72.5		3.3	3.1	2.1	0.8	0.1	0	0.1	0	0.1	0.08	0.04	0.08	0	0.11	0	0.34	0.03	0.9	0.02	0.39	0	0.01	0	0	0
8	Graanproducten en bindmiddelen	216	Puddingpoeder	Blancmange instant powder		g	100	Per 100g.		FOL, FOLFD	1449	341	0	0	0		85	70	15	0	0.5	0	14		0	0	0	0	0	0	0	0	0	0	0	0	0	0	0	0	0	0	0	0	0	0	0	0	0
8	Graanproducten en bindmiddelen	622	Puddingpoeder overige smaken instant	Blancmange instant various flavours powd	Kloppudding/saroma e.d. poeder overige smaken	g	100	Per 100g. Saroma.		FOL, FOLFD	1600	377	0	0	0		94	75	19	0	0.3	0	1		0	0	0	0	0	0	0	0	0	0	0	0	0	0	0	0	0	0	0	0	0	0	0	0	0
15	Melk en melkproducten	2269	Pudding light	Blancmange light		g	100	Per 100g. Mona; gem van aardbeienpudding m frambozensaus, vanillepudding m aardbeiensaus.			350	83	3.5	0	3.5		14.5	7.6	6.9	0	0	0	80.8		1.2	1.1	0.8	0.3	0	0	0	0	0.04	0.03	0.02	0.03	0	0.04	0	0.13	0.01	0.34	0.01	0.11	0	0	0	0	0
8	Graanproducten en bindmiddelen	488	Puddingpoeder chocolade instant	Blancmange powder chocolate instant	Kloppudding/saroma e.d. poeder chocolade-	g	100	Per 100g. Saroma.			1571	370	1	1	0		89	67	22	0	0.5	0	11		1	1	0.6	0.3	0	0	0	0	0	0	0	0	0	0	0	0	0	0.25	0	0.33	0	0.01	0	0	0
15	Melk en melkproducten	912	Pudding frambozen- m rode bessensaus	Blancmange raspberry w red currant sauce	Frambozenpudding met bessensaus	g	100	Per 100g. Mona.			476	113	3.2	0	3.2		20.2	16.4	3.8	0	0	0	73		2.1	2	1.4	0.5	0.1	0	0	0	0.07	0.05	0.03	0.06	0	0.08	0	0.22	0.02	0.6	0.01	0.2	0	0	0	0	0
15	Melk en melkproducten	938	Pudding griesmeel- m rode bessensaus	Blancmange semolina w red currant sauce	Griesmeelpudding met rode bessensaus	g	100	Per 100g.			514	122	2.7	0.4	2.3		22.9	17.4	5.5	0	0.1	0	71		2.1	2	1.4	0.5	0.1	0	0	0	0.07	0.05	0.03	0.06	0	0.08	0	0.22	0.02	0.6	0.01	0.2	0	0	0	0	0
15	Melk en melkproducten	736	Pudding vanille-	Blancmange vanilla	Vanillepudding	g	100	Per 100g. Mona.			489	116	3.9	0	3.9		17.4	15.1	2.4	0	0	0	76		3.5	3.2	2.3	0.8	0.1	0	0.1	0.1	0.11	0.07	0.05	0.1	0	0.13	0	0.37	0.03	0.98	0.02	0.32	0	0.01	0	0	0
15	Melk en melkproducten	940	Pudding vanille- m aardbeiensaus	Blancmange vanilla w strawberry sauce	Vanillepudding met aardbeiensaus	g	100	Per 100g. Mona.			484	115	4.1	0	4.1		19.6	17.4	2.2	0	0	0	72		2.2	2.1	1.4	0.5	0.1	0	0	0	0.07	0.05	0.03	0.06	0	0.08	0	0.23	0.02	0.62	0.01	0.2	0	0	0	0	0
24	Vis	822	Bokking bak- gebakken	Bloater fried	Panharing gebakken	g	100	Per 100g. Kant en klaar gekocht; Voor meer informatie zie Overzicht recepten op NEVO-website.			1241	299	21.6	0.5	21.1	0	3	0.2	2.8	0	0.1	0	53.1		22.2	20.6	5	10.2	5.5	2.7	2.8	0	0	0	0.04	0.03	0	0.24	0	1.17	0.07	2.92	0.04	0.4	0	0.04	0	0.03	0
6	Fruit	152	Bessen blauwe	Blueberries	Blauwe bessen	g	100	Per 100g.		SE	219	52	0.7	0.7	0		11	10	1	0	2.4	0	85.6		0	0	0	0	0	0	0	0	0	0	0	0	0	0	0	0	0	0	0	0	0	0	0	0	0
22	Suiker, snoep, zoet beleg en zoete sauzen	2292	Zuurtjes suikervrij	Boiled sweets sugar free	Hoestbonbons suikervrij	g	100	Per 100g.			951	228	0	0	0		0	0	0	94	0	0	5		0.3	0.3	0.1	0.1	0.1	0	0	0
9	Groente	681	Poeng rauw	Bottlegourd poeng		g	100	Per 100g.			131	31	1	1	0		6	2	4	0	1.5	0	92		0	0	0	0	0	0	0	0	0	0	0	0	0	0	0	0	0	0	0	0	0	0	0	0	0
25	Vlees en gevogelte	105	Kalfshersenen rauw	Brains calf's raw		g	100	Per 100g.			449	108	9	0	9		0	0	0	0	0	0	81		8	4.5	1.5	1.5	1.5
2	Alcoholische dranken	391	Brandewijn	Brandy		g	100	Per 100g.		CA, K, MG, P, SE	957	231	0	0	0		0	0	0	0	0	33	65		0	0	0	0	0	0	0	0	0	0	0	0	0	0	0	0	0	0	0	0	0	0	0	0	0
2	Alcoholische dranken	416	Vieux	Brandy Dutch vieux		g	100	Per 100g.		CA, K, NA, P	829	200	0	0	0		1	1	0	0	0	28	71		0	0	0	0	0	0	0	0	0	0	0	0	0	0	0	0	0	0	0	0	0	0	0	0	0
27	Vleeswaren	1773	Zult zure	Brawn, pork pickled in vinegar	Zure zult; hoofdkaas	g	100	Per 100g.		F14:1CIS, F18:4CN3, F20:5CN3, F22:0, F22:1CIS, F22:3CN3, F22:4CN6, F22:6CN3, F24:0, F4:0, F6:0, F8:0	1093	264	12.5	0	12.5		1.7	0	1.7	0	0	0	60.1		23	21.9	8.3	10.4	3	0.3	2.5	0.3	0	0	0	0.02		0.05		0.42	0.02	5.08	0.07	2.58		0.02		0
17	Noten en zaden	5050	Noten para- gezouten	Brazil nuts salted	Paranoten gezouten	g	100	Per 100g.			2830	687	14.3	14.3	0		2.6	2.3	0.3	0	7.5	0	3.4		67.1	63.7	16	23.6	23.6	0	23.6	0	0	0	0	0		0		0.05	0	9.53	0.04	6.18		0.17		0.01
17	Noten en zaden	203	Noten para- ongezouten	Brazil nuts unsalted	Paranoten ongezouten	g	100	Per 100g.			2830	687	14.3	14.3	0		2.6	2.3	0.3	0	7.5	0	3.4		67.1	64.4	16.1	23.8	23.9	0	23.9	0	0	0	0	0		0		0.05	0	9.63	0.04	6.24		0.17		0.01
3	Brood	2494	Brood Blue Band Goede Start Lichtbruin	Bread Blue Band Goede Start light brown	Bruinbrood blue band goede start	g	100	Per 100g. Is verrijkt met inuline. Verrijkt met: IJzer totaal, Voedingsvezel totaal, Folaat equivalenten, Foliumzuur, IJzer non haem, Nicotinezuur, Vitamine B1, Vitamine B6, Zink.	FE, FIBT, FOL, FOLAC, NHAEM, NIA, THIA, VITB6, ZN		943	223	11	11	0		39	1.5	37.5	0	7	0	42		1	0.9	0.2	0.3	0.4	0	0.3	0	0	0	0	0	0	0.01	0	0	0	0.16	0	0.03	0	0	0	0	0
3	Brood	2277	Brood Blue Band Goede Start Witbrood	Bread Blue Band Goede Start white bread	Witbrood blue band goede start	g	100	Per 100g. Is verrijkt met 2,5 g inuline. Verrijkt met: IJzer totaal, Voedingsvezel totaal, Folaat equivalenten, Foliumzuur, IJzer non haem, Nicotinezuur, Vitamine B1, Vitamine B6, Zink.	FE, FIBT, FOL, FOLAC, NHAEM, NIA, THIA, VITB6, ZN		956	226	11	11	0		40	1	39.7	0	6.5	0	41.5		1	0.7	0.3	0.2	0.2	0	0.2	0	0	0	0	0	0	0	0	0	0	0.3	0	0.02	0	0	0	0.01	0
3	Brood	2876	Brood brioche	Bread brioche		g	100	Per 100g.			1422	338	8.5	8.5	0		50	25	25	0	2.5	0	28		11	9.6	3.7	3.2	2.4	0.3	2	0.2	0	0	0.01	0.01	0	0.03	0	0.07	0.01	1.53	0.01	0.56	0	0.02	0	0.02	0
3	Brood	3046	Brood tarwe- Turks	Bread brown Turkish	Turks bruinbrood	g	100	Per 100g. Gem van verschillende typen turks tarwebrood.			1050	248	10.6	10.6	0		44.2	3.1	41.1	0	7	0	33		1.7	1.5	0.5	0.3	0.7	0	0.6	0			0	0		0.01		0.01	0	0.37	0	0.08		0	0	0	0
3	Brood	2821	Brood tarwe- m pompoenpitten	Bread brown w pumpkin seeds	Bruinbrood tarwe- m pompoenpitten	g	100	Per 100g. Voor meer informatie zie Overzicht recepten op NEVO-website.			1164	277	12.3	12.3	0	2.1	38.2	1.9	36.3	0	5.4	0	34.7		7.1	6.7	1.6	1.5	3.4	0.1	3.3	0	0	0	0	0		0.01		0.01	0	1.15	0.01	0.4		0.03	0	0.01	0
3	Brood	2704	Brood tarwe- m diverse zaden	Bread brown w seeds	Bruinbrood tarwe- m diverse zaden	g	100	Per 100g. Voor meer informatie zie Overzicht recepten op NEVO-website.			1161	276	11.3	11.3	0	1.6	38.9	1.7	37.2	0	6.4	0	34.5		6.9	6.5	1.1	1.7	3.6	0.7	2.9	0	0	0	0	0	0	0.01	0	0.01	0	0.75	0	0.3	0	0.02	0	0.02	0
3	Brood	2382	Brood tarwe- m zonnebloempitten	Bread brown w sunflower seeds	Bruinbrood tarwe- m zonnebloempitten	g	100	Per 100g. Voor meer informatie zie Overzicht recepten op NEVO-website.			1199	285	10.8	10.8	0	1.4	39.4	1.7	37.7	0	5.3	0	34.6		8.2	7.7	1	2.3	4.4	0.1	4.3	0	0	0	0	0	0	0.01	0	0.01	0	0.64	0	0.28	0	0.02	0	0.05	0
3	Brood	236	Brood tarwe-	Bread brown wheat	Bruinbrood; tarwebrood	g	100	Per 100g.		F14:1CIS, F15:0, F20:2CN6, F21:0, F22:3CN3, F23:0, F8:0	1000	236	9.8	9.8	0	1.6	42.9	1.9	41	0	5	0	38.6		1.7	1.5	0.4	0.4	0.6	0.1	0.6	0	0	0	0	0		0.01		0.01	0	0.27	0	0.06		0	0	0	0
3	Brood	3056	Brood tarwe- natriumarm	Bread brown wheat low sodium	Bruinbrood na-	g	100	Per 100g.			1000	236	9.8	9.8	0		42.9	1.9	41	0	5	0	38.6		1.7	1.5	0.4	0.4	0.6	0.1	0.6	0	0	0	0	0	0	0.01	0	0.01	0	0.27	0	0.06	0	0	0	0	0
3	Brood	3187	Brood tarwe- bereid met broodmix	Bread brown wheat prep with bread mixture	Bruinbrood tarwe- bereid met broodmix	g	100	Per 100g. Koopmans.			1103	261	11	11	0		44	0.6	43.4	0	4.4	0	37		3.6	3.5	1.3	1.1	1.1	0.1	1	0
3	Brood	3327	Brood tarwe/volkoren- gem	Bread brown/wholemeal average	Bruinbrood tarwe/volkoren gem	g	100	Per 100g.			995	235	10.5	10.5	0	1.7	41	1.9	39.1	0	5.8	0	38.7		2	1.8	0.4	0.6	0.8	0.1	0.7	0	0	0	0	0		0.01		0.01	0	0.3	0	0.07		0.01	0	0.01	0
3	Brood	2786	Brood tarwe/volkoren- gem m pompoenpitten	Bread brown/wholemeal average w pumpkin seeds	Bruinbrood tarwe/volkoren m pompoenbloempitten	g	100	Per 100g. Voor meer informatie zie Overzicht recepten op NEVO-website.		F10:0, F12:0, F15:0, F17:0, F18:2TTN6, F20:2TT, F20:4CN6, F21:0, F23:0, F24:0, F24:1CIS, F8:0, FAPUXR	1067	254	13.9	13.9	0	2.2	33.3	1.9	31.4	0	7.8	0	37.3		5.5	5.1	1	1.6	2.5	0.3	2.2	0	0	0	0	0		0		0.01	0	0.66	0	0.27		0.02	0	0.01	0
3	Brood	3328	Brood tarwe/volkoren- gem m diverse zaden	Bread brown/wholemeal average w seeds	Bruinbrood tarwe/volkoren gem m diverse zaden	g	100	Per 100g.			1156	275	11.9	11.9	0	1.7	37.2	1.7	35.5	0	7.2	0	34.6		7.1	6.7	1.2	1.8	3.7	0.7	3	0	0	0	0	0	0	0.01	0	0.01	0	0.78	0	0.3		0.02	0	0.02	0
3	Brood	2787	Brood tarwe/volkoren- gem m zonnebloempitten	Bread brown/wholemeal average w sunflower seeds	Bruinbrood tarwe/volkoren m zonnebloempitten	g	100	Per 100g. Voor meer informatie zie Overzicht recepten op NEVO-website.		F10:0, F15:0, F17:0, F18:2TTN6, F18:3CN6, F20:2CN6, F20:3CN3, F20:4CN6, F21:0, F22:3CN3, F23:0, F24:1CIS, F8:0	1142	272	12.5	12.5	0	2	36	2.4	33.5	0	8.7	0	34		6.7	6.3	1	1.7	3.5	0.5	3	0	0	0	0	0	0	0.03	0	0.02	0	0.6	0	0.27		0.02	0	0.03	0
3	Brood	2353	Brood muesli- obv meel/volkorenmeel	Bread brown/wholemeal w muesli	Mueslibrood obv meel/volkorenmeel	g	100	Per 100g. Voor meer informatie zie Overzicht recepten op NEVO-website.		F10:0, F14:1CIS, F15:0, F18:2TTN6, F20:2CN6, F20:2TT, F20:4CN6, F21:0, F22:3CN3, F23:0, F24:1CIS, F8:0, FAPUXR	1240	295	10.6	10.6	0	1.7	42.5	16.7	25.8	0	6.9	0	30.3		7.6	7.2	1.3	3.5	2.2	0.1	2.1	0	0	0	0	0		0.01		0.02	0	0.82	0.01	0.34		0.02	0	0.02	0
3	Brood	2785	Brood mais-	Bread corn	Maisbrood	g	100	Per 100g.		F10:0, F15:0, F18:2TTN6, F20:2TT, F21:0, F22:3CN3, F23:0, F24:1CIS, F8:0, FAPUXR	1105	262	10.9	10.9	0	1.8	44.2	2.6	41.6	0	4.7	0	34.8		3.5	3.1	0.6	1.1	1.4	0.1	1.3	0	0	0	0	0		0.01		0.01	0	0.38	0	0.13		0.01	0	0.02	0
3	Brood	5043	Brood mais- m diverse zaden	Bread corn w seeds	Maisbrood m diverse zaden	g	100	Per 100g. Voor meer informatie zie Overzicht recepten op NEVO-website.			1253	298	12.3	12.3	0	1.8	40.1	0.1	40	0	6.1	0	31.2		8.5	7.9	1.3	2.2	4.3	0.8	3.5	0	0	0	0	0	0	0.01	0	0.01	0	0.85	0	0.36	0	0.02	0	0.03	0
3	Brood	2707	Brood mais- m zonnebloempitten	Bread corn w sunflower seeds	Maisbrood m zonnebloempitten	g	100	Per 100g. Voor meer informatie zie Overzicht recepten op NEVO-website.			1291	307	11.8	11.8	0	1.5	40.5	0	40.5	0	5	0	31.3		9.8	9.1	1.2	2.8	5.1	0.1	5	0	0	0	0	0	0	0.01	0	0.01	0	0.74	0	0.35	0	0.02	0	0.06	0
8	Graanproducten en bindmiddelen	1013	Paneermeel	Bread crumbs		g	100	Per 100g.			1599	378	13	13	0		71.3	5.2	66.1	0	4.6	0	4		3.5	3	0.7	1.1	1.2	0.1	1.1	0	0	0	0	0	0	0.01	0	0.01	0	0.51	0.01	0.11	0	0.01	0	0.01	0
3	Brood	233	Brood krenten-	Bread currant	Krentenbrood	g	100	Per 100g. Bevat minimaal 30% krenten.		F14:1CIS, F15:0, F18:2TTN6, F20:2CN6, F20:2TT, F20:3CN3, F20:3CN6, F21:0, F22:3CN3, F22:4CN6, F23:0, F24:1CIS, FAPUXR	1154	273	7.8	6.9	0.9	1.3	53.3	23.8	29.5	0	3.3	0	31.3		2.4	2.2	0.8	0.7	0.6	0.1	0.5	0	0	0	0	0		0.01		0.02	0	0.53	0	0.21		0.01	0	0.01	0
3	Brood	2352	Brood krenten- m spijs	Bread currant w almond paste	Krentenbrood met spijs	g	100	Per 100g. Voor meer informatie zie Overzicht recepten op NEVO-website.			1278	303	8.2	7.3	0.9	1.4	51.7	27.7	24	0	4.3	0	28.1		6.1	5.7	1	3.2	1.4	0.1	1.4	0	0	0	0	0		0.01		0.01	0	0.71	0	0.25		0.01	0	0.01	0
3	Brood	1459	Brood krenten- volkoren	Bread currant wholemeal	Krentenbrood volkoren	g	100	Per 100g. Voor meer informatie zie Overzicht recepten op NEVO-website.			1068	253	9.3	9.3	0	1.4	46.2	16.5	29.7	0	7.2	0	33.8		1.8	1.6	0.4	0.5	0.7	0.1	0.7	0	0	0	0	0	0	0	0	0	0	0.27	0	0.06	0	0.01	0	0.01	0
3	Brood	2812	Brood krenten/rozijnen m spijs	Bread current/raisin w almond paste	Krentenbrood m rozijnen en spijs	g	100	Per 100g. Voor meer informatie zie Overzicht recepten op NEVO-website.			1277	303	8.2	7.3	0.9	1.4	51.3	27.9	23.3	0	4.6	0	28.2		6.2	5.9	1.1	3.2	1.5	0.1	1.4	0	0	0	0	0		0.01		0.01	0	0.75	0	0.25		0.01	0	0.01	0
3	Brood	2349	Brood lijnzaad-	Bread linseed	Lijnzaadbrood	g	100	Per 100g. Voor meer informatie zie Overzicht recepten op NEVO-website.			1203	286	13.1	13.1	0	1.7	35.9	1.8	34.1	0	9.6	0	31.5		7.9	7.2	1	1.8	4.3	2.3	2	0	0	0	0	0		0.01		0.01	0	0.64	0	0.32		0.01	0	0.02	0
3	Brood	3007	Brood met verlaagd koolhydraatgehalte	Bread low in carbohydrates	Koolhydraatarm brood	g	100	Per 100g. Slankelijn brood bakkerij 't Stoepje.			1010	241	17.2	17.2	0		21	0.5	20.5	0	3.8	0	49.1		8.9	7.7	1.2	2	4			0
3	Brood	2350	Brood meergranen- m div zaden gem	Bread multigrain average w seeds	Meergranenbrood m div zaden gem	g	100	Per 100g. Voor meer informatie zie Overzicht recepten op NEVO-website.			1099	261	12.3	12.3	0	2	39	2.1	36.9	0	6.3	0	35.5		4.8	4.1	0.7	1.2	2.1	0.4	1.7	0	0	0	0	0		0.01		0.01	0	0.5	0	0.19		0.01	0	0.02	0
3	Brood	2783	Brood meergranen- m div zaden obv bloem	Bread multigrain flour w seeds	Meergranenbrood m div zaden obv bloem	g	100	Per 100g. Gem van licht en donker meergranenbrood obv bloem.			1127	267	12.5	12.5	0	2	40.4	2.2	38.2	0	5.4	0	34.6		5	4.4	0.8	1.3	2.2	0.4	1.8	0	0	0	0	0		0		0.01	0	0.54	0	0.21		0.01	0	0.02	0
3	Brood	3078	Brood meergranen- glutenvrij Rustico Schar	Bread multigrain gluten free Rustico Schar	Meergranenbrood glutenvrij rustico schar	g	100	Per 100g.			949	225	4.4	4.4	0		41.2	3.4	37.8	0	6.4	0	44.7		3.3	3.2	1.2	0.5	1.4			0
3	Brood	3188	Brood meergranen- bereid met broodmix	Bread multigrain prep w bread mixture	Meergranenbrood bereid met broodmix	g	100	Per 100g. Koopmans.			1330	317	15	15	0		37	0.8	36.2	0	4.9	0	32.1		11	10.6	3.9	3.3	3.4	0.3	3.1	0.1
3	Brood	2931	Brood meergranen volkoren- Becel	Bread multigrain wholemeal Becel	Meergranenbrood becel volkoren	g	100	Per 100g.			1072	255	11	11	0		37	1.5	35.5	0	8	0	38.8		5.2	4.7	0.8	1.4	2.4	0.5	1.9	0	0	0	0	0	0	0.01	0	0.01	0	0.55	0.01	0.2	0	0.01	0	0.02	0
3	Brood	2784	Brood meergranen- m div zaden obv meel	Bread multigrain wholemeal w seeds	Meergranenbrood m div zaden obv meel	g	100	Per 100g. Gem van licht en donker meergranenbrood obv meel.			1072	254	12.2	12.2	0	2	37.5	2	35.6	0	7.2	0	36.4		4.6	3.9	0.7	1.2	2	0.4	1.6	0	0	0	0	0		0.01		0.01	0	0.46	0	0.17		0.01	0	0.02	0
3	Brood	2790	Broodje wit pita	Bread pita white	Pitabroodje; shoarmabroodje	g	100	Per 100g. Voorverpakt pitabroodje.		F14:1CIS, F20:2CN6, F20:2TT, F20:4CN6, F23:0, F24:1CIS, FAPUXR	1040	245	8.6	8.6	0	1.4	50.1	2.4	47.6	0	2.1	0	36.9		0.7	0.6	0.2	0.1	0.3	0	0.3	0	0	0	0	0		0.01		0.01	0	0.14	0	0.01		0	0	0	0
3	Brood	244	Brood rozijnen-	Bread raisin	Rozijnenbrood	g	100	Per 100g. Bevat minimaal 30% rozijnen.		F14:1CIS, F15:0, F18:2TTN6, F18:3CN6, F20:2CN6, F20:2TT, F20:3CN3, F21:0, F22:3CN3, F23:0, F24:1CIS, FAPUXR	1151	272	7.7	6.8	0.9	1.2	52.2	24.3	27.9	0	4	0	31.5		2.7	2.5	0.9	0.8	0.7	0.1	0.6	0	0	0	0.01	0.01		0.01		0.02	0	0.64	0	0.22		0.01	0	0.01	0
3	Brood	2814	Brood rozijnen- met spijs	Bread raisin w almond paste	Rozijnenbrood m spijs	g	100	Per 100g. Voor meer informatie zie Overzicht recepten op NEVO-website.			1276	303	8.1	7.3	0.9	1.4	50.8	28.1	22.7	0	4.8	0	28.2		6.4	6	1.1	3.3	1.5	0.1	1.4	0	0	0	0	0		0.01		0.01	0	0.8	0	0.26		0.01	0	0.01	0
3	Brood	2813	Brood rozijnen-krenten gem	Bread raisin/current average	Krentenbrood m rozijnen gem	g	100	Per 100g. Voor meer informatie zie Overzicht recepten op NEVO-website.			1153	272	7.8	6.8	0.9	1.2	52.8	24.1	28.7	0	3.6	0	31.4		2.6	2.4	0.9	0.8	0.7	0.1	0.6	0	0	0	0	0		0.01		0.02	0	0.58	0	0.21		0.01	0	0.01	0
3	Brood	1395	Brood rogge- gem	Bread rye average	Roggebrood gem	g	100	Per 100g. Voor meer informatie zie Overzicht recepten op NEVO-website.			833	197	5.9	5.9	0	0.9	36.4	7.6	28.8	0	8.2	0	46.2		1.3	1.1	0.2	0.3	0.6	0.1	0.5	0	0	0	0	0		0		0	0	0.16	0	0.02		0	0	0	0
3	Brood	242	Brood rogge- donker	Bread rye dark	Donker/fries roggebrood	g	100	Per 100g.		F10:0, F14:1CIS, F15:0, F18:1TRS, F18:2TTN6, F20:2CN6, F21:0, F22:3CN3, F23:0, F8:0	815	193	5.6	5.6	0	0.9	35.6	8.2	27.4	0	8.3	0	47.2		1.3	1.1	0.2	0.3	0.6	0.1	0.5	0	0	0	0	0		0		0	0	0.15	0	0.02		0	0	0	0
3	Brood	1011	Brood rogge- donker Na-	Bread rye dark low sodium	Roggebrood donker natriumarm	g	100	Per 100g. Gem van Bolletje en Groot's.			848	201	5.6	5.6	0		37.6	8.2	29.4	0	8.3	0	47.2		1.3	1.1	0.2	0.3	0.6	0.1	0.5	0	0	0	0	0	0	0	0	0	0	0.15	0	0.02	0	0	0	0	0
3	Brood	243	Brood rogge- licht	Bread rye light	Licht/brabants/limburgs roggebrood	g	100	Per 100g.		F14:1CIS, F20:3CN3, F21:0, F22:3CN3, F22:4CN6, F23:0	984	233	8.2	8.2	0	1.3	42.8	2.7	40.1	0	7.7	0	37.6		1.5	1.3	0.3	0.3	0.6	0.1	0.5	0	0	0	0	0		0.01		0.01	0	0.24	0	0.05		0	0	0	0
3	Brood	3079	Brood zuurdesem- glutenvrij Pain Campagnard Schar	Bread sourdough gluten free Pain Campagnard Schar	Zuurdesembrood glutenvrij pain campagnard schar	g	100	Per 100g.			967	229	3.5	3.5	0		43.1	3	40.1	0	5.7	0	44.2		3.5	3.4	0.5	1.5	1.4			0
3	Brood	2788	Brood zuurdesem- volkoren	Bread sourdough wholemeal	Zuurdesembrood volkoren	g	100	Per 100g. Biologisch brood.		F10:0, F14:1CIS, F15:0, F18:2TTN6, F20:2CN6, F20:2TT, F20:4CN6, F21:0, F22:3CN3, F23:0, F24:1CIS, F8:0, FAPUXR	991	235	9.3	9.3	0	1.5	40.5	2.1	38.4	0	6	0	39.7		2.6	2.3	0.4	0.6	1.2	0.1	1.1	0	0	0	0	0		0.01		0.01	0	0.3	0	0.08		0.01	0	0.01	0
12	Hartige snacks en zoutjes	2617	Broodje bapao vlees	Bread stuffed Bapao meat		g	100	Per 100g.			1032	245	8.9	5	4	1	38.1	7.3	30.8	0	1.9	0	44.3		5.9	5.3	1.1	1.4	2.3	0.3	2	0	0	0	0	0	0	0	0	0.04	0.02	0.74	0.02	0.3	0	0.01	0	0.01	0
3	Brood	2815	Brood tijger- bruin	Bread Tijger brown wheat	Bruinbrood tijgerbrood	g	100	Per 100g.			1019	241	9.8	9.8	0	1.6	43.9	1.8	42.1	0	4.9	0	37.7		1.8	1.6	0.4	0.5	0.7	0.1	0.6	0	0	0	0	0		0.01		0.01	0	0.29	0	0.06		0.01	0	0.01	0
3	Brood	2816	Brood tijger- wit	Bread Tijger white	Witbrood tijgerbrood	g	100	Per 100g.			1062	251	9	9.1	0	1.5	48.4	2	46.4	0	2.6	0	36.4		1.7	1.5	0.4	0.5	0.6	0.1	0.5	0	0	0	0	0		0		0.01	0	0.26	0	0.06		0.01	0	0.01	0
3	Brood	5040	Brood tijger- volkoren	Bread Tijger wholemeal	Volkorenbrood tijgerbrood	g	100	Per 100g. Voor meer informatie zie Overzicht recepten op NEVO-website .			1005	238	10.8	10.8	0	1.7	40.5	1.7	38.8	0	6.4	0	37.9		2.2	2	0.5	0.6	0.9	0.1	0.8	0	0	0	0	0		0		0.01	0	0.35	0	0.08		0.01	0	0.01	0
3	Brood	565	Brood geroosterd toast	Bread toasted	Toast	g	100	Per 100g.		VITE	1522	359	11	11	0		73	8	65	0	2.5	0	7.5		2	1.7	0.4	0.6	0.7	0.1	0.6	0	0	0	0	0	0	0.01	0	0.01	0	0.29	0	0.06	0	0.01	0	0.01	0
3	Brood	3190	Brood VollerKoren	Bread VollerKoren		g	100	Per 100g. Verrijkt met: Voedingsvezel totaal.	FIBT		975	231	10.6	10.6	0		35.6	1.1	34.5	0	9.8	0	39.2		3	2.7	0.6	0.8	1.2	0.1	1.1	0	0	0	0	0	0	0.01	0	0.01	0	0.47	0.01	0.1	0	0.01	0	0.01	0
3	Brood	249	Brood mout-	Bread wheat malt	Moutbrood Tarvo e.d.	g	100	Per 100g.			1055	249	9.4	9.4	0		46.6	2.9	43.7	0	4	0	35		1.9	1.6	0.5	0.4	0.7	0.1	0.6	0	0	0	0	0.01		0.01	0	0.04	0.01	0.31	0.01	0.09		0.01		0.01
3	Brood	3194	Brood Vikorn	Bread wheat Vikorn		g	100	Per 100g. Verrijkt met: IJzer totaal, Vitamine B2, Vitamine B1, Vitamine B12.	FE, RIBF, THIA, VITB12		1116	265	11.4	11.4	0		39.9	1.3	38.6	0	5	0	36.4		5.5	4.8	0.9	1.4	2.5	0.4	2	0	0	0	0	0	0	0	0	0.01	0	0.59	0	0.24	0	0.01	0	0.02	0
3	Brood	3195	Brood Vikorn Volvezel	Bread wheat Vikorn Volvezel		g	100	Per 100g. Verrijkt met: IJzer totaal, Vitamine B2, Vitamine B1, Vitamine B12.	FE, RIBF, THIA, VITB12		1128	268	11.1	11.1	0		39.4	2.2	37.2	0	6.8	0	35.4		5.8	5	0.9	1.5	2.6	0.5	2.1	0	0	0	0	0	0	0.01	0	0.01	0	0.63	0	0.25	0	0.02	0	0.02	0
3	Brood	1017	Brood tarwerogge- volkoren	Bread wheatrye wholemeal	Volkorenbrood tarwerogge	g	100	Per 100g. Voor meer informatie zie Overzicht recepten op NEVO-website.			987	234	9.7	9.7	0	1.5	40.9	2.3	38.6	0	7.2	0	38.2		1.9	1.7	0.4	0.5	0.8	0.1	0.7	0	0	0	0	0		0.01		0.01	0	0.29	0	0.06		0	0	0.01	0
3	Brood	2351	Brood wit- gem van melk- en waterwit	Bread white average milk/water based	Witbrood gem van melk- en waterwit	g	100	Per 100g. Voor meer informatie zie Overzicht recepten op NEVO-website.			1059	250	9.2	9	0.2	1.5	47.8	2.4	45.4	0	2.6	0	36.7		1.9	1.6	0.5	0.5	0.6	0.1	0.5	0	0	0	0	0.01		0.01		0.04	0	0.33	0	0.09		0.01	0	0.01	0
3	Brood	5044	Brood wit- gem m diverse zaden	Bread white average w seeds	Witbrood m diverse zaden	g	100	Per 100g. Voor meer informatie zie Overzicht recepten op NEVO-website.			1213	288	10.8	10.6	0.2	1.5	43.2	2.2	41.1	0	4.3	0	32.8		7	6.6	1.2	1.7	3.6	0.7	2.8	0	0	0	0	0.01	0	0.01	0	0.04	0	0.8	0.01	0.32	0	0.02	0	0.02	0
3	Brood	2358	Brood wit- gem m zonnebloempitten	Bread white average w sunflower seeds	Witbrood m zonnebloempitten	g	100	Per 100g. Voor meer informatie zie Overzicht recepten op NEVO-website.			1251	297	10.2	10.1	0.2	1.3	43.7	2.1	41.6	0	3.1	0	32.9		8.4	7.9	1.2	2.4	4.3	0.1	4.3	0	0	0	0	0.01	0	0.01	0	0.04	0	0.69	0	0.31	0	0.02	0	0.05	0
3	Brood	2789	Brood wit- ciabatta ongevuld	Bread white ciabatta no filling	Witbrood ciabatta ongevuld	g	100	Per 100g.		F10:0, F15:0, F16:1TRS, F18:2TTN6, F20:2CN6, F20:4CN6, F21:0, F22:3CN3, F23:0, F24:1CIS, F8:0	1079	255	9.1	9.1	0	1.5	48.9	2.2	46.7	0	3.3	0	35.1		1.8	1.6	0.3	0.6	0.6	0	0.6	0	0	0	0	0		0		0	0	0.24	0	0.06		0.01	0	0.01	0
3	Brood	3077	Brood wit- glutenvrij Pan Carre Schar	Bread white gluten free Pan Carre Schar	Witbrood glutenvrij pan carre schar	g	100	Per 100g.			960	228	2.9	2.9	0		39.7	3.8	35.9	0	6.3	0	46.1		5	4.8	0.7	2.2	2			0
3	Brood	241	Brood wit- melk	Bread white milk based	Witbrood melk; Melkbrood wit	g	100	Per 100g.		F14:1TRS, F16:1TRS, F20:2TT, F20:4CN6, F20:5CN3, F21:0, F22:3CN3, F22:5CN3, F23:0, F24:1CIS, FAPUXR	1087	257	9.6	9	0.6	1.5	47.9	2.9	45	0	2.6	0	35.4		2.4	2.1	0.9	0.5	0.6	0.1	0.5	0		0.01	0.01	0.02		0.03		0.1	0.01	0.52	0.01	0.16		0	0	0	0
3	Brood	3186	Brood wit- bereid met broodmix	Bread white prepared with bread mixture	Witbrood bereid met broodmix	g	100	Per 100g. Koopmans.			1152	272	10	10	0		50	1.5	48.5	0	1.2	0	35.5		3.3	3.2	1.2	1	1	0.1	0.9	0
3	Brood	1361	Brood wit- Turks	Bread white Turkish	Turks brood; pide; somun	g	100	Per 100g. Platte Turkse pide.		F14:1CIS, F15:0, F18:2TTN6, F20:2TT, F20:4CN6, F21:0, F22:3CN3, F23:0, F24:1CIS, F8:0, FAPUXR	1060	250	8.5	8.5	0	1.4	49.3	2.1	47.2	0	3	0	36.1		1.5	1.3	0.3	0.3	0.6	0	0.6	0	0	0	0	0		0.01		0.01	0	0.21	0	0.05		0	0	0	0
3	Brood	2355	Brood suiker- wit	Bread white w sugar Suikerbrood	Suikerbrood	g	100	Per 100g. Voor meer informatie zie Overzicht recepten op NEVO-website.		F14:1CIS, F14:1TRS, F16:1TRS, F20:2CN6, F20:2TT, F20:4CN6, F21:0, F22:3CN3, F23:0, F24:1CIS, FAPUXR	1291	305	8	7.5	0.5	1.3	60.4	28.5	32	0	2.6	0	24.8		2.9	2.5	1	0.8	0.6	0.1	0.5	0.1	0	0	0	0.01		0.01		0.03	0	0.66	0.01	0.24		0.01	0	0.01	0
3	Brood	248	Brood wit- water	Bread white water based	Witbrood water	g	100	Per 100g.		F14:1CIS, F15:0, F20:2CN6, F21:0, F22:3CN3, F23:0, F8:0	1046	247	9	9	0	1.4	47.8	2.2	45.6	0	2.5	0	37.3		1.6	1.4	0.3	0.5	0.6	0.1	0.5	0	0	0	0	0		0		0.01	0	0.24	0	0.05		0.01	0	0.01	0
3	Brood	246	Brood volkoren- gem v fijn en grof	Bread wholemeal average of fine and coarse	Volkorenbrood gem v fijn en grof	g	100	Per 100g. Voor meer informatie zie Overzicht recepten op NEVO-website.			990	234	11.1	11.1	0	1.8	39	1.9	37.1	0	6.7	0	38.8		2.3	2.1	0.4	0.7	0.9	0.1	0.8	0	0	0	0	0		0.01		0.01	0	0.34	0	0.08		0.01	0	0.01	0
3	Brood	2348	Brood volkoren- gem m pompoenpitten	Bread wholemeal average w pumpkin seeds	Volkorenbrood m pompoenpitten	g	100	Per 100g. Voor meer informatie zie Overzicht recepten op NEVO-website.			1154	275	13.4	13.4	0	2.2	34.7	1.8	32.9	0	6.9	0	34.9		7.6	7.2	1.7	1.7	3.6	0.1	3.5	0	0	0	0	0		0.01		0.01	0	1.22	0.01	0.42		0.03	0	0.01	0
3	Brood	2703	Brood volkoren- gem m diverse zaden	Bread wholemeal average w seeds	Volkorenbrood m diverse zaden	g	100	Per 100g. Voor meer informatie zie Overzicht recepten op NEVO-website.			1152	274	12.5	12.5	0	1.8	35.5	1.7	33.8	0	7.9	0	34.7		7.4	7	1.2	1.9	3.9	0.8	3.1	0	0	0	0	0	0	0.01	0	0.01	0	0.81	0	0.31	0	0.02	0	0.02	0
3	Brood	2357	Brood volkoren- gem m zonnebloempitten	Bread wholemeal average w sunflowerseeds	Volkorenbrood m zonnebloempitten	g	100	Per 100g. Voor meer informatie zie Overzicht recepten op NEVO-website.			1190	283	11.9	11.9	0	1.6	35.9	1.6	34.3	0	6.8	0	34.8		8.7	8.3	1.1	2.5	4.6	0.1	4.5	0	0	0	0	0	0	0.01	0	0.01	0	0.71	0	0.3		0.02	0	0.05	0
3	Brood	2782	Brood volkoren- grof	Bread wholemeal coarse	Volkorenbrood grofvolkoren	g	100	Per 100g.		F10:0, F14:1CIS, F15:0, F18:2TTN6, F20:2TT, F21:0, F22:3CN3, F23:0, F8:0, FAPUXR	994	235	11.3	11.3	0	1.8	38.6	1.8	36.8	0	6.8	0	38.7		2.5	2.2	0.5	0.7	1	0.1	0.9	0	0	0	0	0		0.01		0.01	0	0.35	0	0.08		0.01	0	0.01	0
3	Brood	3213	Brood volkoren- grof m pompoenpitten	Bread wholemeal coarse w pumpkin seeds	Volkorenbrood grofvolkoren m pompoenpitten	g	100	Per 100g.			1158	276	13.6	13.6	0	2.3	34.4	1.8	32.5	0	7	0	34.8		7.8	7.3	1.7	1.8	3.7	0.1	3.6	0	0	0	0	0		0.01		0.01	0	1.22	0.01	0.42		0.03	0	0.01	0
3	Brood	3211	Brood volkoren- grof m diverse zaden	Bread wholemeal coarse w seeds	Volkorenbrood grofvolkoren m diverse zaden	g	100	Per 100g.			1155	275	12.6	12.6	0	1.8	35.1	1.7	33.5	0	8	0	34.6		7.5	7.1	1.2	1.9	3.9	0.8	3.2	0	0	0	0	0	0	0.01	0	0.01	0	0.82	0	0.32	0	0.02	0	0.02	0
3	Brood	3212	Brood volkoren- grof m zonnebloempitten	Bread wholemeal coarse w sunflower seeds	Volkorenbrood grofvolkoren m zonnebloempitten	g	100	Per 100g.			1194	284	12.1	12.1	0	1.6	35.6	1.6	34	0	6.9	0	34.7		8.9	8.4	1.1	2.5	4.7	0.1	4.6	0	0	0	0	0	0	0.01	0	0.01	0	0.71	0	0.3	0	0.02	0	0.05	0
3	Brood	2811	Brood volkoren- fijn	Bread wholemeal fine	Volkorenbrood fijnvolkoren	g	100	Per 100g.		F10:0, F15:0, F18:2TTN6, F20:2CN6, F21:0, F22:3CN3, F23:0, F8:0	985	233	10.9	10.9	0	1.7	39.3	1.9	37.5	0	6.6	0	38.9		2.1	1.9	0.4	0.6	0.9	0.1	0.8	0	0	0	0	0		0		0	0	0.33	0	0.07		0.01	0	0.01	0
3	Brood	3326	Brood volkoren- fijn m pompoenpitten	Bread wholemeal fine w pumpkin seeds	Volkorenbrood fijnvolkoren m pompoenpitten	g	100	Per 100g.			1151	274	13.2	13.2	0	2.2	35	1.8	33.2	0	6.8	0	35		7.5	7.1	1.7	1.7	3.6	0.1	3.5	0	0	0	0	0		0		0.01	0	1.21	0.01	0.41		0.03	0	0.01	0
3	Brood	3209	Brood volkoren- fijn m diverse zaden	Bread wholemeal fine w seeds	Volkorenbrood fijnvolkoren m diverse zaden	g	100	Per 100g.			1148	273	12.3	12.3	0	1.8	35.8	1.7	34.1	0	7.8	0	34.7		7.3	6.8	1.2	1.8	3.8	0.8	3.1	0	0	0	0	0	0	0	0	0.01	0	0.8	0.01	0.31	0	0.02	0	0.02	0
3	Brood	3210	Brood volkoren- fijn m zonnebloempitten	Bread wholemeal fine w sunflower seeds	Volkorenbrood fijnvolkoren m zonnebloempitten	g	100	Per 100g.			1186	282	11.7	11.7	0	1.5	36.2	1.6	34.6	0	6.7	0	34.9		8.6	8.1	1.1	2.4	4.6	0.1	4.5	0	0	0	0	0	0	0	0	0.01	0	0.7	0	0.3	0	0.02	0	0.05	0
3	Brood	2354	Brood noten- volkoren	Bread wholemeal w nuts	Volkoren notenbrood	g	100	Per 100g. Voor meer informatie zie Overzicht recepten op NEVO-website.			1240	296	12.7	12.7	0	1.5	35	2.2	32.7	0	6.6	0	33.4		10.2	9.6	1.5	5.2	2.8	0.2	2.6	0	0	0	0	0	0	0.01	0	0.01	0	0.96	0.01	0.33	0	0.06	0	0.1	0
3	Brood	2369	Soepstengel	Breadsticks		g	100	Per 100g. Gem van Star Grissini en Bedo.			1694	401	12.5	12.5	0		71.3	1.9	69.4	0	3.3	0	6.4		6.6	5.7	1.3	2	2.2	0.3	2	0	0	0	0	0	0	0.02	0	0.03	0	0.96	0.01	0.21	0	0.03	0	0.03	0
8	Graanproducten en bindmiddelen	2705	Ontbijtproduct All-Bran flakes Kellogg's	Breakfast cereal All-Bran flakes Kellogg's	Ontbijtgranen All-bran flakes Kellogg's	g	100	Per 100g. Verrijkt met: IJzer totaal, Folaat equivalenten, Foliumzuur, IJzer non haem, Nicotinezuur, Vitamine B2, Vitamine B1, Vitamine B12, Vitamine B6.	FE, FOL, FOLAC, NHAEM, NIA, RIBF, THIA, VITB12, VITB6		1503	356	11	11	0		66	20	46	0	15	0	6		2	1.6	0.5	0.2	0.9	0.1	0.9	0
8	Graanproducten en bindmiddelen	2004	Ontbijtproduct All-Bran Fruit 'n Fibre Kellogg's	Breakfast cereal All-Bran Fruit n Fibre Kellogg's	Ontbijtgranen All-bran fruit 'n fibre Kellogg's	g	100	Per 100g. Verrijkt met: IJzer totaal, Folaat equivalenten, Foliumzuur, IJzer non haem, Nicotinezuur, Vitamine B2, Vitamine B1, Vitamine B12, Vitamine B6.	FE, FOL, FOLAC, NHAEM, NIA, RIBF, THIA, VITB12, VITB6		1603	380	8	8	0		69	24	45	0	9	0	8		6	5	1.1	0.8	3.2	0.2	3	0	0	0	0	0	0	0	0	0	0.01	0.98	0.01	0.05	0	0.01	0	0.01	0
8	Graanproducten en bindmiddelen	591	Ontbijtproduct All-Bran Plus Kellogg's	Breakfast cereal All-Bran Plus Kellogg's	Ontbijtgranen All-bran plus Kellogg's	g	100	Per 100g. Verrijkt met: IJzer totaal, Folaat equivalenten, Foliumzuur, IJzer non haem, Nicotinezuur, Vitamine B2, Vitamine B1, Vitamine B12, Vitamine B6.	FE, FOL, FOLAC, NHAEM, NIA, RIBF, THIA, VITB12, VITB6		1400	334	14	14	0		48	18	30	0	27	0	7.5		3.5	2.9	0.7	0.5	1.8	0.1	1.7	0		0	0	0		0.01		0.01	0	0.51	0	0.02		0		0
8	Graanproducten en bindmiddelen	5107	Ontbijtproduct Bambix Dromerig papje appel	Breakfast cereal Bambix Dromerig papje apple	Ontbijtgranen Bambix Dromerig papje appel	g	100	Per 100g. Verrijkt met: Calcium, Cholecalciferol - vit D3, IJzer totaal, Jodium, IJzer non haem, Retinol activiteit equiv.(RAE), Retinol equivalenten (RE), Retinol, Vitamine B1, Alfa-tocoferol, Vitamine B6, Vitamine C, Vitamine D totaal, Vitamine E totaal.	CA, CHOCAL, FE, ID, NHAEM, VITA_RAE, VITA_RE, RETOL, THIA, TOCPHA, VITB6, VITC, VITD, VITE		1834	436	14.1	1.8	12.3		63.6	45	18.6	0	4.9	0	4.6		12.8	9	1.8	4.1	3	0.3	2.7	0	0	0	0	0	0	0	0	0.02	0	1.4	0.01	0.3	0	0.03	0	0.03	0
8	Graanproducten en bindmiddelen	5105	Ontbijtproduct Bambix Dromerig papje granen&biscuit	Breakfast cereal Bambix Dromerig papje cereals&biscuit	Ontbijtgranen Bambix Dromerig papje granen&biscuit	g	100	Per 100g. Verrijkt met: Calcium, Cholecalciferol - vit D3, IJzer totaal, Jodium, IJzer non haem, Retinol activiteit equiv.(RAE), Retinol equivalenten (RE), Retinol, Vitamine B1, Alfa-tocoferol, Vitamine B6, Vitamine C, Vitamine D totaal, Vitamine E totaal.	CA, CHOCAL, FE, ID, NHAEM, VITA_RAE, VITA_RE, RETOL, THIA, TOCPHA, VITB6, VITC, VITD, VITE		1859	442	14.4	1.9	12.5		64.3	26.1	38.2	0	3.1	0	4.8		13.4	9.4	1.9	4.3	3.2	0.3	2.8	0	0	0	0	0	0	0	0	0.03	0	1.46	0.01	0.32	0	0.03	0	0.03	0
8	Graanproducten en bindmiddelen	5151	Ontbijtproduct Bambix Zonnige ontbijtpap muesli	Breakfast cereal Bambix Zonnige Ontbijtpap muesli	Ontbijtgranen Bambix Zonnige ontbijtpap muesli	g	100	Per 100g. Verrijkt met: Calcium, Folaat equivalenten, Foliumzuur, Nicotinezuur, Retinol activiteit equiv.(RAE), Retinol equivalenten (RE), Retinol, Vitamine B1, Vitamine B6, Vitamine C, Vitamine D totaal, Vitamine E totaal, Zink.	CA, FOL, FOLAC, NIA, VITA_RAE, VITA_RE, RETOL, THIA, VITB6, VITC, VITD, VITE, ZN		1539	365	10.1	10.1	0		64.7	18.8	45.9	0	8.4	0	11.4		5.4	5.1	1.9	1.7	1.3	0.1	1.2	0	0	0.02	0.05	0.05	0	0.39	0	0.16	0	1.07	0	0.13	0	0.01	0	0.04	0
8	Graanproducten en bindmiddelen	225	Ontbijtproduct Brinta	Breakfast cereal Brinta	Ontbijtgranen Brinta	g	100	Per 100g.			1454	344	11	11	0		65	4	61	0	10.5	0	11.4		2.1	1.4	0.3	0.2	0.9	0.1	0.8	0	0	0	0	0	0	0	0	0	0	0.27	0	0.01	0	0	0	0	0
8	Graanproducten en bindmiddelen	5135	Ontbijtproduct Choco chocos Plus	Breakfast cereal Choco chocos Plus	Ontbijtgranen Choco chocos Plus	g	100	Per 100g. Verrijkt met: IJzer totaal, Folaat equivalenten, Foliumzuur, IJzer non haem, Nicotinezuur, Vitamine B2, Vitamine B1, Vitamine B12, Vitamine B6.	FE, FOL, FOLAC, NHAEM, NIA, RIBF, THIA, VITB12, VITB6		1659	392	8.3	8.3	0		80.9	17	63.9	0	3.5	0	4.2		3.1	2.9	1.9	1	0.1
8	Graanproducten en bindmiddelen	5128	Ontbijtproduct Choco moons Crownfield	Breakfast cereal Choco moons Crownfield	Ontbijtgranen Choco moons Crownfield	g	100	Per 100g.			1616	382	11.7	11.7	0		71.9	22.4	49.5	0	9.1	0	4		3.3	2.8	1.1	1	0.8	0.1	0.7	0	0	0	0	0	0	0	0	0	0	0.59	0	0.52	0	0.02	0	0	0
8	Graanproducten en bindmiddelen	5134	Ontbijtproduct Chocoschelpjes Perfekt/Markant	Breakfast cereal Chocoschelpjes Perfekt/Markant	Ontbijtgranen Chocoschelpjes Perfekt/Markant	g	100	Per 100g. Verrijkt met: IJzer totaal, Folaat equivalenten, Foliumzuur, IJzer non haem, Nicotinezuur, Vitamine B2, Vitamine B1, Vitamine B12, Vitamine B6.	FE, FOL, FOLAC, NHAEM, NIA, RIBF, THIA, VITB12, VITB6		1699	402	9.5	9.5	0		77	21.8	55.2	0	6.3	0	2.4		4.8	4.4	0.5	1.3	2.6	0	2.6	0	0	0	0	0	0	0	0	0	0	0.28	0	0.16	0	0.01	0	0.03	0
8	Graanproducten en bindmiddelen	2683	Ontbijtproduct Coco pops Chocos Kellogg's	Breakfast cereal Coco pops Chocos Kellogg's	Ontbijtgranen Chocos Kellogg's	g	100	Per 100g. Verrijkt met: Calcium, IJzer totaal, Folaat equivalenten, Foliumzuur, IJzer non haem, Nicotinezuur, Vitamine B2, Vitamine B1, Vitamine B12, Vitamine B6, Vitamine D totaal.	CA, FE, FOL, FOLAC, NHAEM, NIA, RIBF, THIA, VITB12, VITB6, VITD		1612	381	9	9	0		78	29	49	0	5	0	5.5		2.5	2	1	0.6	0.6	0	0.5	0	0	0	0	0	0	0	0	0	0	0.5	0	0.44	0	0.01	0	0	0
8	Graanproducten en bindmiddelen	2002	Ontbijtproduct Coco pops Kellogg's	Breakfast cereal Coco pops Kellogg's	Ontbijtgranen Coco Pops Kellogg's	g	100	Per 100g. Verrijkt met: Calcium, IJzer totaal, Folaat equivalenten, Foliumzuur, IJzer non haem, Nicotinezuur, Vitamine B2, Vitamine B1, Vitamine B12, Vitamine B6, Vitamine D totaal.	CA, FE, FOL, FOLAC, NHAEM, NIA, RIBF, THIA, VITB12, VITB6, VITD		1639	387	5	5	0		85	35	50	0	2	0	5.5		2.5	2.1	1.3	0.7	0.1	0	0.1	0	0	0	0	0	0	0	0	0	0	0.54	0	0.76	0	0.02	0	0	0
8	Graanproducten en bindmiddelen	2081	Ontbijtproduct Cornflakes	Breakfast cereal Cornflakes	Ontbijtgranen cornflakes	g	100	Per 100g.			1604	378	7	7	0		84	8	76	0	3	0	3.6		0.9	0.8	0.2	0.2	0.4	0	0.4	0	0	0	0	0	0	0	0	0	0	0.21	0	0.01	0	0	0	0	0
8	Graanproducten en bindmiddelen	209	Ontbijtproduct Cornflakes Kellogg's	Breakfast cereal Cornflakes Kellogg's	Ontbijtgranen cornflakes Kellogg's	g	100	Per 100g. Verrijkt met: IJzer totaal, Folaat equivalenten, Foliumzuur, IJzer non haem, Nicotinezuur, Vitamine B2, Vitamine B1, Vitamine B12, Vitamine B6, Vitamine D totaal.	FE, FOL, FOLAC, NHAEM, NIA, RIBF, THIA, VITB12, VITB6, VITD	FATRS	1604	378	7	7	0		84	8	76	0	3	0	3.6		0.9	0.8	0.2	0.2	0.4	0	0.4	0	0	0	0	0		0		0	0	0.21	0	0.01		0		0
8	Graanproducten en bindmiddelen	5126	Ontbijtproduct Cornflakes Plus/1 de Beste	Breakfast cereal cornflakes Plus/1 de Beste	Ontbijtgranen cornflakes Plus/1 de Beste	g	100	Per 100g. Verrijkt met: IJzer totaal, Folaat equivalenten, Foliumzuur, IJzer non haem, Nicotinezuur, Vitamine B2, Vitamine B1, Vitamine B12, Vitamine B6, Vitamine E totaal.	FE, FOL, FOLAC, NHAEM, NIA, RIBF, THIA, VITB12, VITB6, VITE		1616	381	8	8	0		83.1	8.6	74.5	0	3.3	0	4.5		1.1	0.9	0.3	0.2	0.5	0	0.4	0	0	0	0	0	0	0	0	0	0	0.26	0	0.02	0	0	0	0	0
8	Graanproducten en bindmiddelen	1999	Ontbijtproduct Frosties Kellogg's	Breakfast cereal Frosties Kellogg's	Ontbijtgranen Frosties Kellogg's	g	100	Per 100g. Verrijkt met: Calcium, IJzer totaal, Folaat equivalenten, Foliumzuur, IJzer non haem, Nicotinezuur, Vitamine B2, Vitamine B1, Vitamine B12, Vitamine B6, Vitamine D totaal.	CA, FE, FOL, FOLAC, NHAEM, NIA, RIBF, THIA, VITB12, VITB6, VITD		1594	375	4.5	4.5	0		87	37	50	0	2	0	5.9		0.6	0.4	0.1	0.1	0.2	0	0.2	0	0	0	0	0	0	0	0	0	0	0.11	0	0.01	0	0	0	0	0
8	Graanproducten en bindmiddelen	5133	Ontbijtproduct Honey hoops Crownfield	Breakfast cereal Honey hoops Crownfield	Ontbijtgranen Honey hoops Crownfield	g	100	Per 100g.			1604	379	6.3	6.3	0		80.1	24.5	55.6	0	6.7	0	4.7		2.2	1.9	0.3	0.7	0.8	0	0.8	0	0	0	0	0	0	0	0	0	0	0.32	0	0.02	0	0.01	0	0	0
8	Graanproducten en bindmiddelen	5164	Ontbijtproduct Honingringetjes 1 de Beste	Breakfast cereal honey loops 1 de Beste	Ontbijtgranen honingringetjes 1 de Beste	g	100	Per 100g. Verrijkt met: Calcium, IJzer totaal, Folaat equivalenten, Foliumzuur, IJzer non haem, Vitamine B2, Vitamine B1, Vitamine B12, Vitamine B6.	CA, FE, FOL, FOLAC, NHAEM, RIBF, THIA, VITB12, VITB6		1581	374	9.7	9.7	0		73.6	24.5	49.1	0	6.3	0	7.3		3.1	2.7	0.5	1	1.2	0	1.1	0	0	0	0	0	0	0	0	0	0	0.46	0	0.03	0	0.01	0	0	0
8	Graanproducten en bindmiddelen	3444	Ontbijtproduct Honey pops Kellogg's	Breakfast cereal Honey pops Kellogg's	Ontbijtgranen honey pops Kellogg's	g	100	Per 100g. Verrijkt met: Calcium, IJzer totaal, Folaat equivalenten, Foliumzuur, IJzer non haem, Nicotinezuur, Vitamine B2, Vitamine B1, Vitamine B12, Vitamine B6, Vitamine D totaal.	CA, FE, FOL, FOLAC, NHAEM, NIA, RIBF, THIA, VITB12, VITB6, VITD		1650	389	5	5	0		88	28	60	0	4	0	2		1	0.9	0.3	0.2	0.5	0	0.4	0	0	0	0	0	0	0	0	0	0	0.25	0	0.02	0	0	0	0	0
8	Graanproducten en bindmiddelen	2007	Ontbijtproduct Honey pops Loops Kellogg's	Breakfast cereal Honey pops Loops Kellogg's	Ontbijtgranen honey loops Kellogg's	g	100	Per 100g. Verrijkt met: Calcium, IJzer totaal, Folaat equivalenten, Foliumzuur, IJzer non haem, Nicotinezuur, Vitamine B2, Vitamine B1, Vitamine B12, Vitamine B6, Vitamine D totaal.	CA, FE, FOL, FOLAC, NHAEM, NIA, RIBF, THIA, VITB12, VITB6, VITD		1597	378	9	9	0		74	29	45	0	7	0	6.5		3.5	3.3	0.6	1.3	1.4	0	1.3	0	0	0	0	0	0	0	0	0	0	0.55	0	0.04	0	0.02	0	0	0
8	Graanproducten en bindmiddelen	5108	Ontbijtproduct 8-granen pap met honing Bonbebe	Breakfast cereal porridge 8 cereals with honey Bonbebe	Ontbijtgranen 8-granen pap met honing Bonbebe	g	100	Per 100g. Verrijkt met: Calcium, IJzer totaal, Folaat equivalenten, Foliumzuur, IJzer non haem, Nicotinezuur, Retinol activiteit equiv.(RAE), Retinol equivalenten (RE), Retinol, Vitamine B2, Vitamine B1, Vitamine B12, Vitamine B6, Vitamine C, Vitamine D totaal, Vitamine E totaal, Vitamine K totaal.	CA, FE, FOL, FOLAC, NHAEM, NIA, VITA_RAE, VITA_RE, RETOL, RIBF, THIA, VITB12, VITB6, VITC, VITD, VITE, VITK		1589	375	9.5	9.5	0		77.1	18.7	58.4	0	6.7	0	5		1.7	1.2	0.3	0.2	0.8	0.1	0.7	0	0	0	0	0	0	0	0	0	0	0.24	0	0.01	0	0	0	0	0
8	Graanproducten en bindmiddelen	3132	Ontbijtproduct Nestle Pyjamapapje 8 granen	Breakfast cereal porridge Nestle Pyjamapapje 8 granen	Ontbijtgranen Nestle pyjamapapje 8 granen	g	100	Per 100g. Verrijkt met: Calcium, IJzer totaal, Folaat equivalenten, Foliumzuur, IJzer non haem, Nicotinezuur, Retinol activiteit equiv.(RAE), Retinol equivalenten (RE), Retinol, Vitamine B1, Vitamine B6, Vitamine C, Vitamine D totaal, Vitamine E totaal, Zink.	CA, FE, FOL, FOLAC, NHAEM, NIA, VITA_RAE, VITA_RE, RETOL, THIA, VITB6, VITC, VITD, VITE, ZN		1662	392	10.1	10.1	0		83	26	57	0	3.4	0	2.1		1.4	1	0.3	0.2	0.6	0	0.6	0
8	Graanproducten en bindmiddelen	5085	Ontbijtproduct Nestle Pyjamapapje Compleet	Breakfast cereal porridge Nestle Pyjamapapje Compleet	Ontbijtgranen Nestle Pyjamapapje Compleet	g	100	Per 100g. Gem van biscuit 6+ mnd, tarwebiscuit 8+ mnd en multifruit 12+ mnd. Verrijkt met: Calcium, IJzer totaal, Folaat equivalenten, Foliumzuur, Jodium, IJzer non haem, Nicotinezuur, Retinol activiteit equiv.(RAE), Retinol equivalenten (RE), Retinol, Vitamine B1, Vitamine B6, Vitamine C, Vitamine D totaal, Vitamine E totaal, Vitamine K totaal, Zink.	CA, FE, FOL, FOLAC, ID, NHAEM, NIA, VITA_RAE, VITA_RE, RETOL, THIA, VITB6, VITC, VITD, VITE, VITK, ZN		1796	426	15.3	15.3	0		67.4	34.4	33.1	0	2.4	0	4.9		10	9.6	1.9	4.4	3.2	0.3	2.9	0	0	0	0	0	0	0	0	0.03	0	1.5	0.01	0.32	0	0.04	0	0.03	0
8	Graanproducten en bindmiddelen	3131	Ontbijtproduct Nestle Pyjamapapje fijne tarwe granen	Breakfast cereal porridge Nestle Pyjamapapje fijne tarwe granen	Ontbijtgranen Nestle Pyjamapapje fijne tarwe granen	g	100	Per 100g. Verrijkt met: Calcium, IJzer totaal, Folaat equivalenten, Foliumzuur, IJzer non haem, Nicotinezuur, Retinol activiteit equiv.(RAE), Retinol equivalenten (RE), Retinol, Vitamine B1, Vitamine B6, Vitamine C, Vitamine D totaal, Vitamine E totaal, Zink.	CA, FE, FOL, FOLAC, NHAEM, NIA, VITA_RAE, VITA_RE, RETOL, THIA, VITB6, VITC, VITD, VITE, ZN		1642	387	11	11	0		81	34	47	0	2.8	0	3.7		1.5	1.1	0.5	0.3	0.3	0	0.3	0	0	0	0	0	0	0	0	0	0	0.46	0	0.02	0	0	0	0.01	0
8	Graanproducten en bindmiddelen	1991	Ontbijtprod Olvarit pap 8 granen 12+	Breakfast cereal porridge Olvarit 8 granen 12+	Ontbijtgranen Bambix Zonnige Ontbijtpap 8 granen	g	100	Per 100g. Verrijkt met: Calcium, IJzer totaal, Folaat equivalenten, Foliumzuur, Jodium, IJzer non haem, Nicotinezuur, Retinol activiteit equiv.(RAE), Retinol equivalenten (RE), Retinol, Vitamine B1, Vitamine B12, Vitamine B6, Vitamine C, Vitamine D totaal, Vitamine E totaal.	CA, FE, FOL, FOLAC, ID, NHAEM, NIA, VITA_RAE, VITA_RE, RETOL, THIA, VITB12, VITB6, VITC, VITD, VITE		1521	360	10.4	10.4	0		70	11.5	58.5	0	11	0	6.8		1.8	1.3	0.3	0.2	0.8	0.1	0.7	0	0	0	0	0	0	0	0	0	0	0.25	0	0.01	0	0	0	0	0
8	Graanproducten en bindmiddelen	224	Ontbijtprod Olvarit pap fijne granen 6+	Breakfast cereal porridge Olvarit fijne granen 6+	Ontbijtgranen Bambix Zonnige Ontbijtpap fijne granen	g	100	Per 100g. Verrijkt met: Vitamine B1.	THIA		1587	375	11.8	11.8	0		73	2	71	0	8.5	0	5		2.1	1.6	0.3	0.2	1	0.1	1	0	0	0	0	0	0	0	0	0	0	0.32	0	0.02	0	0	0	0	0
8	Graanproducten en bindmiddelen	1338	Ontbijtprod Olvarit pap licht volkoren 8+	Breakfast cereal porridge Olvarit licht volkoren 8+	Ontbijtgranen Bambix Zonnige Ontbijtpap licht volk	g	100	Per 100g. Verrijkt met: Calcium, IJzer totaal, Folaat equivalenten, Foliumzuur, Jodium, IJzer non haem, Nicotinezuur, Retinol activiteit equiv.(RAE), Retinol equivalenten (RE), Retinol, Vitamine B1, Vitamine B12, Vitamine B6, Vitamine C, Vitamine D totaal, Vitamine E totaal.	CA, FE, FOL, FOLAC, ID, NHAEM, NIA, VITA_RAE, VITA_RE, RETOL, THIA, VITB12, VITB6, VITC, VITD, VITE		1518	359	10.4	10.4	0		69.4	6.2	63.2	0	11.8	0	5		1.8	1.3	0.3	0.2	0.8	0.1	0.7	0	0	0	0	0	0	0	0	0	0	0.25	0	0.01	0	0	0	0	0
8	Graanproducten en bindmiddelen	653	Ontbijtproduct Rice Krispies Kellogg's	Breakfast cereal Rice Krispies Kellogg's	Ontbijtgranen rice krispies Kellogg's	g	100	Per 100g. Verrijkt met: IJzer totaal, Folaat equivalenten, Foliumzuur, IJzer non haem, Nicotinezuur, Vitamine B2, Vitamine B1, Vitamine B12, Vitamine B6, Vitamine D totaal.	FE, FOL, FOLAC, NHAEM, NIA, RIBF, THIA, VITB12, VITB6, VITD		1626	383	6	6	0		87	10	77	0	1	0	5		1	0.9	0.5	0.2	0.2	0	0.2	0	0	0	0	0		0.05		0.02	0	0.23	0	0.16		0		0
8	Graanproducten en bindmiddelen	2006	Ontbijtproduct Smacks Kellogg's	Breakfast cereal Smacks Kellogg's	Ontbijtgranen Smacks Kellogg's	g	100	Per 100g. Verrijkt met: Calcium, IJzer totaal, Folaat equivalenten, Foliumzuur, IJzer non haem, Nicotinezuur, Vitamine B2, Vitamine B1, Vitamine B12, Vitamine B6, Vitamine D totaal.	CA, FE, FOL, FOLAC, NHAEM, NIA, RIBF, THIA, VITB12, VITB6, VITD		1618	382	6	6	0		84	43	41	0	4	0	4.5		1.5	1.1	0.5	0.3	0.3	0	0.3	0	0	0	0	0	0	0	0	0	0	0.46	0	0.02	0	0	0	0.01	0
8	Graanproducten en bindmiddelen	2684	Ontbijtproduct Special K chocolade Kellogg's	Breakfast cereal Spec K choc Kellogg's	Ontbijtgranen Special K chocolade Kellogg's	g	100	Per 100g. Gem van pure en melk chocolade; Voor meer informatie zie Overzicht recepten op NEVO-website. Verrijkt met: IJzer totaal, Folaat equivalenten, Foliumzuur, IJzer non haem, Nicotinezuur, Vitamine B2, Vitamine B1, Vitamine B12, Vitamine B6.	FE, FOL, FOLAC, NHAEM, NIA, RIBF, THIA, VITB12, VITB6		1688	400	8.1	7.3	0.8		76	23	53	0	4	0	4.5		6.2	5.8	3.3	1.7	0.6	0	0.6	0	0.02	0.01	0.01	0.01	0	0.01	0	0.05	0.01	1.43	0.01	1.65	0	0.05	0	0.01	0
8	Graanproducten en bindmiddelen	2005	Ontbijtproduct Special K Original Kellogg's	Breakfast cereal Special K Original Kellogg's	Ontbijtgranen Special K original Kellogg's	g	100	Per 100g. Verrijkt met: IJzer totaal, Folaat equivalenten, Foliumzuur, IJzer non haem, Nicotinezuur, Vitamine B2, Vitamine B1, Vitamine B12, Vitamine B6, Vitamine C, Zink.	FE, FOL, FOLAC, NHAEM, NIA, RIBF, THIA, VITB12, VITB6, VITC, ZN		1588	375	9	9	0		79	17	62	0	4.5	0	6		1.5	1.4	0.4	0.4	0.6	0	0.6	0	0	0	0	0	0	0	0	0	0	0.33	0	0.03	0	0	0	0	0
8	Graanproducten en bindmiddelen	3442	Ontbijtproduct Tresor Kellogg's	Breakfast cereal Tresor Kellogg's	Ontbijtgranen Tresor Kellogg's	g	100	Per 100g. Verrijkt met: IJzer totaal, Folaat equivalenten, Foliumzuur, IJzer non haem, Vitamine B2, Vitamine B1, Vitamine B12, Vitamine B6.	FE, FOL, FOLAC, NHAEM, RIBF, THIA, VITB12, VITB6		1881	448	7.4	6.4	1		67.3	29.7	37.7	0	3.8	0	5.8		15.7	14.7	5
15	Melk en melkproducten	2257	Drinkontbijt Goede Morgen Vifit	Breakfast drink Goede Morgen Vifit		g	100	Per 100g. Verrijkt met: Calcium, Folaat equivalenten, Foliumzuur, Vitamine B2, Vitamine B12, Vitamine B6, Vitamine D totaal.	CA, FOL, FOLAC, RIBF, VITB12, VITB6, VITD		230	55	3.4	0	3.4		7.9	7	0.9	0	1.1	0	86.8		0.8	0.8	0.5	0.2	0	0	0	0	0.03	0.02	0.01	0.02	0	0.03	0	0.09	0.01	0.23	0	0.07	0	0	0	0	0
16	Niet-alcoholische dranken	2079	Drinkontbijt Hero FruitOntbijt p 100 ml	Breakfast drink Hero FruitOntbijt p 100ml		ml	100	Per 100ml. Gem van diverse smaken.			232	55	0.8	0.8	0		11.9	9.5	2.5	0	1	0	86.1		0.2	0.2	0.1	0	0.1	0	0.1	0	0	0	0	0	0	0	0	0	0	0.07	0	0.01	0	0	0	0	0
2	Alcoholische dranken	2311	Breezer	Breezer		g	100	Per 100g.			313	74	0	0	0		9.9	9.8	0	0	0	5	85.1		0	0	0	0	0	0	0	0	0	0	0	0	0	0	0	0	0	0	0	0	0	0	0	0	0
9	Groente	920	Broccoli gekookt	Broccoli boiled		g	100	Per 100g.			112	27	3.9	3.9	0		0.8	0	0.8	0	2.7	0	91.4		0.3	0.2	0.1	0	0.2	0.1	0	0	0	0	0	0	0	0	0	0	0	0.05	0	0.01	0	0	0	0	0
9	Groente	921	Broccoli rauw	Broccoli raw		g	100	Per 100g.			111	27	2.9	2.9	0		0.7	0.5	0.2	0	3.1	0	92.1		0.7	0.5	0.1	0	0.4	0.3	0.1	0	0	0	0	0	0	0	0	0	0	0.12	0	0.01	0	0	0	0	0
20	Samengestelde gerechten	2317	Bruine bonen met rijst Surinaams	Brown beans with rice Surinam	Surinaamse BB+R	g	100	Per 100g. Voor meer informatie zie Overzicht recepten op NEVO-website.			618	147	7.7	3.5	4.2	0.9	16.6	0.9	15.7	0	3.3	0	67.1		4.8	4.3	1.1	2.3	0.8	0.1	0.6	0	0	0	0.01	0	0	0	0	0.03	0.03	0.74	0.03	0.27	0	0.01	0	0	0
7	Gebak en koek	2190	Brownie met noten	Brownie w nuts	Chocoladecake brownie met noten	g	100	Per 100g. Voor meer informatie zie Overzicht recepten op NEVO-website.			1871	448	5.4	3.5	1.8		50.9	41.9	9	0	2.2	0	16		24.3	23	8.9	9	5.1	0.5	4.4	0.1
7	Gebak en koek	3238	Brownie ongevuld	Brownie without filling	Brownie zonder noten	g	100	Per 100g.			1768	422	4.7	2.7	2		55.4	45.7	9.7	0	1.7	0	17.1		19.8	18.8	9.1	7.3	2.4	0.2	2.1	0.1
9	Groente	55	Spruitjes gekookt	Brussel sprouts boiled		g	100	Per 100g.			195	47	2.3	2.3	0		5.6	1.4	4.2	0	4.5	0	86		0.7	0.5	0.1	0	0.3	0.2	0.1	0				0	0	0		0	0	0.09	0	0.01		0	0.02	0	0
9	Groente	1147	Spruitjes diepvries gekookt	Brussel sprouts frozen boiled		g	100	Per 100g.			195	47	2.3	2.3	0		5.6	1.4	4.2	0	4.5	0	86		0.7	0.5	0.1	0	0.3	0.2	0.1	0	0	0	0	0	0	0	0	0	0	0.09	0	0.01	0	0	0.02	0	0
9	Groente	564	Spruitjes rauw	Brussel sprouts raw		g	100	Per 100g.			192	46	2.3	2.3	0		5.6	1.4	4.2	0	4.1	0	86		0.7	0.5	0.1	0	0.3	0.2	0.1	0	0	0	0	0	0	0	0	0	0	0.09	0	0.01	0	0	0.02	0	0
8	Graanproducten en bindmiddelen	1019	Grutten boekweit-	Buckwheat groats	Boekweitgrutten	g	100	Per 100g.			1513	357	8	8	0		74	2.1	71.9	0	5.6	0	13		2	1.7	0.4	0.6	0.6	0	0.6	0	0	0	0.02	0.01	0	0.01	0	0.02	0	0.27	0	0.03	0	0	0	0	0
8	Graanproducten en bindmiddelen	3200	Tarwe gebroken bulgur gekookt	Bulgur wheat cooked		g	100	Per 100g.			337	80	3.1	3.1	0		14.1	0.1	14	0	4.5	0	77.8		0.2	0.2	0	0	0.1	0	0.1	0	0	0	0	0	0	0	0	0	0	0.03	0	0	0	0	0	0	0
8	Graanproducten en bindmiddelen	1015	Tarwe gebroken bulgur rauw	Bulgur wheat raw		g	100	Per 100g.			1436	340	12.3	12.3	0		63.4	0.4	63	0	12.5	0	9		1.3	1	0.2	0.1	0.6	0	0.6	0	0	0	0	0	0	0	0	0	0	0.19	0	0.01	0	0	0	0	0
3	Brood	2804	Bol muesli- meel/volkorenmeel	Bun brown/wholemeal w muesli	Mueslibol	g	100	Per 100g.		F10:0, F14:1CIS, F15:0, F18:2TTN6, F20:2CN6, F20:2TT, F20:4CN6, F21:0, F22:3CN3, F23:0, F24:1CIS, F8:0, FAPUXR	1221	290	10.7	10.7	0	1.7	43.9	22.7	21.2	0	5.8	0	30.9		6.6	6.3	1.3	3	1.9	0.1	1.8	0	0	0	0	0		0.01		0.02	0	0.81	0.01	0.38		0.03	0	0.02	0
3	Brood	2803	Bol krenten-	Bun currant/raisin	Krentenbol; rozijnenbol	g	100	Per 100g. Bevat zowel krenten als rozijnen.		F14:1CIS, F15:0, F18:2TTN6, F20:2CN6, F21:0, F22:3CN3, F23:0, F24:1CIS	1134	268	8.4	7.3	1.1	1.3	50.9	31.8	19.1	0	4.2	0	32.2		2.5	2.3	0.8	0.7	0.7	0.1	0.6	0	0	0	0.01	0.01		0.01		0.02	0	0.58	0	0.2		0.01	0	0.01	0
7	Gebak en koek	1945	Broodje pudding-	Bun with vanilla custard	Puddingbroodje	g	100	Per 100g. Voor meer informatie zie Overzicht recepten op NEVO-website.			905	214	5.2	3.1	2.1	0.6	38	9.9	28.1	0	1.4	0	51.2		4.3	3.9	2.5	0.9	0.4	0.1	0.4	0
26	Vleesvervangers en zuivelvervangers	2286	Schijf vegetarisch onbereid	Burger vegetarian unprepared	Groenteschijf/carre vegetarisch onbereid	g	100	Per 100g. Gem van Tivall en Vivera. Verrijkt met: IJzer totaal, IJzer non haem, Vitamine B12.	FE, NHAEM, VITB12		876	210	11	10.9	0.1		16.2	3	13.3	0	4.1	0	58.4		10.3	9.9	1.4	2.5	5.9	0.3	5.6	0.1	0	0	0.02	0.01	0	0		0.01	0	0.9	0.01	0.33	0	0.03	0.01	0.05	0.01
23	Vetten en oliën	1472	Creme au beurre	Butter cream	Botercreme	g	100	Per 100g. Voor meer informatie zie Overzicht recepten op NEVO-website.			2354	567	0.6	0	0.6		40.4	40.4	0	0	0	0	12.9	0	44.8	42.1	29.6	10	1.3	0.3	0.8	0.8	1.89	1.05	0.59	1.31	0.04	1.56	0.04	4.8	0.46	12.55	0.3	4.25	0.04	0.04	0	0.04	0
23	Vetten en oliën	2295	Boterproduct 25% vet	Butter product 25% fat		g	100	Per 100g. Campina Elke dag. Verrijkt met: Cholecalciferol - vit D3, Retinol activiteit equiv.(RAE), Retinol equivalenten (RE), Retinol, Vitamine D totaal, Vitamine E totaal.	CHOCAL, VITA_RAE, VITA_RE, RETOL, VITD, VITE		938	228	0.2	0	0.2		0.3	0.3	0	0	0.7	0	73.5		25	23.5	16.5	5.6	0.8	0.2	0.4	0.5	1.06	0.59	0.33	0.73	0.02	0.87	0.02	2.67	0.26	7.01	0.17	2.38	0.02	0.02	0	0.02	0
23	Vetten en oliën	1530	Boterproduct halfvolle	Butter product half fat		g	100	Per 100g. Gem van diverse merken.		FOL, FOLFD	1385	337	0.3	0	0.3		0.7	0.7	0	0	0	0	61.7		37	34.8	24.4	8.3	1.1	0.3	0.6	0.7	1.56	0.88	0.49	1.07	0.02	1.29	0.02	3.96	0.39	10.38	0.24	3.52	0.02	0.02	0	0.02	0
23	Vetten en oliën	5127	Boterproduct melange gezouten	Butter product melange salted		g	100	Per 100g. Gem v Bertolli en Blue Band; Voor meer informatie zie Overzicht recepten op NEVO-website. Verrijkt met: Retinol activiteit equiv.(RAE), Retinol equivalenten (RE), Retinol, Vitamine D totaal.	VITA_RAE, VITA_RE, RETOL, VITD		2604	633	0.3	0	0.3		0.6	0.6	0	0		0	29.2		70	66.9	28.7	30	11
23	Vetten en oliën	3052	Boterproduct melange ongezouten Campina Botergoud	Butter product melange unsalted Campina Botergoud		g	100	Per 100g.			2810	683	1	0	1		1	1	0	0	0	0	22.8	0.1	75	70.9	37.3	24.2	7.3	2.1	4.9	1.1	2.3	1.28	0.72	1.59	0.05	1.89	0.05	5.85	0.56	16.1	0.38	5.47	0.05	0.15	0	0.11	0
23	Vetten en oliën	879	Boter gezouten	Butter salted	Roomboter gezouten	g	100	Per 100g.		FOL, FOLFD	3033	737	0.7	0	0.7		1.1	1.1	0	0	0	0	15.4		81.2	76.3	53.6	18.2	2.4	0.6	1.4	1.5	3.43	1.93	1.07	2.36	0.05	2.84	0.05	8.68	0.86	22.76	0.54	7.71	0.05	0.05	0	0.05	0
23	Vetten en oliën	310	Boter ongezouten	Butter unsalted	Roomboter ongezouten	g	100	Per 100g.		FOL, FOLFD	3033	737	0.7	0	0.7		1.1	1.1	0	0	0	0	15.4		81.2	76.3	53.6	18.2	2.4	0.6	1.4	1.5	3.43	1.91	1.07	2.37	0.08	2.82	0.08	8.7	0.84	22.74	0.53	7.71	0.08	0.08	0	0.08	0
15	Melk en melkproducten	289	Melk karne-	Buttermilk	Karnemelk	g	100	Per 100g. Bevat 0,7 g organische zuren.			128	30	3	0	3		3.6	3.6	0	0	0	0	92	0.7	0.2	0.2	0.1	0	0	0	0	0	0.01	0	0	0.01	0	0.01	0	0.02	0	0.05	0	0.02	0	0	0	0	0
15	Melk en melkproducten	287	Hangop van karnemelk	Buttermilk curds fresh		g	100	Per 100g.			267	63	10	0	10		3.5	3.5	0	0	0	0	84		1	0.9	0.7	0.2	0	0	0	0	0.03	0.02	0.01	0.03	0	0.04	0	0.11	0.01	0.28	0.01	0.09	0	0	0	0	0
15	Melk en melkproducten	479	Melk karne- m vruchten	Buttermilk w fruit	Karnemelk m vruchten	g	100	Per 100g. Campina karnemelk bosvruchten.			214	51	3.3	0.1	3.2		8.2	8.2	0	0	0	0	86		0.5	0.5	0.3	0.1	0	0	0	0	0.02	0.01	0.01	0.01	0	0.02	0	0.05	0.01	0.14	0	0.05	0	0	0	0	0
9	Groente	22	Kool Chinese gekookt	Cabbage Chinese boiled		g	100	Per 100g.		CARTA, CRYPXB	71	17	1	1	0		2	0	2	0	2.5	0	94.5		0	0	0	0	0	0	0	0	0	0	0	0	0	0	0	0	0	0	0	0	0	0	0	0	0
9	Groente	21	Kool Chinese rauw	Cabbage Chinese raw		g	100	Per 100g.		CARTA, CRYPXB	71	17	1	1	0		2	0	2	0	2.5	0	94.5		0	0	0	0	0	0	0	0	0	0	0	0	0	0	0	0	0	0	0	0	0	0	0	0	0
9	Groente	25	Kool groene gekookt	Cabbage green boiled	Kool savooie gekookt	g	100	Per 100g.		CARTA, CRYPXB, LYCPN, TOCPHB, TOCPHD	90	21	1.5	1.5	0		2.3	2.3	0	0	2.2	0	93.8		0.2	0.1	0	0	0.1	0.1	0	0	0	0	0	0	0	0	0	0	0	0.02	0	0	0	0	0.01	0	0
9	Groente	24	Kool groene rauw	Cabbage green raw	Kool savooie rauw	g	100	Per 100g.		TOCPHD, TOCPHG	151	36	2.4	2.4	0		4.1	4.1	0	0	4.1	0	89.2		0.2	0.1	0	0	0.1	0.1	0	0	0	0	0	0	0	0	0	0	0	0.02	0	0	0	0	0.01	0	0
9	Groente	54	Kool spits- gekookt	Cabbage oxheart boiled	Spitskool gekookt	g	100	Per 100g.			88	21	1.1	1.1	0		1.6	1.6	0	0	2.5	0	93.8		0.6	0.4	0.1	0	0.2	0.2	0.1	0				0	0	0		0	0	0.07	0	0.02		0	0.02	0	0
9	Groente	53	Kool spits- rauw	Cabbage oxheart raw	Spitskool rauw	g	100	Per 100g.			176	42	3	3	0		4	4	0	0	2.5	0	90		1	0.7	0.2	0.1	0.4	0.3	0.1	0	0	0	0	0	0	0	0	0	0	0.12	0	0.03	0	0	0.04	0	0
9	Groente	3086	Paksoi gekookt	Cabbage pak-choi cooked		g	100	Per 100g.			70	17	1.6	1.6	0		1.7	0.8	0.9	0	1	0	95.6		0.2	0.1	0	0	0.1	0	0	0
9	Groente	1892	Paksoi rauw	Cabbage pak-choi raw		g	100	Per 100g.		RIBF	58	14	1	1	0	0.2	1.4	1.4	0	0	1.2	0	95.4		0.2	0.1	0	0	0.1	0.1	0	0
9	Groente	42	Kool rode gekookt	Cabbage red boiled		g	100	Per 100g.		CRYPXB	96	23	1.3	1.3	0		3	3	0	0	2.9	0	89.8		0	0	0	0	0	0	0	0	0	0	0	0	0	0	0	0	0	0	0	0	0	0	0	0	0
9	Groente	145	Kool rode blik/glas	Cabbage red glass		g	100	Per 100g. Betreft rode kool zonder appeltjes.			169	40	0.8	0.8	0		7.9	7.5	0.4	0	2	0	86.1		0.2	0.1	0	0	0.1	0.1	0	0	0	0	0	0	0	0	0	0	0	0.02	0	0.01	0	0	0.01	0	0
9	Groente	41	Kool rode rauw	Cabbage red raw		g	100	Per 100g.			114	27	2	2	0		3	3	0	0	3.6	0	91		0	0	0	0	0	0	0	0	0	0	0	0	0	0	0	0	0	0	0	0	0	0	0	0	0
9	Groente	650	Kool rode m appeltjes diepvries gekookt	Cabbage red w apple pieces frozen boiled		g	100	Per 100g. Iglo.			247	59	1.1	1.1	0		9.9	8.8	1.1	0	2.9	0	85.9		1	0.9	0.2	0.1	0.6	0.4	0.2	0	0	0	0	0	0	0	0	0	0	0.16	0	0.03	0	0	0.05	0	0
9	Groente	2710	Kool rode m appeltjes blik/glas	Cabbage red w apple pieces glass		g	100	Per 100g.			244	58	0.8	0.8	0		11.9	10.2	1.7	0	2.2	0	84.8	0	0.3	0.2	0	0.2	0.1	0	0.1	0	0	0	0	0	0	0	0	0	0	0.01	0	0.01	0	0	0	0	0
9	Groente	2840	Kool rode m appeltjes huishoudelijk bereid	Cabbage red w apple pieces home-made		g	100	Per 100g.			218	52	0.9	0.9	0		8.3	8	0.3	0	2.4	0	85.2	0.2	1.1	1	0.7	0.2	0.1	0	0	0	0.05	0.03	0.01	0.03	0	0.04	0	0.11	0.01	0.3	0.01	0.1	0	0	0	0	0
9	Groente	74	Kool zuur- gekookt	Cabbage sauerkraut cooked	Zuurkool gekookt	g	100	Per 100g.			58	14	0.9	0.9	0		1	0	1	0	3.2	0	92.7		0	0	0	0	0	0	0	0	0	0	0	0	0	0	0	0	0	0	0	0	0	0	0	0	0
9	Groente	73	Kool zuur- rauw	Cabbage sauerkraut raw	Zuurkool rauw	g	100	Per 100g.			55	13	1.1	1.1	0		0.6	0	0.6	0	3.2	0	91.5		0	0	0	0	0	0	0	0	0	0	0	0	0	0	0	0	0	0	0	0	0	0	0	0	0
9	Groente	70	Kool witte gekookt	Cabbage white cooked		g	100	Per 100g.			68	16	0.9	0.9	0		1.8	1.8	0	0	2.8	0	94.1		0	0	0	0	0	0	0	0	0	0	0	0	0	0	0	0	0	0	0	0	0	0	0	0	0
9	Groente	69	Kool witte rauw	Cabbage white raw		g	100	Per 100g.			124	30	2	2	0		4	4	0	0	2.8	0	91		0	0	0	0	0	0	0	0	0	0	0	0	0	0	0	0	0	0	0	0	0	0	0	0	0
7	Gebak en koek	2577	Cake appel- m roomboter	Cake apple made w butter	Appelcake m roomboter	g	100	Per 100g.			1104	264	3.9	2	2		30.5	19.8	10.7	0	1.2	0	49.7	0.2	13.7	12.7	8.5	3.3	0.5	0.1	0.3	0.2	0.51	0.29	0.16	0.35	0.01	0.42	0.01	1.3	0.13	3.77	0.08	1.26	0.01	0.01	0	0.01	0
7	Gebak en koek	2392	Cake appel- z roomboter	Cake apple- wo butter	Appelcake	g	100	Per 100g.			1092	261	3.8	2	1.9		30.4	19.7	10.7	0	1.2	0	50.4	0.2	13.5	12.7	5.4	5.2	2.1	0.2	1.8	0.1
7	Gebak en koek	789	Koek boter-	Cake butter Dutch Boterkoek	Boterkoek	g	100	Per 100g. Voor meer informatie zie Overzicht recepten op NEVO-website.			1913	458	5.4	4.4	1.1		49.6	25.6	24	0	1.4	0	16.6	0	26.1	24.4	16.9	5.9	0.9	0.2	0.5	0.5	1.07	0.59	0.33	0.73	0.02	0.88	0.02	2.7	0.26	7.3	0.17	2.44	0.02	0.03	0	0.03	0
7	Gebak en koek	2832	Cake chocolade- m roomboter	Cake chocolate made w butter	Chocoladecake m roomboter	g	100	Per 100g. Voor meer informatie zie Overzicht recepten op NEVO-website.			1680	402	6.3	3.4	2.9		46.6	31.2	15.4	0	2.2	0	23.1		20.6	19.1	12.8	5.1	0.7	0.2	0.5	0.3	0.74	0.42	0.23	0.51	0.02	0.61	0.02	1.89	0.18	5.67	0.12	2.12	0.02	0.03	0	0.02	0
7	Gebak en koek	2698	Cake chocolade- z roomboter	Cake chocolate made wo butter	Chocoladecake z roomboter	g	100	Per 100g. Voor meer informatie zie Overzicht recepten op NEVO-website.			1663	398	6.2	3.4	2.7		46.5	31	15.4	0	2.2	0	24.1		20.3	19.2	8.4	7.8	3.1	0.2	2.6	0.2
7	Gebak en koek	240	Koek ontbijt-	Cake Dutch spiced Ontbijtkoek	Ontbijtkoek; Peperkoek; Snijkoek	g	100	Per 100g.			1305	308	3	3	0		69.5	37.3	32.3	0	3.6	0	21.9		1.2	0.8	0.2	0.4	0.2	0	0.1	0	0	0	0	0	0	0	0	0.01	0	0.17	0	0.02	0	0		0	0
7	Gebak en koek	2329	Koek ontbijt- minder suiker	Cake Dutch spiced Ontbijtkoek less sugar	Ontbijtkoek minder suiker	g	100	Per 100g. Gem van 6 verschillende merken. Verrijkt met: Voedingsvezel totaal.	FIBT		1211	287	3.2	3.2	0		59.2	24.2	35	0	12	0	24.2		1.5	1	0.3	0.5	0.2	0	0.2	0	0	0	0	0	0	0	0	0.01	0	0.21	0	0.03	0	0.01	0	0	0
7	Gebak en koek	5083	Koek ontbijt- m chocolade	Cake Dutch spiced ontbijtkoek w chocolate	Ontbijtkoek met chocolade	g	100	Per 100g. Gem van Snelle Jelle, Peijnenburg en AH Biologische; Voor meer informatie zie Overzicht recepten op NEVO-website.			1337	316	2.8	2.6	0.2		67.1	39.4	27.7	0	3.5	0	23.4		3.3	2.9	1.7	1.1	0.2	0	0.2	0	0.02	0.01	0.01	0.01	0	0.01	0	0.05	0.01	0.77	0.01	0.76	0	0.03		0	0
7	Gebak en koek	1460	Koek ontbijt- gember	Cake Dutch spiced Ontbijtkoek w ginger	Ontbijtkoek met gember; Gemberkoek	g	100	Per 100g. Voor meer informatie zie Overzicht recepten op NEVO-website.			1346	318	2.7	2.7	0		70.7	41.8	28.9	0	2.6	0	22		2.1	1.7	0.4	0.7	0.5	0.1	0.4	0	0	0	0.01	0	0	0.03	0	0.02	0	0.26	0	0.05	0	0.01	0	0.01	0
7	Gebak en koek	2397	Koek ontbijt- m noten	Cake Dutch spiced Ontbijtkoek w nuts	Ontbijtkoek m noten	g	100	Per 100g. Voor meer informatie zie Overzicht recepten op NEVO-website.			1424	337	4	4	0	0	66.2	37.6	29.1	0	3.9	0	20.2		5.4	4.8	0.8	2.8	1.2	0.1	1.1	0	0	0	0	0	0	0	0	0.01	0	0.51	0	0.16	0	0.03	0	0.05	0
7	Gebak en koek	2569	Koek ontbijt- m noten en vruchten	Cake Dutch spiced Ontbijtkoek w nuts & fruit	Ontbijtkoek m noten en vruchten	g	100	Per 100g.			1442	342	4.9	4.9	0	0	64	37.2	26.9	0	3.8	0	19.5		6.5	5.9	1	3.4	1.5	0.1	1.4	0	0	0	0	0	0	0	0	0.01	0	0.6	0	0.2	0	0.04	0	0.06	0
7	Gebak en koek	2233	Koek ontbijt- m rozijnen	Cake Dutch spiced Ontbijtkoek w raisin	Ontbijtkoek met rozijnen	g	100	Per 100g. Gem van Albert Heijn en Wieger Ketellapper; Voor meer informatie zie Overzicht recepten op NEVO-website.			1335	315	2.7	2.7	0		71.5	42.3	29.2	0	3.7	0	20.2		1.2	0.8	0.2	0.4	0.2	0	0.1	0	0	0	0	0	0	0	0	0.01	0	0.17	0	0.02	0	0	0	0	0
7	Gebak en koek	2398	Koek ontbijt- m kandij	Cake Dutch spiced Ontbijtkoek w rockcandy	Ontbijtkoek m kandij; kandijkoek	g	100	Per 100g. Voor meer informatie zie Overzicht recepten op NEVO-website.			1321	312	2.8	2.8	0		71.5	39.3	32.2	0	2.6	0	22		1	0.7	0.2	0.3	0.1	0	0.1	0	0	0	0	0	0	0	0	0.01	0	0.15	0	0.02	0	0	0	0	0
7	Gebak en koek	925	Koek ontbijt- volkoren	Cake Dutch spiced Ontbijtkoek wholemeal	Ontbijtkoek volkoren	g	100	Per 100g. Peijnenburg.			1303	308	3.1	3.1	0		67.7	36.9	30.8	0	4.5	0	22		1.7	1.5	0.4	0.7	0.3	0.1	0.2	0	0	0	0	0	0	0	0	0.02	0	0.32	0	0.04	0	0.01	0	0.01	0
7	Gebak en koek	2417	Koek oranje-	Cake Dutch w icing & cream 'Oranjekoek'	Oranjekoek	g	100	Per 100g.			1580	375	4.7	4	0.7		66.3	44	22.3	0	1.8	0	17	0.1	9.7	9.2	5.5	2.5	1.2	0.1	1.1	0.1
7	Gebak en koek	2893	Cake Indische	Cake Indonesian		g	100	Per 100g.			1323	313	4.3	4.3	0		60.8	32.2	28.6	0	0.7	0	28.5		5.7	5.4	2.7	2.1	0.5	0	0.5	0
7	Gebak en koek	1969	Cake m roomboter	Cake made w butter		g	100	Per 100g. Voor meer informatie zie Overzicht recepten op NEVO-website.			1685	403	6.4	3.1	3.2		42.9	25.6	17.2	0	1	0	25.7		22.7	21	14.2	5.5	0.8	0.2	0.5	0.4	0.86	0.48	0.27	0.59	0.02	0.7	0.02	2.17	0.21	6.26	0.14	2.1	0.02	0.02	0	0.02	0
7	Gebak en koek	5143	Cake madeleine cakereepjes Lotus	Cake madeleine cake bars Lotus		g	100	Per 100g. Verrijkt met: Voedingsvezel totaal.	FIBT		1773	424	6.2	3.1	3.1		49.4	22.2	27.2	0	4.5	0	18.5		21.4	20.1	8
7	Gebak en koek	2391	Cake marmer-	Cake marble-	Marmercake	g	100	Per 100g.			1664	398	6.2	3.3	2.9		44.8	28.6	16.2	0	1.6	0	25.3		21.2	20	8.7	8.1	3.3	0.2	2.8	0.2
7	Gebak en koek	2393	Cake rozijnen-	Cake raisins-	Rozijnencake	g	100	Per 100g.			1613	385	5.8	3.1	2.7		47	32	15.1	0	1.4	0	25.3		19	17.9	7.7	7.3	3	0.2	2.6	0.2
7	Gebak en koek	254	Koek eier-	Cake sponge Dutch Eierkoek	Eierkoek	g	100	Per 100g. Voor meer informatie zie Overzicht recepten op NEVO-website.			1314	310	6.8	4.8	2.1		66.7	38.7	28	0	1.5	0	23		1.4	1.1	0.5	0.5	0.1	0	0.1	0	0	0	0	0	0	0	0	0.01	0	0.36	0	0.09	0	0	0	0	0
7	Gebak en koek	2571	Cake bitterkoekjes-	Cake with 'bitterkoekjes'	Bitterkoekjescake	g	100	Per 100g.			1672	400	6.3	3.5	2.9		45.3	27.9	17.3	0	1.1	0	25.1		21.2	20	8.3	8.3	3.4	0.2	2.7	0.2
7	Gebak en koek	2429	Cake m noten	Cake with nuts	Notencake	g	100	Per 100g.			1864	447	9.3	6.8	2.5	0	36.6	21.2	15.3	0	2	0	22		28.9	27.3	8.8	13.1	5.5	0.4	5	0.1
7	Gebak en koek	253	Cake z roomboter	Cake wo butter	Taartbodem cakedeeg	g	100	Per 100g. Voor meer informatie zie Overzicht recepten op NEVO-website.			1666	399	6.2	3.1	3.1		42.7	25.4	17.2	0	1	0	26.8		22.3	21.1	9.1	8.6	3.5	0.3	3	0.2
7	Gebak en koek	2413	Mergpijpje gevuld met cake en creme	Cake wrapped in marzipan and chocolate		g	100	Per 100g. Gem van O'Lacy, Hoogvliet, Lotus en Biscuiterie Royale; Voor meer informatie zie Overzicht recepten op NEVO-website.			1915	457	2.7	1.5	1.2		62.7	55.3	7.4	0	0.6	0	12.1		21.6	20	11	8.6	2.2	0.1	2.1	0	0	0	0	0	0	0.04	0	0.21	0.02	9.47	0.02	1.1	0	0.09	0	0.02	0
2	Alcoholische dranken	392	Campari	Campari		g	100	Per 100g.			750	180	0	0	0		10	10	0	0	0	20	70		0	0	0	0	0	0	0	0	0	0	0	0	0	0	0	0	0	0	0	0	0	0	0	0	0
22	Suiker, snoep, zoet beleg en zoete sauzen	526	Candybar Bounty	Candybar Bounty		g	100	Per 100g. Bounty melk.		VITB12	2032	486	3.7	2.3	1.4		58.3	48	10.3	0	1.5	0	8.6		26.1	24.5	19.8	4.1	0.5	0	0.5	0				0.05	0	4.51		6.45	0.2	4.27	0.05	4.12		0.12	0	0	0
22	Suiker, snoep, zoet beleg en zoete sauzen	2595	Candybar KitKat	Candybar KitKat		g	100	Per 100g. Gem van Kitkat chunky, 2 finger, 4 finger, 4 finger dark en senses; Voor meer informatie zie Overzicht recepten op NEVO-website.		F12:1CIS, F18:3CN6, F20:2CN6, F20:3CN3, F20:5CN3, F22:1CIS, F22:2CN6, F22:4CN6, F22:5CN3, F22:6CN3, F24:1CIS, F4:0	2174	520	7.1	6.1	1		59	48.6	10.4	0	3	0	1.5		27.7	26.6	17	7.6	1.2	0.1	1.1	0.5	0	0.09	0.23	0.24		2.58	0.01	1.18	0.06	6.98	0.08	5.3		0.19		0.04
22	Suiker, snoep, zoet beleg en zoete sauzen	2870	Candybar Lion	Candybar Lion		g	100	Per 100g.		F12:1CIS, F13:0, F18:3CN6, F18:4CN3, F20:2CN6, F20:3CN3, F20:4CN6, F20:5CN3, F22:1CIS, F22:2CN6, F22:4CN6, F22:5CN3, F22:6CN3, F24:1CIS	2065	493	5.5	2.9	2.6		65.5	53.1	12.4	0	1.3	0	4.8		22.9	21.5	14.2	6.1	1	0	0.9	0.1	0.06	0.06	0.19	0.19		1.75	0	0.84	0.04	6.92	0.06	3.88		0.13		0.02
22	Suiker, snoep, zoet beleg en zoete sauzen	487	Candybar Mars	Candybar Mars		g	100	Per 100g.		CRYPXB, F12:1CIS, F13:0, F14:1CIS, F18:4CN3, F20:1CIS, F20:2CN6, F20:3CN3, F20:4CN6, F20:5CN3, F22:1CIS, F22:2CN6, F22:4CN6, F22:5CN3, F22:6CN3, F24:1CIS, F4:0, TOCPHB, TOCPHD, VITB12	1888	449	4.1	2.9	1.2		70.2	61.7	8.5	0	1.3	0	7.3		16.6	15.6	7.8	6.7	0.9	0	0.8	0.1	0	0.05	0.03	0.07		0.09	0	0.31	0.04	3.8	0.05	3.19		0.11		0.05
22	Suiker, snoep, zoet beleg en zoete sauzen	525	Candybar Milky Way	Candybar Milky Way		g	100	Per 100g.		F12:1CIS, F13:0, F14:1CIS, F18:3CN6, F18:4CN3, F20:2CN6, F20:3CN3, F20:4CN6, F20:5CN3, F21:5CN3, F22:1CIS, F22:2CN6, F22:4CN6, F22:5CN3, F22:6CN3, F24:1CIS, VITB12	1883	448	4	2.2	1.8		71.9	65.1	6.8	0	0.6	0	7.6		15.9	14.9	7.7	6.3	0.7	0	0.7	0.1	0.09	0.06	0.03	0.08		0.1	0	0.33	0.05	3.34	0.06	3.43		0.11		0.05
22	Suiker, snoep, zoet beleg en zoete sauzen	570	Candybar Nuts	Candybar Nuts		g	100	Per 100g.			2081	497	4.6	3.6	1		62.3	55.2	7.1	0	3.3	0	7		24.8	23.4	10.9
22	Suiker, snoep, zoet beleg en zoete sauzen	528	Candybar Snickers	Candybar Snickers		g	100	Per 100g.		F10:1CIS, F12:1CIS, F13:0, F14:1CIS, F18:3CN6, F18:4CN3, F20:2CN6, F20:3CN3, F20:5CN3, F22:2CN6, F22:4CN6, F22:5CN3, F22:6CN3, F24:1CIS, F4:0	2029	484	8.7	6.7	2		60.2	51.6	8.6	0	1.3	0	6.9		22.9	21.5	7.3	12.4	1.7	0	1.6	0	0	0.02	0.02	0.04		0.08	0	0.18	0.02	3.69	0.03	2.6		0.17		0.28
22	Suiker, snoep, zoet beleg en zoete sauzen	845	Candybar Twix	Candybar Twix		g	100	Per 100g.		F12:1CIS, F13:0, F18:3CN6, F18:4CN3, F20:2CN6, F20:3CN3, F20:4CN6, F20:5CN3, F22:1CIS, F22:2CN6, F22:4CN6, F22:5CN3, F22:6CN3, F24:1CIS	2071	495	4.5	3.4	1.1		64.6	48.6	16	0	1.5	0	5.5		23.9	22.5	13.8	7.5	1.3	0.1	1.3	0	0.07	0.04	0.04	0.06		0.18	0	0.36	0.04	8.58	0.06	3.99		0.15		0.03
9	Groente	2402	Kappertjes	Capers		g	100	Per 100g.			181	43	2.4	2.4	0		4.9	0.4	4.5	0	3.2	0	83.9		0.9	0.6	0.2	0.1	0.3	0.2	0.1	0
6	Fruit	1888	Carambola	Carambola	Stervrucht; Sterfruit	g	100	Per 100g.			156	37	0.5	0.5	0	0.1	7.2	7.1	0.2	0	1.7	0	91.4		0.3	0.2	0.1	0	0.2	0	0.1	0	0	0	0	0	0	0	0	0	0	0.04	0	0.01	0	0	0	0	0
9	Groente	72	Wortel gekookt gem	Carrot boiled average		g	100	Per 100g. Voor meer informatie zie Overzicht recepten op NEVO-website.			133	32	0.7	0.7	0		5.2	4.9	0.4	0	2.9	0	90.4		0.3	0.2	0.1	0	0.1	0	0.1	0	0	0	0	0	0	0	0	0	0	0.04	0	0.01	0	0	0	0	0
9	Groente	2727	Wortel bospeen gekookt	Carrot bunched boiled	Waspeen/worteltjes gekookt	g	100	Per 100g.			125	30	0.8	0.8	0		4.8	4.7	0.1	0	2.7	0	91		0.2	0.2	0	0	0.1	0	0.1	0	0	0	0	0	0	0	0	0	0	0.04	0	0.01	0	0	0	0	0
9	Groente	2726	Wortel bospeen rauw	Carrot bunched raw	Waspeen/worteltjes rauw	g	100	Per 100g.			131	31	0.9	0.9	0		5	4.8	0.3	0	2.5	0	90.6		0.3	0.2	0.1	0	0.2	0	0.2	0	0	0	0	0	0	0	0	0	0	0.05	0	0.01		0	0	0	0
9	Groente	71	Wortel rauw gem	Carrot raw average		g	100	Per 100g. Voor meer informatie zie Overzicht recepten op NEVO-website.			137	33	0.7	0.7	0		5.3	3.9	1.4	0	2.9	0	90		0.3	0.2	0.1	0	0.2	0	0.1	0										0.05		0.01
9	Groente	143	Wortel blik/glas	Carrot tinned		g	100	Per 100g.			122	29	0.7	0.7	0		5.3	3.8	1.6	0	1.8	0	93		0.2	0.1	0	0	0.1	0	0.1	0	0	0	0	0	0	0	0	0	0	0.03	0	0	0	0	0	0	0
9	Groente	2729	Wortel winterpeen gekookt	Carrot winter boiled	Winterwortel gekookt	g	100	Per 100g.			141	34	0.6	0.6	0		5.6	5	0.6	0	3.1	0	89.8		0.3	0.2	0.1	0	0.2	0	0.2	0	0	0	0	0	0	0	0	0	0	0.05	0	0.01	0	0	0	0	0
9	Groente	2728	Wortel winterpeen rauw	Carrot winter raw	Winterwortel rauw	g	100	Per 100g.			142	34	0.6	0.6	0		5.7	3.1	2.6	0	3.3	0	89.5		0.3	0.2	0.1	0	0.1	0	0.1	0	0	0	0	0	0	0	0	0	0	0.04	0	0.01	0	0	0	0	0
17	Noten en zaden	2886	Noten cashew- gezouten	Cashew nuts salted	Cashewnoten gezouten	g	100	Per 100g.			2552	615	21.2	21.2	0		20.8	5	15.8	0	3.8	0	2.9		48.9	46.9	8.4	30.6	8	0	8	0	0	0	0	0	0	0	0	0.05	0	4.74	0.05	3.1	0	0.23	0	0.09	0
17	Noten en zaden	199	Noten cashew- ongezouten	Cashew nuts unsalted	Cashewnoten ongezouten	g	100	Per 100g.			2552	615	21.2	21.2	0		20.8	5	15.8	0	3.8	0	2.9		48.9	46.9	8.4	30.6	8	0	8	0	0	0	0	0	0	0	0	0.05	0	4.74	0.05	3.1	0	0.24		0.09	0
1	Aardappelen en knolgewassen	2109	Cassave gekookt	Cassava boiled	Maniokwortel gekookt	g	100	Per 100g.			597	141	0.5	0.5	0	0.1	33.5	1.4	32.1	0	1.5	0	67.7		0.2	0.2	0.1	0.1	0	0	0	0	0	0	0	0	0	0	0	0	0	0.07	0	0.01	0	0	0	0	0
7	Gebak en koek	697	Bojo cassavetaart Surinaams	Cassava cake Bojo Surinam		g	100	Per 100g.			923	220	1.9	1	0.9	0	32.6	16.3	16.3	0	2.3	0	55.1	0.2	8.6	8	5.8	1.7	0.6	0	0.5	0
1	Aardappelen en knolgewassen	667	Cassave rauw	Cassava raw	Maniokwortel rauw	g	100	Per 100g.		FAMSCIS	657	155	0.6	0.6	0	0.1	36.8	1.5	35.3	0	1.7	0	64.5		0.2	0.1	0.1	0.1	0	0	0	0	0	0	0	0	0	0	0	0	0	0.05	0	0	0	0	0	0	0
12	Hartige snacks en zoutjes	2706	Chips/Kroepoek cassave	Cassave crackers		g	100	Per 100g. Gem van Crusti Croc, Chin Chin, Conimex, AH en Equisun.			1986	474	1.4	1.4	0		67.5	7.9	59.6	0	2.7	0	7		21.4	20.6	2.3	6.1	12.2	0	12.2	0	0	0	0	0	0	0	0	0.02	0	1.3	0	0.74	0	0.04	0	0.14	0
20	Samengestelde gerechten	2320	Ovenschotel met pomtajer Pom Surinaams	Casserol with tannia Pom Surinam		g	100	Per 100g. Voor meer informatie zie Overzicht recepten op NEVO-website.			497	119	8.4	1.2	7.3	0.9	6.8	1.5	5.3	0	2.4	0	74.9	0.1	5.9	5.3	2.6	1.7	0.7	0.1	0.6	0.1	0.1	0.06	0.04	0.07	0	0.09	0	0.29	0.07	1.3	0.05	0.51	0	0	0	0	0
9	Groente	15	Kool bloem- gekookt	Cauliflower boiled	Bloemkool gekookt	g	100	Per 100g.			92	22	1.8	1.8	0		1.8	1.2	0.6	0	2.3	0	93.4		0.4	0.3	0.1	0	0.2	0.2	0	0	0	0	0	0	0	0	0	0	0	0.06	0	0.01	0	0	0	0	0
9	Groente	14	Kool bloem- rauw	Cauliflower raw	Bloemkool rauw	g	100	Per 100g.			107	25	1.9	1.9	0		3	2.4	0.6	0	2.2	0	91.8		0.2	0.1	0	0	0.1	0.1	0	0	0	0	0	0	0	0	0	0	0	0.03	0	0	0	0	0	0	0
24	Vis	1097	Kaviaar	Caviar	Kuit van de steur	g	100	Per 100g.			1167	281	24	0	24		0	0	0	0	0	0	50.2		20.5	19.1	5.1	8.3	5.7	4.6	1.1	0			0	0		0		0.21	0.08	4.27	0.13	0.44		0		0
9	Groente	26	Selderij knol- gekookt	Celeriac boiled	Knolselderij gekookt	g	100	Per 100g.			158	38	2	2	0		5	0	5	0	4.9	0	88		0	0	0	0	0	0	0	0	0	0	0	0	0	0	0	0	0	0	0	0	0	0	0	0	0
9	Groente	558	Selderij knol- rauw	Celeriac raw	Knolselderij rauw	g	100	Per 100g.		LUTN	158	38	2	2	0		5	0	5	0	4.9	0	88		0	0	0	0	0	0	0	0	0	0	0	0	0	0	0	0	0	0	0	0	0	0	0	0	0
9	Groente	13	Selderij bleek- gekookt	Celery boiled	Bleekselderij gekookt	g	100	Per 100g.			60	14	1	1	0		2	1	1	0	1.1	0	92		0	0	0	0	0	0	0	0	0	0	0	0	0	0	0	0	0	0	0	0	0	0	0	0	0
14	Kruiden en specerijen	1235	Selderij blad- vers	Celery leaves fresh		g	100	Per 100g.			65	16	1	1	0		2	2	0	0	1.8	0	90		0	0	0	0	0	0	0	0	0	0	0	0	0	0	0	0	0	0	0	0	0	0	0	0	0
9	Groente	557	Selderij bleek- rauw	Celery raw	Bleekselderij rauw	g	100	Per 100g.			60	14	1	1	0		2	1	1	0	1.1	0	92		0	0	0	0	0	0	0	0	0	0	0	0	0	0	0	0	0	0	0	0	0	0	0	0	0
7	Gebak en koek	2234	Graanreep Hero B'tween	Cereal bar Hero B'tween		g	100	Per 100g. Gem van 6 smaken.			1863	444	6.9	6.2	0.7		62	31.9	30.1	0	4.6	0	8.8		17.7	16.8	9.6	6.3	0.9	0	0.8	0.1
7	Gebak en koek	2237	Graanreep Special K Kellogg's	Cereal bar Special K Kellogg's		g	100	Per 100g. Gem van chocolade, rode vruchten. Verrijkt met: IJzer totaal, Folaat equivalenten, Foliumzuur, IJzer non haem, Nicotinezuur, Vitamine B2, Vitamine B1, Vitamine B12, Vitamine B6.	FE, FOL, FOLAC, NHAEM, NIA, RIBF, THIA, VITB12, VITB6		1689	400	4.6	4.6	0		79.5	35.5	44	0	2.6	0	6.9		6.5	6.1	3.4	1.7	0.6
7	Gebak en koek	2238	Graanreep m melk Kellogg's	Cereal bar w milk Kellogg's	Kellogg's reep rice krispies/frosties/coco pops	g	100	Per 100g. Gem van Choco pops, Frosties, Rice Krispies. Verrijkt met: Calcium, IJzer totaal, Folaat equivalenten, Foliumzuur, IJzer non haem, Nicotinezuur, Vitamine B2, Vitamine B1, Vitamine B12, Vitamine B6.	CA, FE, FOL, FOLAC, NHAEM, NIA, RIBF, THIA, VITB12, VITB6		1760	417	6	3	3		72.3	36.7	35.7	0	1.1	0	9.3		11.3	10.8	8.6	1.2	0.3
13	Kaas	2264	Kaas 10+	Cheese 10+		g	100	Per 100g. Milner xtraslimm, Slankie xtra slimm.			787	187	32.2	0	32.2		0.2	0.2	0	0	0	0	61.2		6.4	6	4.1	1.3	0.2	0.1	0.1	0.2	0.22	0.17	0.1	0.2	0	0.25	0	0.71	0.07	1.83	0.03	0.59	0	0	0	0	0
13	Kaas	1723	Kaas 20+	Cheese 20+		g	100	Per 100g.		CARTA	1031	246	34.5	0	34.5		0	0	0	0	0	0	48.1		12	11.3	7.8	2.5	0.4	0.2	0.2	0.3	0.42	0.31	0.18	0.37	0	0.46	0	1.33	0.13	3.45	0.06	1.12	0	0	0	0	0
13	Kaas	514	Kaas 20+ Leidse/Friese nagel-	Cheese 20+ Leidse w cumin/Fries clove	Nagelkaas friese/leidse 20+	g	100	Per 100g.		CARTA	1003	240	33.1	0	33.1		0	0	0	0	0	0	46		11.9	11.2	7.8	2.5	0.3	0.2	0.2	0.3	0.42	0.31	0.18	0.36	0	0.46	0	1.32	0.12	3.42	0.05	1.11	0	0	0	0	0
13	Kaas	927	Kaas 20+ Na-	Cheese 20+ sodium reduced	Kaas 20+ natriumarm	g	100	Per 100g.		CARTA	1104	264	36.7	0	36.7		0	0	0	0	0	0	46.3		13	12.2	8.4	2.7	0.4	0.2	0.2	0.4	0.46	0.34	0.19	0.4	0	0.5	0	1.44	0.14	3.73	0.06	1.21	0	0	0	0	0
13	Kaas	3165	Kaas 30+ oud	Cheese 30+ age 10-12 mths		g	100	Per 100g.			1279	307	31.7	0	31.7		0	0	0	0	0	0	41.3		20	18.8	13	4.2	0.6	0.3	0.3	0.5	0.7	0.52	0.3	0.61	0	0.77	0	2.22	0.21	5.75	0.09	1.86	0	0	0	0	0
13	Kaas	3164	Kaas 30+ belegen	Cheese 30+ age 4-7 mths		g	100	Per 100g.			1275	306	31.9	0	31.9		0	0	0	0	0	0	46.7		19.8	18.6	12.9	4.2	0.6	0.3	0.3	0.5	0.7	0.52	0.3	0.61	0	0.76	0	2.19	0.21	5.69	0.09	1.84	0	0	0	0	0
13	Kaas	3155	Kaas 30+ jong	Cheese 30+ age 4-8 weeks		g	100	Per 100g.			1167	280	30.1	0	30.1		0	0	0	0	0	0	45.9		17.7	16.6	11.5	3.7	0.5	0.2	0.3	0.5	0.62	0.46	0.27	0.54	0	0.68	0	1.96	0.18	5.09	0.08	1.65	0	0	0	0	0
13	Kaas	3163	Kaas 30+ jong belegen	Cheese 30+ age 8 wk-4 mths		g	100	Per 100g.			1159	278	29.3	0	29.3		0	0	0	0	0	0	44.8		17.9	16.8	11.6	3.8	0.5	0.2	0.3	0.5	0.63	0.47	0.27	0.55	0	0.69	0	1.98	0.19	5.13	0.08	1.66	0	0	0	0	0
13	Kaas	1382	Kaas 30+ gem	Cheese 30+ average	Milner/beemster/linessa 30+ ed	g	100	Per 100g. Voor meer informatie zie Overzicht recepten op NEVO-website.			1203	289	30.4	0	30.4		0	0	0	0	0	0	45.2		18.5	17.4	12.1	3.9	0.5	0.2	0.3	0.5	0.65	0.48	0.28	0.57	0	0.71	0	2.05	0.19	5.33	0.09	1.73	0	0	0	0	0
13	Kaas	3170	Kaas 30+ minder zout belegen	Cheese 30+ less salt age 4-7 mths		g	100	Per 100g.			1174	282	29.9	0	29.9		0	0	0	0	0	0	50.3		18	16.9	11.7	3.8	0.5	0.2	0.3	0.5	0.63	0.47	0.27	0.55	0	0.69	0	1.99	0.19	5.17	0.08	1.68	0	0	0	0	0
13	Kaas	3168	Kaas 30+ minder zout jong	Cheese 30+ less salt age 4-8 weeks		g	100	Per 100g.			1079	259	26.7	0	26.7		0	0	0	0	0	0	52		16.9	15.9	11	3.6	0.5	0.2	0.3	0.5	0.59	0.44	0.25	0.52	0	0.65	0	1.87	0.18	4.86	0.08	1.57	0	0	0	0	0
13	Kaas	3169	Kaas 30+ minder zout jong belegen	Cheese 30+ less salt age 8 wk-4 mths		g	100	Per 100g.			1154	277	28.9	0	28.9		0	0	0	0	0	0	49.3		17.9	16.8	11.7	3.8	0.5	0.2	0.3	0.5	0.63	0.47	0.27	0.55	0	0.69	0	1.98	0.19	5.14	0.08	1.67	0	0	0	0	0
13	Kaas	2824	Kaas 30+ minder zout gem	Cheese 30+ less salt average		g	100	Per 100g. Gem van jong, jong-belegen en belegen. Voor meer informatie zie Overzicht recepten op NEVO-website.			1139	273	28.6	0	28.6		0	0	0	0	0	0	50.3		17.6	16.6	11.5	3.7	0.5	0.2	0.3	0.5	0.62	0.46	0.26	0.54	0	0.68	0	1.95	0.18	5.07	0.08	1.64	0	0	0	0	0
13	Kaas	1726	Kaas 40+ Leidse/Friese nagel-	Cheese 40+ Leiden w cumin/Fries clove	Nagelkaas friese/leidse 40+	g	100	Per 100g.		CARTA	1415	341	27.3	0	27.3		0	0	0	0	0	0	39		25.7	24.2	16.7	5.4	0.7	0.3	0.4	0.7	0.9	0.67	0.39	0.79	0	0.99	0	2.85	0.27	7.38	0.12	2.39	0	0	0	0	0
13	Kaas	928	Kaas 40+ Na-	Cheese 40+ sodium reduced	Kaas 40+ natriumarm	g	100	Per 100g.		CARTA	1409	339	29.4	0	29.4		0	0	0	0	0	0	42.7		24.6	23.1	16	5.2	0.7	0.3	0.4	0.7	0.86	0.64	0.37	0.75	0	0.94	0	2.72	0.26	7.06	0.11	2.29	0	0	0	0	0
13	Kaas	1809	Kaas 45+	Cheese 45+		g	100	Per 100g. Fougerond, Mini Babybel.		CARTA, CHO, SUGAR	1483	357	25.4	0	25.4		0	0	0	0	0	0	42	3.2	27.3	25.7	17.8	5.8	0.8	0.4	0.4	0.7	0.96	0.71	0.41	0.84	0	1.05	0	3.02	0.29	7.84	0.12	2.54	0	0	0	0	0
13	Kaas	3173	Kaas 48+ minder zout belegen	Cheese 48+ less salt age 4-7 mths		g	100	Per 100g.			1594	384	25	0	25		0	0	0	0	0	0	41.7		31.6	29.7	20.6	6.7	0.9	0.4	0.5	0.9	1.11	0.82	0.47	0.97	0	1.22	0	3.5	0.33	9.08	0.14	2.94	0	0	0	0	0
13	Kaas	3171	Kaas 48+ minder zout jong	Cheese 48+ less salt age 4-8 weeks		g	100	Per 100g.			1532	370	23.1	0	23.1		0	0	0	0	0	0	44.6		30.8	29	20.1	6.5	0.9	0.4	0.5	0.8	1.08	0.8	0.46	0.94	0	1.18	0	3.41	0.32	8.85	0.14	2.87	0	0	0	0	0
13	Kaas	3172	Kaas 48+ minder zout jong belegen	Cheese 48+ less salt age 8 wk-4 mths		g	100	Per 100g.			1573	379	24.2	0	24.2		0	0	0	0	0	0	42.8		31.4	29.5	20.5	6.6	0.9	0.4	0.5	0.9	1.11	0.82	0.47	0.96	0	1.21	0	3.48	0.33	9.02	0.14	2.93	0	0	0	0	0
13	Kaas	881	Kaas 48+ minder zout gem	Cheese 48+ less salt average		g	100	Per 100g. Gem van jong, jong-belegen en belegen. Voor meer informatie zie Overzicht recepten op NEVO-website.			1578	381	24.1	0	24.1		0	0	0	0	0	0	43	0.8	31.3	29.4	20.4	6.6	0.9	0.4	0.5	0.9	1.1	0.82	0.47	0.96	0	1.2	0	3.47	0.33	8.99	0.14	2.92	0	0	0	0	0
13	Kaas	1724	Kaas 50+	Cheese 50+		g	100	Per 100g. Gem van diverse merken.		CARTA	1575	380	22.9	0	22.9		0	0	0	0	0	0	40.1		32.1	30.1	20.9	6.8	0.9	0.4	0.5	0.9	1.13	0.84	0.48	0.98	0	1.23	0	3.55	0.33	9.21	0.15	2.99	0	0	0	0	0
13	Kaas	1893	Kaas Bel Paese	Cheese Bel Paese		g	100	Per 100g.			1551	374	25.4	0	25.4		0.1	0.1	0	0	0	0	38.9		30.2	28.4	19.7	6.6	0.8	0.2	0.5	0.5	0.99	0.65	0.39	0.83	0.02	1.1	0.02	3.21	0.3	8.57	0.16	2.8	0	0.04	0	0.02	0
13	Kaas	726	Kaas blauwschimmel Bluefort	Cheese Bluefort		g	100	Per 100g.			1673	405	17.9	0	17.9		0	0	0	0	0	0	40		37	34.8	24.1	8.1	1	0.2	0.6	0.7	1.21	0.8	0.48	1.01	0.02	1.35	0.02	3.93	0.36	10.5	0.19	3.43	0	0.05	0	0.02	0
13	Kaas	593	Kaas Brie 50+	Cheese Brie 50+		g	100	Per 100g.			1322	318	23	0	23		0	0	0	0	0	0	52.6	0.2	25.1	23.6	16.3	5.3	0.7	0.3	0.4	0.7	0.88	0.65	0.38	0.77	0	0.96	0	2.78	0.26	7.21	0.11	2.34	0	0	0	0	0
13	Kaas	1487	Kaas Brie 60+	Cheese Brie 60+		g	100	Per 100g.			1529	369	17	0	17		1	1	0	0	0	0	46.1	0.2	33	31	21.5	7.2	0.9	0.2	0.5	0.6	1.08	0.71	0.43	0.9	0.02	1.21	0.02	3.51	0.32	9.36	0.17	3.05	0	0.04	0	0.02	0
13	Kaas	1111	Kaas Camembert 30+	Cheese Camembert 30+		g	100	Per 100g.			929	223	24	0	24		0	0	0	0	0	0	58	0.2	14	13.2	9.1	3.1	0.4	0.1	0.2	0.3	0.46	0.3	0.18	0.38	0.01	0.51	0.01	1.49	0.14	3.97	0.07	1.3	0	0.02	0	0.01	0
13	Kaas	556	Kaas Camembert 45+	Cheese Camembert 45+		g	100	Per 100g.			1271	306	25	0	25		0	0	0	0	0	0	53.4	0.2	22.8	21.4	14.9	5	0.6	0.1	0.4	0.4	0.74	0.49	0.3	0.63	0.02	0.83	0.02	2.42	0.22	6.47	0.12	2.11	0	0.03	0	0.02	0
13	Kaas	725	Kaas Cheddar	Cheese Cheddar		g	100	Per 100g.			1721	415	25.5	0	25.5		0.1		0.1	0	0	0	36	1	34.4	32.3	22.4	7.5	0.9	0.2	0.6	0.6	1.12	0.74	0.45	0.94	0.02	1.26	0.02	3.66	0.34	9.76	0.18	3.19	0	0.05	0	0.02	0
13	Kaas	654	Kaas huttenkase	Cheese cottage	Cottage cheese	g	100	Per 100g.		LUTN	384	92	11.2	0	11.2		2.3	2.3	0	0	0	0	79.9	0.8	3.9	3.7	2.5	0.9	0.1	0	0.1	0.1	0.13	0.08	0.05	0.11	0	0.14	0	0.42	0.04	1.11	0.02	0.36	0	0.01	0	0	0
13	Kaas	728	Kaas room- zachte Boursin	Cheese cream soft Boursin	Roomkaas zachte boursin; kaas verse boursin	g	100	Per 100g.			1696	411	7.5	0	7.5		3	3	0	0	0	0	43.9		41	38.5	23.5	11.7	1	0.2	0.8	1.1	0	0	0	0.05	0	0.8	0	4.37	0.54	12.91	0.38	4.44	0	0	0	0	0
13	Kaas	719	Kaas room- zachte Mon Chou	Cheese cream soft Mon Chou	Roomkaas verse Mon Chou	g	100	Per 100g.			1303	316	6.8	0	6.8		2.4	2.4	0	0	0	0	57		31	29.1	20.2	6.8	0.8	0.2	0.5	0.6	1.01	0.67	0.4	0.85	0.02	1.13	0.02	3.3	0.3	8.8	0.16	2.87	0	0.04	0	0.02	0
13	Kaas	1302	Kaas room- zachte Paturain	Cheese cream soft Paturain	Roomkaas zachte Paturain; kaas verse Paturain	g	100	Per 100g.			1462	354	7	0	7		2.3	2.3	0	0	0	0	51.6		35.3	33.1	20.2	10	0.9	0.2	0.7	0.9				0.03	0	0.7		3.74	0.46	11.1	0.33	3.81		0	0	0	0
13	Kaas	3368	Kaas room- met kruiden 25-30 g vet	Cheese cream with herbs 25-30 g fat	Roomkaas met kruiden 25-30 g vet; Kaas verse met kruiden 25-30 g vet	g	100	Per 100g. Gem v AH, Garlan, Jumbo, Milbona Crefee en Val Blanc.			1201	291	5.3	0	5.3		3.4	3.2	0.2	0	0	0	62.8		28.4	26.7	18.6	6.2	0.8	0.2	0.5	0.5	0.93	0.61	0.37	0.78	0.02	1.04	0.02	3.02	0.28	8.07	0.15	2.64	0	0.04	0	0.02	0
13	Kaas	1725	Kaas gaten- Hollandse 45+	Cheese Dutch in Swiss-style 45+	Hollandse gatenkaas Maasdammer/Leerdammer e.d.	g	100	Per 100g.			1535	370	27.6	0	27.6		0	0	0	0	0	0	38.7	1	28.5	26.8	18.6	6	0.8	0.4	0.5	0.8	1	0.74	0.43	0.87	0	1.1	0	3.15	0.3	8.18	0.13	2.65	0	0	0	0	0
13	Kaas	511	Kaas Edammer 40+	Cheese Edam 40+		g	100	Per 100g.			1345	324	25.5	0	25.5		0	0	0	0	0	0	41.8	1	24.3	22.8	15.8	5.1	0.7	0.3	0.4	0.7	0.86	0.63	0.36	0.74	0	0.93	0	2.69	0.25	6.98	0.11	2.26	0	0	0	0	0
13	Kaas	724	Kaas Emmentaler	Cheese Emmenthaler		g	100	Per 100g.		LUTN	1608	387	29	0	29		0	0	0	0	0	0	36	0.4	30	28.2	19.5	6.3	0.9	0.4	0.5	0.8	1.06	0.78	0.45	0.92	0	1.15	0	3.32	0.31	8.62	0.14	2.8	0	0	0	0	0
13	Kaas	1489	Kaas verse light 8% vet	Cheese fresh light 8% fat	Kaas verse light boursin/paturain e.d.	g	100	Per 100g. Gem van Saint-Morêt, Vital gourmet, Paturain light, Boursin light.			548	132	11.3	0	11.3		2.5	2.5	0	0	0	0	77.8		8.5	8	4.9	2.4	0.2	0	0.2	0.2	0	0	0	0.01	0	0.17	0	0.91	0.11	2.68	0.08	0.92	0	0	0	0	0
13	Kaas	1650	Kaas geiten- verse	Cheese goat fresh	Geitenkaas naturel vers	g	100	Per 100g.			859	207	13.4	0	13.4		1	1	0	0	0	0	65.2		16.6	15.6	10.7	3.7	0.7	0.1	0.4	0.5	0.32	0.36	0.41	1.3		0.72		1.58	0.23	4.18	0.09	1.39		0.05		0.05
13	Kaas	2518	Kaas geiten- hard	Cheese goat hard	Geitenkaas hard	g	100	Per 100g.			1644	396	22.4	0	22.4		0.1	0.1	0	0	0	0	38.3	4.5	32.5	30.6	21.7	6.2	1.1	0.3	0.8	1	0.86	0.92	0.94	2.88		1.62		3.21	0.25	8.22	0.14	2.64		0.06
13	Kaas	1939	Kaas blauwschimmel Gorgonzola	Cheese Gorgonzola		g	100	Per 100g.			1486	359	19.4	0	19.4		0.1	0.1	0	0	0	0	42.4		31.2	29.3	20.4	6.8	0.9	0.2	0.5	0.6	1.02	0.67	0.41	0.86	0.02	1.14	0.02	3.32	0.31	8.85	0.16	2.89	0	0.04	0	0.02	0
13	Kaas	2759	Kaas Goudse 48+ oud	Cheese Gouda 48+ age 10-12 mths		g	100	Per 100g.			1719	414	24.6	0	24.6		0.1	0.1	0	0	0	0	31.8	4	33.7	31.7	22	7.1	1	0.4	0.5	0.9	1.19	0.88	0.51	1.03		1.3		3.74	0.35	9.69	0.15	3.13		0
13	Kaas	2758	Kaas Goudse 48+ belegen	Cheese Gouda 48+ age 4-7 mths		g	100	Per 100g.			1565	377	22.5	0	22.5		0	0	0	0	0	0	38.5	3.4	30.8	28.9	20	6.5	0.9	0.4	0.5	0.8	1.08	0.8	0.46	0.94	0	1.18	0	3.41	0.32	8.84	0.14	2.87	0	0	0	0	0
13	Kaas	2756	Kaas Goudse 48+ jong	Cheese Gouda 48+ age 4-8 weeks		g	100	Per 100g.			1512	364	22.8	0	22.8		0	0	0	0	0	0	41.5	2.1	29.6	27.9	19.3	6.3	0.9	0.4	0.5	0.8	1.04	0.77	0.44	0.91	0	1.14	0	3.28	0.31	8.52	0.14	2.76	0	0	0	0	0
13	Kaas	2757	Kaas Goudse 48+ jong belegen	Cheese Gouda 48+ age 8 wk-4 mths		g	100	Per 100g.			1534	370	22.7	0	22.7		0	0	0	0	0	0	40.6	3.2	29.9	28.1	19.5	6.3	0.9	0.4	0.5	0.8	1.05	0.78	0.45	0.92	0	1.15	0	3.31	0.31	8.59	0.14	2.79	0	0	0	0	0
13	Kaas	513	Kaas Goudse 48+ gem	Cheese Gouda 48+ average	Beemster 48+ ed	g	100	Per 100g. Voor meer informatie zie Overzicht recepten op NEVO-website.			1529	369	22.9	0	22.9		0	0	0	0	0	0	39.3	1	30.5	28.6	19.8	6.4	0.9	0.4	0.5	0.8	1.07	0.79	0.46	0.93	0	1.17	0	3.37	0.32	8.75	0.14	2.84		0	0	0	0
13	Kaas	722	Kaas Gruyere	Cheese Gruyere		g	100	Per 100g.			1799	433	29	0	29		1.4	1.4	0	0	0	0	32	0.4	34.5	32.4	22.5	7.5	0.9	0.2	0.6	0.6	1.13	0.74	0.45	0.95	0.02	1.26	0.02	3.67	0.34	9.79	0.18	3.2	0	0.05	0	0.02	0
13	Kaas	882	Kaas Kernhemmer 60+	Cheese Kernhem 60+		g	100	Per 100g.		CARTA	1831	443	18.6	0	18.6		0	0	0	0	0	0	37.6	1	40.6	38.2	26.6	9.2	0.8	0.2	0.6	0.8				0	0	1.18		9.73	0.42	11.37	0.27	3.55		0.04	0	0	0
13	Kaas	721	Kaas Limburgse	Cheese Limburger		g	100	Per 100g.			1175	283	21	0	21		2	2	0	0	0	0	52	0.5	21	19.7	13.7	4.6	0.6	0.1	0.3	0.4	0.69	0.45	0.27	0.58	0.01	0.77	0.01	2.23	0.21	5.96	0.11	1.95	0	0.03	0	0.01	0
13	Kaas	1955	Kaas Mozzarella gemaakt van koemelk	Cheese Mozzarella made from cow's milk		g	100	Per 100g.		CARTA, LYCPN, VITC	1051	253	18.7	0	18.7		0.7	0.7	0	0	0	0	58.8		19.5	18.3	12.7	4.3	0.5	0.1	0.3	0.3	0.64	0.42	0.25	0.53	0.01	0.71	0.01	2.07	0.19	5.53	0.1	1.81	0	0.03	0	0.01	0
13	Kaas	883	Kaas Old Amsterdam 48+	Cheese Old Amsterdam 48+		g	100	Per 100g. Old amsterdam kaas.			1586	382	24.2	0	24.2		0	0	0	0	0	0	40	1	31.4	29.5	20.5	6.6	0.9	0.4	0.5	0.9	1.11	0.82	0.47	0.96	0	1.21	0	3.48	0.33	9.02	0.14	2.93	0	0	0	0	0
13	Kaas	718	Kaas Parmezaanse	Cheese Parmesan		g	100	Per 100g.			1684	404	40	0	40		0	0	0	0	0	0	26	0.4	27	25.4	17.6	5.9	0.7	0.2	0.4	0.5	0.88	0.58	0.35	0.74	0.02	0.99	0.02	2.87	0.26	7.66	0.14	2.5	0	0.04	0	0.02	0
12	Hartige snacks en zoutjes	2553	Broodje kaas- v bladerdeeg	Cheese pastry w puff pastry	Kaasbroodje v bladerdeeg	g	100	Per 100g.			2406	579	9.2	2.5	6.7		34.4	3.4	31	0	1.2	0	9.8	0.1	44.7	42.3	10.5	18.5	13.1	1.4	11.7	0.2	0.15	0.11	0.06	0.13	0	0.18	0	0.57	0.05	7.21	0.05	1.69	0	0.14	0	0.12	0
13	Kaas	1108	Kaas Rambol	Cheese Rambol		g	100	Per 100g. Voor meer informatie zie Overzicht recepten op NEVO-website.			1216	294	13.5	3.9	9.6	2	2.7	2.2	0.5	0	0.7	0	51.9	0.5	25.1	23.6	11.9	6.7	3.7	0.7	2.9	0.7	0	0.01	0	0.04	0	0.67	0	2.04	0.27	6.06	0.16	2.61	0	0.02	0	0.01	0
13	Kaas	1112	Kaas rauwmelkse 48+	Cheese raw milk 48+	Boerenkaas 48+; rauwmelkse kaas 48+	g	100	Per 100g. Gem van Boerengouda, Texelaar, Kollumer ea.			1626	392	26	0	26		0	0	0	0	0	0	36.5		32	30.1	20.8	6.8	0.9	0.4	0.5	0.9	1.13	0.83	0.48	0.98	0	1.23	0	3.54	0.33	9.19	0.15	2.98	0	0	0	0	0
13	Kaas	3377	Kaas Ricotta	Cheese Ricotta		g	100	Per 100g. Gem van AH, Galbani en Trentin.			585	141	8	0	8		3.9	3.5	0.4	0	0	0	77.8		10.3	9.7	6.7	2.3	0.3	0.1	0.2	0.2	0.34	0.22	0.14	0.28	0.01	0.38	0.01	1.1	0.1	2.93	0.05	0.96	0	0.01	0	0.01	0
13	Kaas	714	Kaas blauwschimmel Roquefort	Cheese Roquefort		g	100	Per 100g.		VITC	1478	357	19	0	19		0	0	0	0	0	0	42	0.6	31	29.1	20.2	6.8	0.8	0.2	0.5	0.6	1.01	0.67	0.4	0.85	0.02	1.13	0.02	3.3	0.3	8.8	0.16	2.87	0	0.04	0	0.02	0
13	Kaas	716	Kaas Saint Paulin/Port Salut	Cheese Saint Paulin/Port Salut		g	100	Per 100g.			1415	341	21.5	0	21.5		0	0	0	0	0	0	49.7	0.6	28.2	26.5	18.4	6.1	0.8	0.2	0.5	0.5	0.92	0.61	0.37	0.77	0.02	1.03	0.02	3	0.28	7.99	0.15	2.61	0	0.04	0	0.02	0
13	Kaas	804	Kaas schapen- vers	Cheese sheep fresh	Schapenkaas vers	g	100	Per 100g.			990	238	17	0	17		0	0	0	0	0	0	58.6	0.4	18.8	17.9	12.2	3.9	0.5	0.1	0.4	0.5	0	0	0.43	1.51	0	0.89	0	2.12	0.17	5.19	0.12	1.68	0	0.04	0	0.01	0
13	Kaas	3045	Kaas schapen-/geiten- Turkse 50+ blik	Cheese sheep/goat Turkish 50+ canned	Turkse schapenkaas/geitenkaas 50+ blik	g	100	Per 100g. Gem van schapen- en geitenkaas.			1231	297	15.5	0	15.5		0.1	0.1	0	0	0	0	54		26.1	24.8	16.9	5.5	0.7	0.1	0.6	0.6			0.6	2.1		1.24		2.95	0.23	7.2	0.17	2.33		0.05	0.01	0.02	0.01
13	Kaas	1104	Kaas rook- 45+	Cheese smoked 45+	Rookkaas	g	100	Per 100g. Gemiddelde van Albert Heijn, Jumbo, PLUS, Vergeer en Zaanse Hoeve.			1375	331	21.2	0	21.2		1.8	1	0.8	0	0.1	0	48.5	1	26.2	24.7	17.1	5.5	0.8	0.3	0.4	0.7	0.92	0.68	0.39	0.8	0	1.01	0	2.91	0.27	7.54	0.12	2.44	0	0	0	0	0
13	Kaas	1113	Kaas 48+ Na-	Cheese sodium reduced 48+	Kaas 48+ natriumarm	g	100	Per 100g.			1580	381	26.1	0	26.1		0	0	0	0	0	0	39.7		30.7	28.9	20	6.5	0.9	0.4	0.5	0.8	1.08	0.8	0.46	0.94	0	1.18	0	3.4	0.32	8.82	0.14	2.86	0	0	0	0	0
13	Kaas	2516	Kaas smeer- 15+ Balans ERU	Cheese spread 15+ ERU Balans	Smeerkaas ERU balans	g	100	Per 100g.			552	132	17.3	0	17.3		3.3	3	0.3	0	0	0	70		5.5	5.2	3.1	1.6	0.2	0.1	0.1	0.2	0	0	0	0.01	0	0.18	0	0.55	0.07	1.54	0.04	0.67	0	0.01	0	0	0
13	Kaas	517	Kaas smeer- 20+	Cheese spread 20+	Slankie e.d. 20+ smeerkaas	g	100	Per 100g. Gem van Milner Slankie komijn, Bon Appetit kruiden en Slankie naturel.			574	137	17.2	0	17.2		1.7	1.7	0	0	0	0	74.3		6.8	6.4	3.8	1.9	0.2	0.1	0.1	0.3	0	0	0	0.01	0	0.23	0	0.69	0.09	1.93	0.05	0.84	0	0.01	0	0	0
13	Kaas	516	Kaas smeer- 40+	Cheese spread 40+	Smeerkaas 40+	g	100	Per 100g. Eyssen ea.			942	227	16	0	16		2	2	0	0	0	0	60	0.5	17	16	9.5	4.8	0.5	0.2	0.3	0.6	0	0	0	0.03	0	0.56	0	1.71	0.22	4.8	0.12	2.08	0	0.02	0	0	0
13	Kaas	2995	Kaas smeer- 45+	Cheese spread 45+		g	100	Per 100g. Gem van Eru Goudkuipje m sambal, -m ham, -m mosterd en Leerdammer smeerkaas.		CARTA, CRYPXB	958	231	14.3	0	14.3		1	1	0	0	0	0	59		18.9	17.7	10.6	5.4	0.6	0.2	0.3	0.7	0	0	0	0.03	0	0.63	0	1.9	0.24	5.33	0.14	2.31	0	0.02	0	0	0
13	Kaas	515	Kaas smeer- volvet 48+	Cheese spread 48+ full fat	ERU Goudkuipje e.d. 48+ smeerkaas	g	100	Per 100g. Gem v ERU en andere naturel en ERU ham, Jumbo en Bon appetit sambal.		CARTA, CHOCAL, CRYPXB, LYCPN, ZEA	1088	263	13.3	0	13.3	2.1	2.5	2.2	0.3	0	0.5	0	55.5	0.5	21.9	20.5	12.3	6.2	0.6	0.2	0.4	0.8				0.04	0	0.72		2.2	0.29	6.16	0.16	2.67		0.02	0	0	0
13	Kaas	1109	Kaas smeer- 60+ Kiri	Cheese spread 60+ Kiri	Smeerkaas Kiri 60+	g	100	Per 100g.		CARTA, CRYPXB, LYCPN, ZEA	1363	330	8.5	0	8.5		2	2	0	0	0	0	56		32	30.1	18	9.1	0.9	0.3	0.6	1.2	0	0	0	0.05	0	1.06	0	3.21	0.41	9.03	0.23	3.92	0	0.04	0	0	0
13	Kaas	2517	Kaas smeer- kids ERU	Cheese spread ERU kids	Smeerkaas ERU kids	g	100	Per 100g. Verrijkt met: Calcium.	CA		738	177	15	0	15		2.3	2.3	0	0	0	0	70.7		12	11.3	6.7	3.4	0.4	0.1	0.2	0.4	0	0	0	0.02	0	0.4	0	1.21	0.16	3.39	0.09	1.47	0	0.01	0	0	0
13	Kaas	1110	Kaas Stilton	Cheese Stilton		g	100	Per 100g.		VITC	1607	388	21.3	0	21.3		0.1	0.1	0	0	0	0	42.2	0.6	33.4	31.4	21.8	7.3	0.9	0.2	0.5	0.6	1.09	0.72	0.44	0.92	0.02	1.22	0.02	3.55	0.33	9.48	0.17	3.09	0	0.04	0	0.02	0
13	Kaas	304	Kaas strooi- Zwitserse	Cheese Swiss dried	Zwitserse strooikaas	g	100	Per 100g.		VITC	966	228	55	0	55		0	0	0	0	0	0	35	0.4	0.7	0.7	0.5	0.2	0	0	0	0	0.02	0.02	0.01	0.02	0	0.03	0	0.07	0.01	0.2	0	0.07	0	0	0	0	0
13	Kaas	3044	Kaas Turkse 60+ obv koemelk blik	Cheese Turkish 60+ cow's milk canned		g	100	Per 100g.			1185	287	12.7	0	12.7		0.4	0.4	0	0	0	0	57		26	24.4	16.1	6.1	0.6	0.1	0.5	0.7			0.34	0.82		1.13		3.13	0.27	7.86	0.14	2.34		0.03	0	0.03	0.01
13	Kaas	3370	Kaas witte 45+	Cheese white 45+ feta-like from cow's milk	Witte saladekaas 45+	g	100	Per 100g. Gem van AH, Apetina, Jumbo, Oke en Rucker Blancello.			1027	247	17.1	0	17.1		0.6	0.6	0	0	0	0	62.7		19.6	18.4	12.8	4.3	0.5	0.1	0.3	0.4	0.64	0.42	0.26	0.54	0.01	0.72	0.01	2.09	0.19	5.57	0.1	1.82	0	0.03	0	0.01	0
7	Gebak en koek	1479	Taart Mon Chou-	Cheesecake made w cream cheese	Gebak mon chou	g	100	Per 100g. Voor meer informatie zie Overzicht recepten op NEVO-website.			1381	331	2.5	1.4	1.2	0	33.2	23.6	9.6	0	1.2	0	41.6	0.2	20.6	19.4	12	5.5	1.4	0.2	1.1	0.3
7	Gebak en koek	835	Taart kwark-	Cheesecake made w quark	Kwarktaart; kwarkgebak	g	100	Per 100g.			913	218	5.5	2.8	2.8		21.4	14	7.4	0	0.5	0	60.4		12.2	11.2	7.3	2.6	0.5	0.1	0.4	0.4	0.33	0.24	0.1	0.18	0.02	0.83	0.01	1.04	0.17	2.78	0.11	1.46		0.05		0.02
13	Kaas	3167	Kaasproduct m plantaardige vetten Kees extra gerijpt	Cheeseprod w veg fat Kees extra gerijpt		g	100	Per 100g.			1674	403	31	0	31		0	0	0	0	0	0	33		31	29.8	9.6	16.3	3.8	0.6	3.2	0.1
13	Kaas	3166	Kaasproduct m plantaardige vetten Kees gerijpt	Cheeseproduct w veg fat Kees gerijpt		g	100	Per 100g.			1607	387	29	0	29		0	0	0	0	0	0	36		30.1	28.9	8.6	16.3	3.8	0.7	3	0.1
13	Kaas	3356	Kaas Heks'n-	Cheesespread Heks'n kaas	Heksenkaas	g	100	Per 100g.			1472	356	1.9	0.5	1.4	0	9.7	7.8	1.9	0	0.4	0	53.5	0.1	34.3	32.3	4.7	18.5	8.3	2.5	5.8	0.2	0.16	0.1	0.06	0.13	0	0.17	0	0.53	0.05	2.74	0.05	0.93	0	0.14	0	0.09	0
6	Fruit	163	Kersen	Cherries		g	100	Per 100g.			243	57	0.9	0.9	0		11.5	11.5	0	0	0.9	0	86	0.8	0.4	0.3	0.1	0.1	0.1	0.1	0.1	0	0	0	0	0	0	0	0	0	0	0.06	0	0.02	0	0	0	0	0
6	Fruit	184	Kersen op siroop blik/glas	Cherries in syrup tinned		g	100	Per 100g. Op lichte siroop, inclusief vocht.			267	63	0.6	0.6	0		14.2	14.1	0.1	0	0.5	0	84.4		0.3	0.2	0.1	0.1	0.1	0	0	0	0	0	0	0	0	0	0	0	0	0.05	0	0.02	0	0	0	0	0
6	Fruit	167	Morellen	Cherries morello	Kersen zure; krieken	g	100	Per 100g.			221	52	1	1	0		11	11	0	0	2.1	0	87		0	0	0	0	0	0	0	0	0	0	0	0	0	0	0	0	0	0	0	0	0	0	0	0	0
14	Kruiden en specerijen	1224	Kervel gedroogd	Chervil dried		g	100	Per 100g.			1275	303	23	23	0		38	0	38	0	11.3	0	7		4	2.8	0	1.4	1.4			0
14	Kruiden en specerijen	831	Kervel vers	Chervil fresh		g	100	Per 100g.			328	78	4	4	0		12	0	12	0	2.4	0	80		1	0.7	0	0	0.7			0
17	Noten en zaden	201	Kastanje rauw	Chestnuts raw		g	100	Per 100g.		SE	796	189	4	4	0		35	6	29	0	4.1	0	54		2.7	2.5	0.5	1	1.1	0.1	1	0										0.42		0.03		0.01
22	Suiker, snoep, zoet beleg en zoete sauzen	446	Kauwgom	Chewing gum	Kauwgum	g	100	Per 100g. Bevat circa 25 g gom.			1190	280	0	0	0		70	70	0	0	0	0	4		0	0	0	0	0	0	0	0	0	0	0	0	0	0	0	0	0	0	0	0	0	0	0	0	0
22	Suiker, snoep, zoet beleg en zoete sauzen	447	Kauwgom z suiker	Chewing gum wo sugar	Suikervrije kauwgum	g	100	Per 100g. Bevat 40 g gom.			663	159	0	0	0		0	0	0	64.3	2.4	0	3		0	0	0	0	0	0	0	0	0	0	0	0	0	0	0	0	0	0	0	0	0	0	0	0	0
17	Noten en zaden	3447	Chiazaad gedroogd	Chia seeds dried		g	100	Per 100g.			1825	443	16.5	16.5	0		7.7			0	34.4	0	5.8		30.7	29.4	3.3	2.3	23.7	17.8	5.8	0.1								0.03	0.03	2.18	0.06	0.91		0.09		0.03
12	Hartige snacks en zoutjes	1369	Kikkererwten geroosterd leblebi Turks	Chick peas roasted leblebi Turkish		g	100	Per 100g.		VITC	1683	400	21.3	21.3	0		53.6	4.8	48.8	0	13.7	0	3.3		8.1	6.3	0.9	2.2	3.1	0.1	3	0								0.01	0.01	0.66	0.01	0.17		0.05		0.03
27	Vleeswaren	2654	Kipfilet (vleeswaar)	Chicken (processed meat product)		g	100	Per 100g. Gem v naturel, met kruiden, kipreepjes, gegrilde en gebraden kipfilet.			526	125	17.5	0	17.5		3.4	1	2.4	0	0	0	71.6	0.8	4.4	3.7	1.5	1.1	0.9	0.1	0.8	0.1	0	0	0	0	0	0.02	0	0.23	0.01	0.8	0.01	0.33	0	0.05	0	0.02	0
25	Vlees en gevogelte	1645	Kipburger gepaneerd bereid	Chicken burger breaded prepared		g	100	Per 100g. Gem van diverse merken kipburgers gebakken in margarine.			1275	307	14.5	0	14.5		9.9	0	9.9	0	0	0	46.1		23.2	21.6	6.2	8.1	4	0.6	3.3	1.7	0	0	0	0	0	0.04	0	0.33	0.09	3.35	0.11	1.9	0	0.26	0	0.15	0
25	Vlees en gevogelte	2365	Kip cordon bleu rauw	Chicken cordon bleu raw		g	100	Per 100g. Voor meer informatie zie Overzicht recepten op NEVO-website.			635	151	22.1	0.8	21.3	2.8	4.5	0.4	4.1	0	0.3	0	66.6	0.1	4.9	4.4	2.5	1.4	0.4	0.1	0.3	0.1	0.1	0.07	0.04	0.09	0	0.13	0	0.33	0.03	1.24	0.02	0.44	0	0	0	0	0
25	Vlees en gevogelte	2090	Kip drumstick m vel rauw	Chicken drumstick w skin raw		g	100	Per 100g.			614	147	19.1	0	19.1	3.1	0	0	0	0	0	0	72.5		7.9	6.7	2.3	2.3	1.8	0.2	1.6	0.1	0	0	0.04	0.01	0	0.01	0	0.06	0.14	1.41	0.09	0.52	0	0	0	0	0
25	Vlees en gevogelte	1392	Kipfilet bereid	Chicken fillet prepared		g	100	Per 100g. Bereid met margarine.			667	158	30.9	0	30.9		0	0	0	0	0	0	64.2		3.8	3.4	1	1.3	0.6	0.1	0.5	0.1	0	0	0	0		0.01	0	0.05	0.01	0.53	0.02	0.3		0.04		0.02
25	Vlees en gevogelte	1634	Kipfilet rauw	Chicken fillet raw		g	100	Per 100g.		CARTA, CARTBTOT, CRYPXB, F18:3CN6, F20:3CN3, F20:5CN3, F22:1CIS, F23:0, ID, LYCPN, TOCPHB, TOCPHD, ZEA	463	109	23.3	0	23.3	3.7	0	0	0	0	0	0	74.1		1.8	1.5	0.6	0.6	0.2	0	0.2	0	0	0	0	0		0.03		0.03	0	0.39	0	0.15		0	0	0	0
25	Vlees en gevogelte	1306	Kip soep- m vel rauw	Chicken for soup w skin raw	Soepkip met vel rauw	g	100	Per 100g.			1026	247	19	0	19		0	0	0	0	0	0	62		19	16.2	5.5	5.7	4.3	0.5	3.8	0.3	0	0	0.09	0.02	0	0.02	0	0.14	0.34	3.41	0.22	1.26	0	0.01	0	0	0
12	Hartige snacks en zoutjes	1644	Kipnuggets bereid in frituurvet	Chicken nuggets prepared in frying fat		g	100	Per 100g. Gem van diverse merken.			1156	277	17.5	4.4	13.1		12.2	0	12.2	0	2.5	0	50.2		17.1	16.1	3.2	7.4	5.4	0.6	4.9	0	0	0	0	0	0	0.01	0	0.04	0	2.5	0.01	0.54	0	0.06	0	0.05	0
12	Hartige snacks en zoutjes	1643	Kipnuggets bereid in oven	Chicken nuggets prepared in oven		g	100	Per 100g. Kern snacks.			1083	259	14.4	3.6	10.8		18.4	2	16.4	0	2.5	0	54.3		13.7	12.9	2.6	5.9	4.3	0.4	3.9	0	0	0	0	0	0	0.01	0	0.03	0	2.01	0.01	0.43	0	0.05	0	0.04	0
25	Vlees en gevogelte	1641	Kiprollade bereid	Chicken rolled prepared		g	100	Per 100g. Gem van 3 merken en gekocht bij poelier; bereid met margarine.			696	166	24	0	24		1.7	0	1.7	0	0	0	68.3		7	6	2.5	1.7	1.5	0.1	1.4	0.1
25	Vlees en gevogelte	1642	Kiprollade rauw	Chicken rolled raw		g	100	Per 100g.			732	175	20.6	0	20.6		0.2	0	0.2	0	0	0	67.6		10.3	8.6	2.9	3	2.3	0.3	2	0.1	0	0	0.05	0.01	0	0.01	0	0.07	0.18	1.82	0.12	0.67	0	0	0	0	0
25	Vlees en gevogelte	2364	Kipschnitzel gepaneerd rauw	Chicken schnitzel breaded raw		g	100	Per 100g. Voor meer informatie zie Overzicht recepten op NEVO-website.			660	157	19.3	1	18.2		5.7	0.4	5.3	0	0.4	0	68.4		6.3	5.3	1.8	1.9	1.3	0.1	1.2	0.1	0	0	0.03	0.01	0	0.01	0	0.04	0.1	1.15	0.06	0.42	0	0		0	0
25	Vlees en gevogelte	2826	Kipschnitzel saté gepaneerd rauw	Chicken schnitzel satay breaded raw		g	100	Per 100g. Voor meer informatie zie Overzicht recepten op NEVO-website.			884	211	15.1	4.6	10.5	2	16.8	3.1	13.7	0	1.7	0	56.2		8.9	8.3	1.5	3.8	3	0.1	2.8	0	0	0	0	0	0	0.02	0	0.02	0	0.84	0.01	0.35	0	0.05	0	0.11	0
12	Hartige snacks en zoutjes	5183	Kipcorn bereid met vloeibaar vet	Chicken sticks breaded deep-fried in liquid fat	Kipcorn snackbar; Kipkorn gefrituurd	g	100	Per 100g.			2593	629	6	0.7	5.3		8.8	0.8	8	0	0.3	0	20.9		63.2	60.4	11.7	23.9	22.5	0.7	20.8	0.4	0	0	0.01	0	0	0.01	0	0.2	0.01	4.45	0.02	2.99	0	0.3	0	0.53	0
12	Hartige snacks en zoutjes	2552	Kipcorn diepvries onbereid	Chicken sticks breaded frozen unprepared	Kipkorn diepvries onbereid	g	100	Per 100g. Voor meer informatie zie Overzicht recepten op NEVO-website.			1227	295	11.5	1.4	10.1		16.8	1.6	15.2	0	2	0	49.9		19.7	18.3	4.5	9.7	4	0.1	3.8	0.1	0	0	0	0	0	0.02	0	0.3	0.01	2.32	0.03	0.82	0	0.25	0	0.42	0
25	Vlees en gevogelte	108	Kip m vel rauw	Chicken w skin raw		g	100	Per 100g. Gem van hele kip, bout en poten.			905	218	18.3	0	18.3	2.9	0	0	0	0	0	0	65.2		16	13.6	4.7	4.8	3.6	0.4	3.2	0.2	0	0	0.08	0.01		0.01		0.12	0.29	2.89	0.19	1.07		0.01		0
25	Vlees en gevogelte	1633	Kip m vel bereid	Chicken with skin prepared		g	100	Per 100g. Gem van hele kip en kipdelen gebraden met margarine, gegrild, gebarbecued.			942	226	25.3	0	25.3		0	0	0	0	0	0	58		13.8	11.9	5	3.4	2.9	0.3	2.7	0.3
25	Vlees en gevogelte	1317	Kip/bout z vel gegrild	Chicken without skin grilled		g	100	Per 100g.			787	188	28.5	0	28.5		0.6	0	0.6	0	0	0	62.9		7.9	7.1	2.3	3.1	1.4	0.1	1.3	0.1	0	0	0	0		0	0	0.06	0.03	1.54	0.03	0.63		0.01		0
25	Vlees en gevogelte	1635	Kip z vel bereid	Chicken without skin prepared		g	100	Per 100g. Gem van hele kip en kipdelen gebraden met margarine, gegrild, gebarbecued.			767	183	27.3	0	27.3		0	0	0	0	0	0	60.1		8.2	7.4	3.1	2.1	1.8	0.2	1.7	0.2
25	Vlees en gevogelte	1305	Kip z vel rauw	Chicken wo skin raw		g	100	Per 100g. Gem van hele kip, bout, poten en drumsticks.			583	139	20.5	0	20.5		0	0	0	0	0	0	73.7		6.3	5.3	1.8	1.9	1.4	0.2	1.2	0.1			0.03	0.01		0.01		0.05	0.11	1.12	0.07	0.42		0		0
18	Peulvruchten	3185	Erwten kikker- blik/glas	Chickpeas canned	Kikkererwten blik/glas	g	100	Per 100g.		VITC	588	140	7.9	7.9	0	1.3	17.9	0.3	17.6	0	7.2	0	66		2.5	2	1	0.8	0.2	0	0.2	0	0	0	0	0	0	0	0	0	0	0.65	0	0.33	0	0	0	0	0
9	Groente	68	Witlof gekookt	Chicory boiled	Brussels lof gekookt	g	100	Per 100g.			69	16	1.2	1.2	0		2	2.1	0	0	1.1	0	95.3		0.2	0.1	0	0	0.1	0	0.1	0	0	0	0	0	0	0	0	0	0	0.03	0	0	0	0	0	0	0
9	Groente	67	Witlof rauw	Chicory raw	Brussels lof rauw	g	100	Per 100g.			78	19	1.3	1.3	0		2.4	2.4	0	0	1.2	0	95.2		0.2	0.1	0	0	0.1	0	0.1	0								0		0.04		0
9	Groente	2524	Peper Spaanse rauw	Chili pepper raw	Chilipeper rauw	g	100	Per 100g.			127	30	1.8	1.8	0		4.2	4.2	0	0	1.8	0	91.9		0.3	0.2	0	0	0.2	0	0.2	0								0		0.03		0.01
20	Samengestelde gerechten	1595	Chili con carne	Chilli con carne bean dish		g	100	Per 100g. Voor meer informatie zie Overzicht recepten op NEVO-website.			550	132	8.3	3.5	4.8	1.3	10.3	1.7	8.6	0	4.4	0	71.4		5.4	5	1.8	2	1.1	0.2	0.9	0.1
14	Kruiden en specerijen	1221	Chilipoeder	Chilli powder		g	100	Per 100g.			1553	373	12	12	0		32	0	32	0	22	0	8		17	16.3	2.9	1.5	11.9			0
12	Hartige snacks en zoutjes	610	Bamibal gefrituurd in plantaardige olie	Chinese noodle ball deep-fried in vegetable oil	Bamischijf bereid	g	100	Per 100g.			1152	275	7	5	2		30	2	28	0	0.7	0	48		14	13.4	2.7	6.2	4.5	0.5	4.1	0	0	0	0	0	0	0.01	0	0.04	0	2.09	0.01	0.45	0	0.05	0	0.04	0
12	Hartige snacks en zoutjes	2547	Bamibal/bamischijf diepvries onbereid	Chinese noodle ball frozen unprepared		g	100	Per 100g.			699	165	5.8	4.1	1.7		29	4	25	0	0.5	0	61.9		2.8	2.6	1.2	1	0.4			0.1
20	Samengestelde gerechten	470	Bami goreng zonder ei	Chinese noodle dish Bami goreng without egg		g	100	Per 100g. Voor meer informatie zie Overzicht recepten op NEVO-website.			710	168	6.6	2.6	4	0.5	26.3	4.8	21.5	0	1.4	0	61.3	0	3.7	3.5	0.8	1	1.7	0.2	1.5	0	0	0	0	0	0	0	0	0.02	0	0.51	0.01	0.21	0	0.01	0	0.01	0
1	Aardappelen en knolgewassen	2107	Frites bereid m vloeibaar vet	Chips fried in liquid frying fat	Patat/friet gefrituurd in vlb vet; Frites snackbar	g	100	Per 100g. Bereide patat uit snackbar en fastfood ketens. Bereid in vloeibaar of halfvloeibaar frituurvet; gezouten frites bevat 133 mg natrium/100 g.			1103	264	3.1	3.1	0		28	0.2	27.8	0	3.2	0	50.9		14.8	14.2	2.9	6.5	4.8	0.5	4.3	0	0	0	0	0	0	0.01	0	0.04	0	2.22	0.01	0.48	0	0.05	0	0.04	0
1	Aardappelen en knolgewassen	2106	Frites bereid m hard vet	Chips fried in solid frying fat	Patat/friet bereid m hard vet	g	100	Per 100g. Bereide patat uit snackbar en fastfood ketens. Gezouten frites bevat 133 mg natrium/100 g.			1069	256	3.1	3.1	0		28	0.2	27.8	0	3.2	0	51.8		13.9	13.3	6.8	5.3	1.3	0	1.3	0	0	0	0	0	0	0.03	0	0.14	0.01	5.93	0.01	0.58	0	0.05	0	0.01	0
1	Aardappelen en knolgewassen	1679	Frites oven- diepvries bereid in oven	Chips oven frozen prepared in oven	Patat/ovenfriet diepvries bereid in oven	g	100	Per 100g.			1225	291	5.8	5.8	0		46	0.7	45.3	0	2.5	0	32.7		8.8	8.4	0.9	2.5	5	0	5	0	0	0	0	0	0	0	0	0.01	0	0.53	0	0.3	0	0.02	0	0.06	0
1	Aardappelen en knolgewassen	1456	Frites voorgebakken diepvries onbereid	Chips pre-fried frozen unprepared	Patat/friet voorgebakken diepvries onbereid	g	100	Per 100g.			614	146	2.3	2.3	0		24.4	0.4	23.9	0	2.5	0	66		3.8	3.7	0.4	1.1	2.2	0	2.2	0	0	0	0	0	0	0	0	0	0	0.23	0	0.13	0	0.01	0	0.03	0
1	Aardappelen en knolgewassen	2108	Frites bereid gem	Chips prepared average	Patat/friet bereid gem	g	100	Per 100g. Bereide patat uit snackbar en fastfood ketens. Gezouten frites bevat 133 mg natrium/100 g; Voor meer informatie zie Overzicht recepten op NEVO-website.			1098	263	3.1	3.1	0		28	0.2	27.8	0	3.2	0	51		14.7	14.1	3.5	6.3	4.3	0.4	3.8	0	0	0	0	0	0	0.01	0	0.05	0	2.77	0.01	0.49	0	0.05	0	0.04	0
14	Kruiden en specerijen	829	Bieslook vers	Chives fresh		g	100	Per 100g.			259	62	4	4	0		8	0	8	0	2.3	0	83		1	0.7	0	0	0.7			0
22	Suiker, snoep, zoet beleg en zoete sauzen	2829	Chocoladereep gevuld Kinder	Chocolate bar filled Kinder	Kinder bueno chocolade melk-	g	100	Per 100g. Gem van Kinder, Kinder maxi, Kinder bueno en Kinder bueno white; Voor meer informatie zie Overzicht recepten op NEVO-website.			2365	567	8.9	1.4	7.5		52.1	47.5	4.6	0	1.3	0	1.6		35.7	34.2	19	12.7	2.6	0	2.5	0	0.08	0.05	0.03	0.06	0	0.11	0	0.46	0.05	13.32	0.06	4.56	0	0.2	0	0.02	0
15	Melk en melkproducten	915	Pudding chocolade- m roomsaus	Chocolate blancmange w sauce	Chocoladepudding met roomsaus	g	100	Per 100g. Mona.			512	122	3.9	0.6	3.3		18.3	15.3	3	0	0.6	0	71		3.5	3.3	2.2	0.9	0.1	0.1	0.1	0.1	0.11	0.08	0.04	0.09	0	0.12	0	0.36	0.03	0.96	0.02	0.41	0	0.01	0	0	0
22	Suiker, snoep, zoet beleg en zoete sauzen	434	Boter chocolade-	Chocolate butter	Chocoladeboter	g	100	Per 100g. Voor meer informatie zie Overzicht recepten op NEVO-website. Verrijkt met: Cholecalciferol - vit D3, Retinol activiteit equiv.(RAE), Retinol equivalenten (RE), Retinol, Vitamine D totaal.	CHOCAL, VITA_RAE, VITA_RE, RETOL, VITD		2149	515	1.6	1	0.6		53.6	32.4	21.2	0	2.4	0	10.2	0	32.2	30.9	9.6	10.5	10.6	0.1	10.6	0	0	0	0	0	0	0.03	0	0.15	0.01	7.47	0.01	1.68	0	0.1	0	0.12	0
7	Gebak en koek	2396	Taart chocolade- m slagroom	Chocolate cake w whipped cream	Chocoladegebak m slagroom	g	100	Per 100g.			1407	337	4.8	2.7	2.1		32.9	25	7.9	0	1.5	0	39.7		20.4	19	12.5	4.8	1.2	0.1	0.9	0.2	0.44	0.33	0.19	0.3	0.05	1.04	0.02	1.51	0.24	5	0.17	3.08	0	0.1		0.04	0
7	Gebak en koek	2405	Koekje chocolate chip cookie	Chocolate chip cookie	Chocoladezandkoekje; zandkoekje m chocolade	g	100	Per 100g.			2096	501	6.3	5.9	0.4		60.6	31.2	29.4	0	2.9	0	3.5		25.3	24.3	13.2	8.7	2.3	0	2.3	0	0.1	0.07	0.06	0.07		0.12		0.39	0	8.98	0.05	3.21		0.13
22	Suiker, snoep, zoet beleg en zoete sauzen	1311	Hagelslag chocolade- gem	Chocolate confetti averaged	Chocoladehagelslag gem	g	100	Per 100g. Voor meer informatie zie Overzicht recepten op NEVO-website.			1889	450	5.5	5.2	0.3		69.6	63	6.6	0	5.2	0	2.5	0.5	15.2	14.6	9.1	4.8	0.7	0.1	0.6	0	0.04	0.02	0.01	0.02	0	0.04	0	0.12	0.01	3.73	0.03	4.86	0	0.14	0	0.03	0
22	Suiker, snoep, zoet beleg en zoete sauzen	1963	Hagelslag chocolade- puur	Chocolate confetti dark	Chocoladehagelslag pure	g	100	Per 100g.			1873	446	5.8	5.8	0		67.4	60.5	6.9	0	6.6	0	2.2	0.8	15.3	14.7	9	5	0.6	0	0.6	0	0	0	0	0	0	0	0	0.02	0	3.67	0.03	5.14	0	0.15		0.03	0
22	Suiker, snoep, zoet beleg en zoete sauzen	3350	Hagelslag chocolade- extra puur	Chocolate confetti extra dark	Chocoladehagelslag extra puur	g	100	Per 100g.			1776	424	7.8	7.8	0		53.7	49.7	4	0	6.6	0	11.7	0	18.3	17.6	10.8	5.9	0.8	0.1	0.7	0	0	0	0	0	0	0	0	0.02	0	4.4	0.04	6.16	0	0.18		0.04	0
22	Suiker, snoep, zoet beleg en zoete sauzen	1962	Hagelslag chocolade- melk	Chocolate confetti milk	Chocoladehagelslag melk	g	100	Per 100g.			1913	455	6.3	5.4	0.9		70.3	64.7	5.6	0	3.7	0	2.3	0.3	15.6	15	9.4	4.8	0.7	0.1	0.6	0	0.12	0.08	0.03	0.08	0	0.12	0	0.34	0.03	3.95	0.05	4.42	0	0.12		0.03	0
22	Suiker, snoep, zoet beleg en zoete sauzen	2656	Hagelslag chocolade- mix wit en puur	Chocolate confetti mix white and dark	Chocoladehagelslag mix wit en puur; hagelmix	g	100	Per 100g. Gem van 12 verschillende soorten.			1888	449	3.2	3	0.2		73.9	65.9	8	0	4.3	0	3.9		14.7	14.1	8.7	4.7	0.6	0	0.6	0	0	0	0	0	0	0	0	0.02	0	3.52	0.03	4.93	0	0.14	0	0.03	0
22	Suiker, snoep, zoet beleg en zoete sauzen	2424	Hagelslag chocolade- wit	Chocolate confetti white	Chocoladehagelslag witte	g	100	Per 100g. Gem van Venz en De Ruijter originals.			1916	455	5.5	4.8	0.8		78.4	78.4	0	0	0	0	2.8		13.2	12.7	8.1	4.1	0.4	0	0.4	0	0.09	0.05	0.02	0.05	0	0.07	0	0.24	0.02	3.37	0.04	4	0.04	0.09	0	0	0
22	Suiker, snoep, zoet beleg en zoete sauzen	432	Chocolade puur	Chocolate dark	Bittere chocolade; Pure chocolade	g	100	Per 100g.			2209	531	6.5	6.5	0		46.7	41.7	5	0	7.2	0	1.2		33.7	32.4	20.5	10.7	1.1	0.1	1	0	0	0	0	0	0	0	0	0.07	0	8.25	0.07	11.65	0	0.32		0.07	0
22	Suiker, snoep, zoet beleg en zoete sauzen	2375	Chocolade puur m hazelnoten	Chocolate dark w hazelnuts	Pure chocolade m hazelnoten	g	100	Per 100g. Voor meer informatie zie Overzicht recepten op NEVO-website.			2348	565	9	9	0		36.2	32.4	3.8	0	7.6	0	2		41	39.2	16.5	19.8	2.8	0.1	2.8	0	0	0	0	0	0	0	0	0.05	0	6.99	0.05	9.07	0	0.27		0.05	0
22	Suiker, snoep, zoet beleg en zoete sauzen	1450	Chocolade puur z suiker	Chocolate dark wo sugar	Suikervrije pure chocolade	g	100	Per 100g. Ringers.			2004	485	5	5	0		3.3	0.9	2.4	43.6	9.5	0	1.2		36.5	35	22.1	11.6	1.2	0.1	1.1	0	0	0	0	0	0	0	0	0.07	0	8.93	0.07	12.62	0	0.35	0	0.07	0
7	Gebak en koek	2395	Soes slagroom- m chocola	Chocolate eclair w whipped cream filling	Moorkop; Slagroomsoes met chocola	g	100	Per 100g. Voor meer informatie zie Overzicht recepten op NEVO-website.			1267	305	4.5	1.7	2.8		17.6	10.8	6.8	0	0.9	0	51.7	0	23.9	22.5	13.6	6.8	1.6	0.2	1.3	0.3
22	Suiker, snoep, zoet beleg en zoete sauzen	5147	Chocolade extra puur	Chocolate extra dark		g	100	Per 100g. 70-85% cacao, gem v Cote d'Or, Delicata, Lindt, Plus en Verkade.			2393	578	9.2	9.2	0		27.2	22.4	4.8	0	11.8	0	4.8		45.4	43.6	27.6	14.4	1.4	0.1	1.4	0	0	0	0	0	0	0	0	0.08	0	11.11	0.08	15.71	0	0.44	0	0.08	0
22	Suiker, snoep, zoet beleg en zoete sauzen	5091	Chocolade gevuld met karamel Rolo	Chocolate filled with caramel Rolo		g	100	Per 100g.			2002	477	4.4	2.3	2.1		68.4	58.7	9.7	0	1.2	0	4.7	0	20.4	19.5	13.2	6	0.6	0	0.6	0.1	0.26	0.17	0.1	0.2	0	0.24	0	0.76	0.08	5.5	0.08	5.58	0	0.15	0	0	0
22	Suiker, snoep, zoet beleg en zoete sauzen	2531	Vlokken chocolade- gem	Chocolate flakes average	Chocoladevlokken gemiddeld	g	100	Per 100g. Voor meer informatie zie Overzicht recepten op NEVO-website.			1896	451	5.6	5.1	0.6		70.5	68.2	2.3	0	4.5	0	1	0.4	15.2	14.5	9.4	4.7	0.5	0	0.5	0	0.07	0.05	0.03	0.05	0	0.06	0	0.2	0.02	3.84	0.04	4.86	0	0.14	0	0.01	0
22	Suiker, snoep, zoet beleg en zoete sauzen	435	Vlokken chocolade- puur	Chocolate flakes dark	Chocoladevlokken puur	g	100	Per 100g. De Ruijter.			1865	444	5.2	5.2	0		67	64	3	0	7	0	0.8	0.7	15.5	14.9	9.4	4.9	0.5	0	0.5	0	0	0	0	0	0	0	0	0.03	0	3.79	0.03	5.36	0	0.15	0	0.03	0
22	Suiker, snoep, zoet beleg en zoete sauzen	433	Vlokken chocolade- melk	Chocolate flakes milk	Chocoladevlokken melk	g	100	Per 100g. De Ruijter.			1910	454	5.8	5	0.8		72	70	2	0	3.5	0	1.1	0.3	15	14.4	9.3	4.6	0.4	0	0.4	0	0.09	0.07	0.04	0.07	0	0.08	0	0.27	0.03	3.86	0.05	4.65	0	0.13	0	0	0
22	Suiker, snoep, zoet beleg en zoete sauzen	3246	Vlokken chocolade- mix wit en puur	Chocolate flakes mix dark and white	Chocoladevlokken mix wit en puur	g	100	Per 100g. Gem van AH, De Ruijter, Fred & Ed en Venz; Voor meer informatie zie Overzicht recepten op NEVO-website.			1893	450	3.2	2.9	0.2		75.2	71.8	3.4	0	3.5	0	3.7		14.4	13.8	9	4.6	0.4	0	0.4	0	0.05	0.03	0.01	0.03	0	0.03	0	0.14	0.01	3.68	0.04	4.8	0.02	0.12	0	0.01	0
22	Suiker, snoep, zoet beleg en zoete sauzen	3355	Vlokken chocolade- wit	Chocolate flakes white	Chocoladevlokken wit	g	100	Per 100g. De Ruijter.			1927	458	5.9	5.1	0.8		77	77	0	0	0	0	3.1		14	13.4	8.6	4.3	0.4	0	0.4	0	0.09	0.05	0.03	0.05	0	0.07	0	0.26	0.03	3.58	0.04	4.24	0.04	0.09	0	0	0
22	Suiker, snoep, zoet beleg en zoete sauzen	727	Bonbon m likeur	Chocolate liqueurs		g	100	Per 100g. Voor meer informatie zie Overzicht recepten op NEVO-website.			1602	383	3.3	3.3	0		49.2	46.8	2.5	0	3.6	2.3	22.7		16.6	15.9	10	5.3	0.5	0	0.5	0	0	0	0	0	0	0	0	0.03	0	4.05	0.03	5.71	0	0.16	0	0.03	0
22	Suiker, snoep, zoet beleg en zoete sauzen	431	Chocolade melk-	Chocolate milk	Melkchocolade	g	100	Per 100g.			2286	548	7	3.9	3.1		52	49	3	0	2.8	0	1.4		34.1	32.7	21.2	10.4	1	0	1	0	0.21	0.15	0.09	0.15		0.18		0.62	0.07	8.77	0.1	10.57		0.3
22	Suiker, snoep, zoet beleg en zoete sauzen	717	Chocolade melk- m hazelnoten	Chocolate milk w hazelnuts	Melkchocolade m hazelnoten	g	100	Per 100g. Voor meer informatie zie Overzicht recepten op NEVO-website.			2342	562	7.7	5.7	2		50.2	46.9	3.3	0	3.7	0	0.7		35.9	34.3	16.9	15.5	1.9	0.1	1.8	0.1				0	0	0.07		4.19	0.03	6.11	0.07	6.18		0.21	0	0.03	0
22	Suiker, snoep, zoet beleg en zoete sauzen	1451	Chocolade melk- m hazelnoten z suiker	Chocolate milk w hazelnuts wo sugar	Suikervrije melkchocolade m hazelnoten	g	100	Per 100g. Ringers.			2154	521	6.8	5	1.8		11.3	7.9	3.4	36.2	3.8	0	0.7		39.3	37.7	18.9	17.1	2.2	0.1	2	0.1	0.15	0.11	0.06	0	0	0.08	0	4.6	0.04	6.72	0.08	6.8	0	0.23	0	0.04	0
22	Suiker, snoep, zoet beleg en zoete sauzen	2376	Chocolade melk- m gepofte rijst	Chocolate milk w puffed rice	Melkchocolade m crisp	g	100	Per 100g. Voor meer informatie zie Overzicht recepten op NEVO-website.			2217	531	7.1	4.3	2.7		55.2	43.8	11.5	0	2.9	0	1.7		30.7	29.5	19	9.4	1	0	1	0	0.19	0.13	0.08	0.14	0	0.16	0	0.55	0.06	7.88	0.09	9.41		0.27	0	0	0
22	Suiker, snoep, zoet beleg en zoete sauzen	2374	Chocolade melk- m rozijnen	Chocolate milk w raisins	Melkchocolade m rozijnen	g	100	Per 100g.			2092	501	6.2	3.7	2.5		55.9	53	2.9	0	3	0	4.5		27.4	26.2	17	8.3	0.8	0	0.8	0	0.17	0.12	0.07	0.12	0	0.15	0	0.49	0.06	7.04	0.08	8.46	0	0.24	0	0	0
22	Suiker, snoep, zoet beleg en zoete sauzen	929	Chocolade melk- z suiker	Chocolate milk without sugar	Suikervrije melkchocolade	g	100	Per 100g. Ringers.			2035	491	5.7	3.2	2.5		12.1	12.1	0	41.6	3.1	0	1.4		34.9	33.5	21.7	10.7	1	0	1	0	0.22	0.15	0.09	0.15	0	0.2	0	0.63	0.07	8.99	0.11	10.81	0	0.3	0	0	0
22	Suiker, snoep, zoet beleg en zoete sauzen	2930	Pasta chocolade- wit	Chocolate spread white	Chocoladepasta wit	g	100	Per 100g.			2464	592	4.6	0	4.6		53	53	0	0	0.6	0	1.8		40	38.4	10.4	21.5	6.4	0	5.4	0	0	0	0	0	0	0	0	0.22	0	8.59	0	1.45	0	0.16	0	0	0
22	Suiker, snoep, zoet beleg en zoete sauzen	2266	Chocolade witte	Chocolate white	Witte chocolade	g	100	Per 100g.			2303	552	6.4	3.6	2.8		58.1	58.1	0	0	0	0	1		32.6	31.3	20	10.1	0.9	0	0.9	0	0.22	0.13	0.06	0.13	0	0.16	0	0.6	0.06	8.33	0.09	9.89	0.09	0.22		0	0
22	Suiker, snoep, zoet beleg en zoete sauzen	1508	Bonbon	Chocolates filled/Belgium chocolate		g	100	Per 100g.		TOCPHB, TOCPHD, VITB12, VITD	2136	512	5.5	3.1	2.4		51.8	50.1	1.7	0	3.3	0	8.7		30.7	29.5	14.8	12.7	1.7	0.1	1.5	0.1	0	0.09	0.06	0.13	0	0.18	0	0.59	0.09	7.18	0.1	6.04	0	0.21	0	0.09	0
20	Samengestelde gerechten	472	Tjap tjoi zonder rijst	Chop-suey Indonesian without rice		g	100	Per 100g. Voor meer informatie zie Overzicht recepten op NEVO-website.			253	61	3.9	0.6	3.3	0.5	3.2	2.5	0.7	0	0.9	0	88		3.4	3.2	0.7	1.3	1.1	0.1	1	0	0	0	0.02	0.01	0	0.09	0	0.04	0	0.43	0	0.13	0	0.01	0	0.01	0
2	Alcoholische dranken	2513	Cider	Cider		g	100	Per 100g. Voor meer informatie zie Overzicht recepten op NEVO-website.			231	55	0.1	0.1	0	0	6.4	6	0.4	0	0	4.1	87.5		0	0	0	0	0	0	0	0	0	0	0	0	0	0	0	0	0	0	0	0	0	0	0	0	0
14	Kruiden en specerijen	826	Kaneel	Cinnamon powder		g	100	Per 100g.			1326	316	4	4	0		56	0	56	0	24.4	0	10		3	2.9	1.4	0	1.4			0
14	Kruiden en specerijen	828	Kruidnagel	Cloves		g	100	Per 100g.			1803	431	6	6	0		52	0	52	0	9.6	0	7		20	19.2	1.9	7.7	9.6			0
12	Hartige snacks en zoutjes	2370	Zoutje luchtig mais/tarwebasis	Cocktail snacks based on corn or wheat	Chipito's e.d.; hamka's e.d.; ringlings e.d.	g	100	Per 100g. Gem van Hamka's, Chipito, Ringlings, Kaas flips en vergelijkbare producten.		VITC	2167	518	7.5	7.5	0		60.7	4.5	56.2	0	1.1	0	3.7		27	25.9	7.8	15.9	2.3	0	2.3	0.4
12	Hartige snacks en zoutjes	3353	Zoutje luchtig mais- Organix Goodies	Cocktail snacks based on corn Organix Goodies		g	100	Per 100g. Gem v kaasknabbels, paprikaknabbels en wortelknabbels. Verrijkt met: Vitamine B1.	THIA		1902	452	8.2	8.2	0		73.2	3	70.2	0	1.6	0	3.3		13.7	13.1	1.5	3.9	7.8	0	7.8	0	0	0	0	0	0	0	0	0.01	0	0.83	0	0.47	0	0.03	0	0.09	0
12	Hartige snacks en zoutjes	618	Zoutje aardappel- Nibb-it	Cocktail snacks Nibb-it	Cheetos Nibb-it sticks	g	100	Per 100g. Smiths.		F16:1CIS, FAMSTXR, FAPUXR, VITC	2021	482	3.3	3.3	0		65	1.4	63.6	0	3.3	0	0.8		22.5	21.6	2.4	6.4	12.8	0	12.8	0	0	0	0	0	0	0	0	0.02	0	1.36	0	0.78	0	0.04	0	0.15	0
12	Hartige snacks en zoutjes	619	Zoutje aardappel- Wokkels	Cocktail snacks Wokkels		g	100	Per 100g. Smiths.			2065	493	3.4	3.4	0		69	1.4	67.7	0	2.8	0	2.9		22	21.1	2.3	6.2	12.5	0	12.5	0	0	0	0	0	0	0	0	0.02	0	1.33	0	0.76	0	0.04	0	0.15	0
4	Diversen	430	Cacaopoeder	Cocoa powder		g	100	Per 100g.			1567	379	18.5	18.5	0		10.5	0	10.5	0	34	0	15.4		21.7	20.8	12.9	7.3	0.6	0	0.6	0	0	0	0	0		0		0	0	5.5	0	7.23		0.19		0
4	Diversen	535	Cacaopoeder gezoet	Cocoa powder sweetened		g	100	Per 100g. Gem van Benco, Choco Quick en Goody Cao.			1593	376	4.5	4.5	0		80.6	78.1	2.6	0	6	0	6.2		2.6	2.5	1.6	0.9	0.1	0	0.1	0	0	0	0	0	0	0	0	0	0	0.67	0	0.88	0	0.02	0	0	0
4	Diversen	2535	Cacaopoeder gezoet Nesquik	Cocoa powder sweetened Nesquik		g	100	Per 100g. Verrijkt met: IJzer totaal, IJzer non haem, Fosfor, Vitamine B1, Vitamine C, Vitamine D totaal, Zink.	FE, NHAEM, P, THIA, VITC, VITD, ZN		1591	376	5	5	0		79	75	4	0	6.5	0	6.5		3	2.9	1.8	1	0.1	0	0.1	0	0	0	0	0	0	0	0	0	0	0.76	0	1	0	0.03	0	0	0
4	Diversen	595	Cacaoproduct poeder Ovomaltine	Cocoa product powder Ovomaltine		g	100	Per 100g. Verrijkt met: Calcium, Folaat equivalenten, Foliumzuur, Magnesium, Nicotinezuur, Retinol activiteit equiv.(RAE), Retinol equivalenten (RE), Fosfor, Retinol, Vitamine B2, Vitamine B1, Vitamine B12, Vitamine B6, Vitamine C, Vitamine E totaal.	CA, FOL, FOLAC, MG, NIA, VITA_RAE, VITA_RE, P, RETOL, RIBF, THIA, VITB12, VITB6, VITC, VITE		1568	370	11.2	11.2	0		75	51.7	23.3	0	4.9	0	7.2		1.7	1.6	1	0.6	0	0	0	0	0	0	0	0	0	0	0	0	0	0.42	0	0.55	0	0.01	0	0	0
22	Suiker, snoep, zoet beleg en zoete sauzen	449	Kokosbrood	Coconut bread sweetened sliced		g	100	Per 100g.			1785	426	3.2	3.2	0		58.7	41.4	17.3	0	5.6	0	13.9		18.6	17.5	14.2	2.3	0.9	0	0.9	0	0	0	0.78	0.61	0	6.52	0	3.67	0	2.3	0	0.3	0	0	0	0	0
6	Fruit	809	Santen kokoscreme vast	Coconut creamed block Santen	Santen klappercreme vast	g	100	Per 100g.			2831	687	6	6	0	1.1	7	7	0	0	9	0	2.5		68.6	64.5	52.3	8.6	3.4	0	3.4	0	0	0	2.88	2.25	0	24.06	0	13.55	0	8.47	0	1.1	0	0	0	0	0
7	Gebak en koek	634	Koek kokos-	Coconut flavoured cookies	Kokoskoek; Klapperkoek	g	100	Per 100g. Voor meer informatie zie Overzicht recepten op NEVO-website.			2158	517	6	6	0		53	28	25	0	2	0	14.6		30.8	29.2	20	6.6	1.1	0.2	0.7	0.5	1.09	0.61	0.51	0.88	0.02	2.3	0.02	3.55	0.27	7.98	0.17	2.57	0.02	0.03	0	0.03	0
7	Gebak en koek	259	Kokosmakronen	Coconut macaroons		g	100	Per 100g.			1902	455	4	1.9	2.1		59	53.1	6	0	5.9	0	10		21.2	19.9	16.1	2.7	1	0	1	0	0	0	0.89	0.69	0	7.43	0	4.18	0	2.62	0	0.34	0	0	0	0	0
6	Fruit	202	Kokosnootvlees	Coconut meat	Cocosnoot/klapper	g	100	Per 100g.			1671	406	4	4	0		3	1	2	0	9	0	38		40	37.6	30.5	5	2	0	2	0	0	0	1.69	1.32		14.03		7.9	0	4.93	0	0.64		0		0
6	Fruit	2290	Kokosmelk	Coconut milk	Klappermelk	g	100	Per 100g.		FIBT, VITE	763	185	2	2	0	0.4	2.8	1.1	1.7	0	0	0	75.8		18.4	17.3	16	1	0.2	0	0.2	0	0	0.14	1.47	1.07	0	8.38	0	3.06	0	1.46	0	0.43	0	0.02	0	0	0
24	Vis	819	Kabeljauw gekookt	Cod boiled		g	100	Per 100g.		CHOCALOH, VITC	445	105	23	0	23		1	0	1	0	0	0	76		1	0.8	0.2	0.1	0.5	0.4	0	0	0	0	0	0	0	0	0	0.01	0	0.15	0	0.04	0	0	0	0	0
24	Vis	703	Bakkeljauw (gedroogde gezouten kabeljauw)	Cod dried salted	Kabeljauw/klipvis gedroogd gezouten	g	100	Per 100g.			1505	355	82	0	82		0	0	0	0	0	0	12		3	2.5	0.6	0.3	1.4	1.3	0.1	0	0	0	0	0	0	0	0	0.02	0.01	0.44	0.01	0.11	0	0	0	0	0
24	Vis	3137	Bakkeljauw (gedroogde gezouten kabeljauw) geweekt gekookt	Cod dried, salted, soaked, boiled	Gedroogd gezouten kabeljauw/klipvis geweekt gekookt	g	100	Per 100g.		VITC	586	138	32.5	0	32.5	5.2	0	0	0	0	0	0	64.9		0.9	0.7	0.2	0.1	0.4	0.4	0	0	0	0	0	0	0	0	0	0.01	0	0.13	0	0.03	0	0	0	0	0
24	Vis	1315	Kabeljauwfilet gebakken/gestoofd	Cod fillet fried/simmered		g	100	Per 100g. In margarine.			498	118	21.5	0	21.5		0.6	0	0.6	0	0	0	74.5		3.3	2.7	0.8	0.4	0.6	0.2	0.4	0
24	Vis	1613	Kabeljauw bereid in magnetron z toev	Cod prepared in microwave oven no ingredients added		g	100	Per 100g.		CHOCALOH, VITC	414	98	23.5	0	23.5	3.8	0	0	0	0	0	0	77.2		0.4	0.3	0.1	0.1	0.1	0.1	0	0				0	0	0		0	0	0.07	0	0.02		0	0	0	0
24	Vis	820	Kabeljauw rauw	Cod raw		g	100	Per 100g.		CHOCAL, CHOCALOH, VITC	320	75	17.5	0	17.5	2.8	0	0	0	0	0	0	81.6		0.6	0.5	0.1	0.1	0.3	0.3	0	0								0	0	0.09	0	0.02		0	0	0	0
16	Niet-alcoholische dranken	2476	Koffie cappuccino vers bereid	Coffee cappuccino freshly made		g	100	Per 100g. Voor meer informatie zie Overzicht recepten op NEVO-website.			131	31	1.8	0.8	1		2.3	2.3	0	0	0	0	93.3	0	1.7	1.6	1.1	0.4	0	0	0	0	0.06	0.04	0.02	0.05	0	0.06	0	0.18	0.02	0.48	0.01	0.16	0	0	0	0	0
16	Niet-alcoholische dranken	2478	Koffie cappuccino oplos- poeder	Coffee cappuccino instant powder	Oploscappuccino/instant cappuccino poeder	g	100	Per 100g. Gem van Albert Heijn, Buisman, Nescafe en Granarom; Voor meer informatie zie Overzicht recepten op NEVO-website.			1707	407	13.9	1.6	12.3		52.4	38.5	13.9	0	3.8	0	15.1	0	14.9	14	11.1	1.7	0.3	0	0.2	0.1	0.19	0.19	0.75	0.65	0	4.06	0	2.02	0.06	2.3	0.03	0.73	0	0.02	0	0	0
16	Niet-alcoholische dranken	2477	Koffie cappuccino oplos- bereid	Coffee cappuccino instant prepared	Oploscappuccino/instant cappuccino bereid	g	100	Per 100g. Voor meer informatie zie Overzicht recepten op NEVO-website.			154	37	1.2	0.1	1.1		4.7	3.5	1.2	0	0.3	0	92.4	0	1.3	1.3	1	0.2	0	0	0	0	0.02	0.02	0.07	0.06	0	0.37	0	0.18	0.01	0.21	0	0.07	0	0	0	0	0
15	Melk en melkproducten	293	Room koffie-	Coffee creamer	Koffieroom	g	100	Per 100g.			869	210	3.3	0	3.3		3.8	3.8	0	0	0	0	72		20.2	19	13.2	4.4	0.6	0.1	0.3	0.4	0.66	0.44	0.26	0.55	0.01	0.74	0.01	2.15	0.2	5.74	0.11	1.87	0	0.03	0	0.01	0
15	Melk en melkproducten	1954	Melk koffie- Balance	Coffee creamer Balance	Koffiemelk balance	g	100	Per 100g.			258	61	10.6	0	10.6		4.6	4.6	0	0	0	0	84.8		0	0	0	0	0	0	0	0	0	0	0	0	0	0	0	0	0	0	0	0	0	0	0	0	0
15	Melk en melkproducten	271	Melk koffie- Becel	Coffee creamer Becel	Koffiemelk Becel	g	100	Per 100g.			471	112	7.1	0	7.1		11	11	0	0	0	0	78		4.4	4.2	0.5	1.5	2.2	0.3	1.7	0
15	Melk en melkproducten	280	Melk koffie- volle	Coffee creamer full fat	Koffiemelk volle	g	100	Per 100g.			630	151	7.7	0	7.7		11.2	11.2	0	0	0	0	74		8.4	7.8	5.4	1.8	0.2	0.1	0.1	0.1	0.27	0.18	0.11	0.23	0.01	0.31	0.01	0.89	0.08	2.37	0.04	0.77	0	0.01	0	0.01	0
15	Melk en melkproducten	285	Melk koffie- halfvolle	Coffee creamer half fat	Koffiemelk halfvolle Halvamel e.d.	g	100	Per 100g. Gem van Friesche Vlag Halvamel en Campina hv koffiemelk.			459	109	6.1	0	6.1		12	12	0	0	0	0	77.7		4.1	3.9	2.7	0.9	0.1	0	0.1	0.1	0.14	0.09	0.05	0.11	0	0.15	0	0.44	0.04	1.17	0.02	0.38	0	0.01	0	0	0
15	Melk en melkproducten	292	Melk koffie- magere	Coffee creamer low fat	Koffiemelk magere	g	100	Per 100g.			260	61	10.5	0	10.5		4.6	4.6	0	0	0	0	84.8		0.1	0.1	0.1	0	0	0	0	0	0	0	0	0	0	0	0	0.01	0	0.03	0	0.01	0	0	0	0	0
26	Vleesvervangers en zuivelvervangers	2690	Creamer koffie- verlaagd vetgehalte	Coffee creamer low fat powder	Koffiecreamer/koffiemelkpoeder verlaagd vetgehalte	g	100	Per 100g. Completa light.			2041	487	2	0	2		68	16	52	0	0	0	7		23	21.6	21.4	0.2	0	0	0	0	0	0.21	1.63	1.33	0	10.12	0	3.75	0	2.06	0	2.31	0	0.02	0	0	0
26	Vleesvervangers en zuivelvervangers	274	Creamer koffie-	Coffee creamer powder	Koffiecreamer/koffiemelkpoeder Completa e.d.	g	100	Per 100g. Gem van completa, albert heijn en milsani.			2323	557	1.9	0	1.9		60.2	13.1	47.1	0	0	0	0.5		34.2	32.2	31.9	0.2	0	0	0	0	0	0.32	2.41	1.96	0	15.06	0	5.57	0	3.06	0	3.44	0	0.03		0	0
16	Niet-alcoholische dranken	5059	Koffie automaat- met suiker	Coffee from vending machine with sugar		g	100	Per 100g.			68	16	0.2	0.2	0		3.8	3.8	0	0	0	0	95.3		0	0	0	0	0	0	0	0	0	0	0	0	0	0	0	0	0	0	0	0	0	0	0	0	0
16	Niet-alcoholische dranken	2835	IJskoffie	Coffee iced		g	100	Per 100g. Gem van Bellarom, Albert Heijn, Campina, Douwe Egberts en Hochwald; Voor meer informatie zie Overzicht recepten op NEVO-website.			304	72	2.7	0	2.7		10.2	9.1	1.1	0	0	0	84.3	0	2.3	2.2	1.3	0.4	0.1	0	0	0	0.07	0.04	0.03	0.06	0	0.08	0	0.22	0.02	0.58	0.01	0.19	0	0	0	0	0
16	Niet-alcoholische dranken	2633	Koffie oplos- poeder	Coffee instant powder	Oploskoffie/instantkoffie poeder	g	100	Per 100g.			466	114	7.8	7.8	0		3.1	3.1	0	0	34.1	0	6.8		0.2	0.2	0.1	0	0.1	0	0.1	0	0	0	0	0		0		0		0.05		0.01
16	Niet-alcoholische dranken	5039	Koffie latte macchiato vers bereid	Coffee latte macchiato freshly made		g	100	Per 100g. Voor meer informatie zie Overzicht recepten op NEVO-website.			194	46	2.5	0.1	2.5		3.4	3.4	0	0	0	0	90.5	0	2.5	2.4	1.7	0.6	0.1	0	0	0	0.08	0.06	0.03	0.07	0	0.09	0	0.27	0.03	0.72	0.01	0.24	0	0	0	0	0
16	Niet-alcoholische dranken	644	Koffie bereid	Coffee prepared		g	100	Per 100g.		FOL, FOLFD	5	1	0.2	0.2	0		0.1	0.1	0	0	0	0	99		0	0	0	0	0	0	0	0	0	0	0	0	0	0	0	0	0	0	0	0	0	0	0	0	0
16	Niet-alcoholische dranken	2648	Koffie automaat- met melk	Coffee w milk vending machine		g	100	Per 100g. Voor meer informatie zie Overzicht recepten op NEVO-website.			51	12	0.2	0.2	0		1.3	0.3	0.9	0	0	0	97		0.7	0.6	0.6	0	0	0	0	0	0	0.01	0.05	0.04	0	0.3	0	0.11	0	0.06	0	0.07	0	0	0	0	0
16	Niet-alcoholische dranken	2647	Koffie automaat- met suiker en melk	Coffee w sugar and milk vending machine		g	100	Per 100g. Voor meer informatie zie Overzicht recepten op NEVO-website.			119	28	0.2	0.2	0		5.3	4.3	0.9	0	0	0	93.1		0.7	0.6	0.6	0	0	0	0	0	0	0.01	0.05	0.04	0	0.3	0	0.11	0	0.06	0	0.07	0	0	0	0	0
16	Niet-alcoholische dranken	2880	Koffie wiener melange oplos poeder	Coffee wiener melange instant powder	Oploskoffie/instantkoffie wiener melange poeder	g	100	Per 100g.			1797	427	9.4	1.9	7.6		65.9	44.3	21.6	0	1.8	0	9.3	0	13.6	12.7	11.8	0.7	0.2	0	0.2	0	0	0.11	1.09	0.79	0	6.17	0	2.25	0	1.07	0	0.32	0	0.01	0	0	0
16	Niet-alcoholische dranken	2881	Koffie wiener melange oplos bereid	Coffee wiener melange instant prepared	Oploskoffie/instantkoffie wiener melange bereid	g	100	Per 100g.			193	46	1	0.2	0.8		7.1	4.7	2.3	0	0.2	0	90.3	0	1.5	1.4	1.3	0.1	0	0	0	0	0	0.01	0.12	0.09	0	0.66	0	0.24	0	0.12	0	0.03	0	0	0	0	0
2	Alcoholische dranken	394	Cognac	Cognac		g	100	Per 100g.		CA, FE, K, NA, P	945	228	0	0	0		1	1	0	0	0	32	67		0	0	0	0	0	0	0	0	0	0	0	0	0	0	0	0	0	0	0	0	0	0	0	0	0
16	Niet-alcoholische dranken	1523	Frisdrank light m cafeine	Cola light soft drink w caffeine	Cola light m cafeine	g	100	Per 100g. Gem van Coca-Cola en Pepsi-Cola.		FOL, FOLFD, VITE	0	0	0	0	0		0	0	0	0	0	0	99		0	0	0	0	0	0	0	0	0	0	0	0	0	0	0	0	0	0	0	0	0	0	0	0	0
15	Melk en melkproducten	1086	Biest	Colostrum cow's		g	100	Per 100g. 30 uur na het kalveren.			321	77	4	0	4		4	4	0	0	0	0	86		5	4.7	3.3	1.1	0.1	0	0.1	0.1	0.16	0.11	0.07	0.14	0	0.18	0	0.53	0.05	1.42	0.03	0.46	0	0.01	0	0	0
22	Suiker, snoep, zoet beleg en zoete sauzen	442	Hagelslag vruchten-	Coloured confetti fruit-flavoured	Gekleurde muisjes; Vruchtenhagelslag	g	100	Per 100g.		CARTBTOT, VITA_RAE, VITA_RE	1671	393	0.1	0.1	0		98.2	98.2	0	0	0	0	0.6		0	0	0	0	0	0	0	0	0	0	0	0	0	0	0	0	0	0	0	0	0	0	0	0	0
23	Vetten en oliën	2562	Bak- en braadvet vlb 97% vet <17g verz vetz ongezouten	Cooking fat liq 97% fat <17g sat unsalted		g	100	Per 100g. Voor meer informatie zie Indeling margarine, halvarine ea vetten op de NEVO-website. Verrijkt met: Cholecalciferol - vit D3, Retinol activiteit equiv.(RAE), Retinol equivalenten (RE), Retinol, Vitamine D totaal, Vitamine E totaal.	CHOCAL, VITA_RAE, VITA_RE, RETOL, VITD, VITE	FOL	3630	883	0.4	0.4	0		0.5	0.5	0	0	0	0	1.4		97.7	93.8	10.5	35.5	46.4	5.8	40.6	0.7
23	Vetten en oliën	3342	Bak- en braadvet Vita d'Or Vlees&jus vloeibaar	Cooking fat liq Vita d'Or vlees&jus		g	100	Per 100g. Verrijkt met: Cholecalciferol - vit D3, Retinol activiteit equiv.(RAE), Retinol equivalenten (RE), Retinol, Vitamine D totaal, Vitamine E totaal.	CHOCAL, VITA_RAE, VITA_RE, RETOL, VITD, VITE	CU, FOLFD, NIA, RIBF, SE, THIA, VITB12, VITB6, VITC, ZN	3609	878	0.3	0.3	0		0.9	0.9	0	0	0	0	1.8		97	93.1	10.4	46.1	36.8	6.3	21	0
23	Vetten en oliën	2066	Bak- en braadvet vloeib 97% vet <17g verz vetz gezouten	Cooking fat liquid 97% fat <17 g sat salted		g	100	Per 100g. Voor meer informatie zie Indeling margarine, halvarine ea vetten op de NEVO-website. Verrijkt met: Cholecalciferol - vit D3, Retinol activiteit equiv.(RAE), Retinol equivalenten (RE), Retinol, Vitamine D totaal, Vitamine E totaal.	CHOCAL, VITA_RAE, VITA_RE, RETOL, VITD, VITE	FOL, FOLFD, NIA, RIBF, THIA, VITB12, VITB6, VITC	3610	878	0.5	0.5	0		0.9	0.7	0.1	0	0	0	1.7		96.9	93.1	9.5	46.1	36.8	6.4	21	0.4
23	Vetten en oliën	2563	Bak- en braadvet vast 97% vet > 17g verz vetz ongezouten	Cooking fat sol 97% fat>17g sat unsalted		g	100	Per 100g. Voor meer informatie zie Indeling margarine, halvarine ea vetten op de NEVO-website. Verrijkt met: Cholecalciferol - vit D3, Retinol activiteit equiv.(RAE), Retinol equivalenten (RE), Retinol, Vitamine D totaal, Vitamine E totaal.	CHOCAL, VITA_RAE, VITA_RE, RETOL, VITD, VITE		3620	880	0.4	0.4	0		0.7	0.7	0	0	0	0	1.6		97.3	93.4	31	20.2	41.8	3.8	38	0.5
23	Vetten en oliën	2067	Bak- en braadvet vast 97% vet >17 g verz vetz gezouten	Cooking fat solid 97% fat >17 g sat salted		g	100	Per 100g. Voor meer informatie zie Indeling margarine, halvarine ea vetten op de NEVO-website. Verrijkt met: Cholecalciferol - vit D3, Retinol activiteit equiv.(RAE), Retinol equivalenten (RE), Retinol, Vitamine D totaal.	CHOCAL, VITA_RAE, VITA_RE, RETOL, VITD	CU, FOL, FOLFD, NIA, RIBF, SE, THIA, VITB12, VITB6, VITC, ZN	3590	873	0.3	0.3	0		0.5	0.4	0	0	0	0	2.6		96.7	92.8	48	22.9	22.7	2	13.1	1
24	Vis	1899	Jacobsschelpen rauw	Coquilles scallop shell St. Jacques raw		g	100	Per 100g.			354	83	16.8	0	16.8		2.4	0	2.4	0	0	0	78.6		0.8	0.4	0.2	0	0.2	0.2	0	0						0		0.01	0	0.11		0.03		0.01
27	Vleeswaren	319	Cornedbeef	Corned beef		g	100	Per 100g.		CARTBTOT, VITA_RAE, VITA_RE, RETOL	871	208	24.3	0	24.3		0.9	0.9	0	0	0	0	60.1	0	11.9	11.3	4.7	5.3	0.5	0.1	0.4	0.4	0	0	0	0.02	0	0.01	0	0.31	0.05	2.56	0.12	1.61	0	0.01	0	0.02	0.01
8	Graanproducten en bindmiddelen	696	Meel mais-	Cornmeal	Maismeel	g	100	Per 100g.		SUGAR	1528	361	6.8	6.8	0		75.5	0	75.5	0	3.2	0	11.1		2.8	2.3	0.3	0.7	1.3	0	1.2	0	0	0	0	0	0	0	0	0	0	0.27	0	0.04	0	0.01	0	0	0
8	Graanproducten en bindmiddelen	215	Maizena	Cornstarch	Maiszetmeel	g	100	Per 100g.		FOL, FOLFD, VITE	1500	353	0	0	0		88	0	88	0	0	0	11.9		0.1	0.1	0	0	0	0	0	0	0	0	0	0	0	0	0	0	0	0.01	0	0	0	0	0	0	0
9	Groente	966	Courgette gekookt	Courgettes boiled		g	100	Per 100g.			79	19	1.5	1.5	0		2.3	2.3	0	0	1.1	0	94.3		0.1	0.1	0	0	0	0	0	0	0	0	0	0	0	0	0	0	0	0.03	0	0.01	0	0	0	0	0
9	Groente	922	Courgette rauw	Courgettes raw		g	100	Per 100g.			75	18	1.3	1.3	0	0.2	2.3	2.3	0	0	0.9	0	95.6		0.2	0.1	0.1	0	0.1	0.1	0	0	0	0	0	0	0	0	0	0	0	0.04	0	0.02		0	0	0	0
8	Graanproducten en bindmiddelen	2158	Couscous gekookt	Couscous boiled		g	100	Per 100g. Voor meer informatie zie Overzicht recepten op NEVO-website.			532	126	4.3	4.3	0		25.8	0.3	25.6	0	1.7	0	69.5		0.2	0.2	0.1	0	0	0	0	0	0	0	0	0	0	0	0	0	0	0.07	0	0	0	0	0	0	0
8	Graanproducten en bindmiddelen	1889	Couscous rauw	Couscous unprepared		g	100	Per 100g.			1597	377	12.8	12.8	0		77.4	0.8	76.7	0	5	0	8.6		0.6	0.5	0.2	0.1	0.1	0	0.1	0	0	0	0	0	0	0	0	0	0	0.2	0	0.01	0	0	0	0	0
6	Fruit	156	Bessen vossen-	Cowberries	Vossenbessen; rode bosbessen	g	100	Per 100g.		SE	237	57	0.8	0.8	0		8.8	8.7	0.1	0	3.7	0	85		1.2	0.8	0.1	0.1	0.7	0.3	0.4	0	0	0	0	0	0	0	0	0	0	0.07	0	0.01	0	0	0	0	0
24	Vis	351	Krab in water blik	Crab in water tinned		g	100	Per 100g. Na uitlekken.		CHO, CHOCAL, CHOCALOH, RETOL, STARCH, SUGAR, THIA, VITC	360	85	18.1	0	18.1		0	0	0	0	0	0	79.2		1.4	1.1	0.3	0.2	0.5	0.4	0.1	0			0	0		0		0	0.01	0.16	0.02	0.11		0		0
3	Brood	5098	Cracker mini- met smaakje	Cracker mini flavoured	Minicracker m smaakje	g	100	Per 100g. Gem v Jumbo olijfolie&oregano, Lu olijfolie&oregano, Lu zongedroogde tomaat&basilicum, Lu zout en Plus olijolie&oregano.			1832	435	10.4	10.4	0		68.3	1.8	66.5	0	3.5	0	5.2		12.6	12.1	1.9	9.1	1.1	0.1	1	0	0	0	0	0	0	0	0	0	0	1.44	0.01	0.35	0	0.05	0	0.01	0
3	Brood	5095	Cracker mini- naturel	Cracker mini unflavoured	Minicracker naturel	g	100	Per 100g. Gem v Jumbo, Lu, Plus en Van Vlegelaar.			1862	442	10.9	10.9	0		69.3	2.1	67.2	0	2.7	0	4.3		12.9	12.4	6.3	4.9	1.2	0	1.2	0	0	0	0	0	0	0.03	0	0.13	0.01	5.52	0.01	0.54	0	0.05	0	0.01	0
3	Brood	2916	Cracker VitaLU m calcium	Cracker VitaLU w added calcium	Vitalu cracker meerzaden/voltarwe	g	100	Per 100g. Gem van voltarwe, meerzaden. Verrijkt met: Calcium.	CA		1556	370	12	12	0		56	14	42	0	7.5	0	15.3		9.2	8.3	2.3	2.7	3.4	0.3	3.1	0
3	Brood	228	Cracker cream-	Crackers cream	Creamcracker	g	100	Per 100g. Gem v Barber, Bayman en Patria.		F10:0, F8:0	1885	448	9.1	9.1	0		68.8	1.5	67.3	0	3	0	4.6		14.5	14	7.1	5.5	1.4	0	1.3	0	0	0	0	0	0	0.03	0	0.14	0.01	6.21	0.01	0.61	0	0.06	0	0.01	0
3	Brood	238	Cracker Matzes	Crackers Matzes	Teacracker matzes	g	100	Per 100g. Hollandia.			1596	376	11	11	0		78.8	0.4	78.4	0	4	0	6.1		1	0.7	0.3	0.2	0.2	0	0.2	0	0	0	0	0	0	0	0	0	0	0.3	0	0.02	0	0	0	0.01	0
3	Brood	2229	Cracker VitaLU	Crackers VitaLU	Vitalu cracker tarwe/volkoren	g	100	Per 100g. Gem van tarwe, volkoren, sesam.			1765	420	12.3	12.1	0.2		60.7	3.7	57	0	8.4	0	6.3		12.3	11.1	5.1	3.8	2.1	0.2	1.9	0.1
6	Fruit	2890	Cranberry gedroogd gezoet	Cranberries dried sweetened	Veenbessen/cranberries gedroogd gezoet	g	100	Per 100g.			1419	335	0.5	0.5	0		77.6	64.6	13	0	5	0	15.5		1.4	1	0.1	0.2	0.7			0
6	Fruit	159	Cranberry vers	Cranberries fresh	Veenbessen vers; cranberries vers	g	100	Per 100g.			98	24	0.4	0.4	0		3.4	3.4	0	0	3.6	0	87		0.1	0.1	0	0	0.1	0	0	0	0	0	0	0	0	0	0	0	0	0.01	0	0	0	0	0	0	0
6	Fruit	2885	Cranberrycompote gezoet	Cranberry compote sweetened	Veenbessencompote gezoet	g	100	Per 100g.			730	172	0.4	0.4	0		41.9	36.9	5	0	1.2	0	56.5		0.1	0	0	0	0	0	0	0	0	0	0	0	0	0	0	0	0	0	0	0	0	0	0	0	0
15	Melk en melkproducten	1503	Room slank- 25% vet onbereid	Cream 25% fat unprepared	Slankroom	g	100	Per 100g.			1044	253	3	0	3		4	4	0	0	0	0	68		25	23.5	16.3	5.5	0.7	0.2	0.4	0.4	0.82	0.54	0.33	0.69	0.02	0.91	0.02	2.66	0.25	7.09	0.13	2.32	0	0.03	0	0.02	0
26	Vleesvervangers en zuivelvervangers	2262	Plantaardige variatie op room Alpro Cuisine	Cream based on veg oil Alpro Cuisine		g	100	Per 100g.			685	166	2	2	0		1.6	1.6	0	0	0.3	0	79.3		16.8	16.1	2.6	3.6	9.9	1.2	8.7	0	0	0	0	0	0	0	0	0.02	0	1.73	0.02	0.69	0	0.05	0	0.05	0
26	Vleesvervangers en zuivelvervangers	3176	Plantaardige variatie op room Alpro Cuisine Light	Cream based on veg oil Alpro Cuisine Light		g	100	Per 100g.			263	63	2	2	0		3.3	1.1	2.2	0	0.3	0	89.8		4.6	4.4	0.7	1	2.7	0.3	2.4	0	0	0	0	0	0	0	0	0	0	0.47	0	0.19	0	0.01	0	0.01	0
15	Melk en melkproducten	2275	Room kook-	Cream cooking	Kookroom	g	100	Per 100g. Campina.			874	212	2.4	0	2.4		5	3.2	1.8	0	0.1	0	72.3		20.2	19	13.2	4.4	0.6	0.1	0.3	0.4	0.66	0.44	0.26	0.55	0.01	0.74	0.01	2.15	0.2	5.73	0.11	1.87	0	0.03	0	0.01	0
15	Melk en melkproducten	2276	Room kook- light	Cream cooking light	Kookroom light	g	100	Per 100g. Gem van Campina en Albert Heijn.			419	101	3.2	0	3.2		5.8	4.4	1.4	0	0	0	83.8		7.2	6.8	4.7	1.6	0.2	0	0.1	0.1	0.24	0.16	0.09	0.2	0.01	0.26	0.01	0.77	0.07	2.04	0.04	0.67	0	0.01	0	0.01	0
15	Melk en melkproducten	1469	Room banketbakkers-	Cream custard	Banketbakkersroom; gele room	g	100	Per 100g. Voor meer informatie zie Overzicht recepten op NEVO-website.			604	143	3.7	0.6	3.2		22.9	16.7	6.2	0	0.2	0	68.2	0	4	3.6	2.1	1.2	0.2	0	0.1	0	0.08	0.06	0.03	0.07	0	0.09	0	0.27	0.03	1.08	0.02	0.35	0	0.01	0	0	0
7	Gebak en koek	468	Tompouce	Cream slice Dutch Tompouce		g	100	Per 100g. Voor meer informatie zie Overzicht recepten op NEVO-website.			1206	288	3.8	2.2	1.6		36.5	23.8	12.7	0	0.9	0	42.8	0	13.9	13.1	2.6	6	4.4	0.5	4	0	0	0	0	0	0	0.01	0	0.03	0	2.04	0.01	0.44	0	0.05	0	0.04	0
15	Melk en melkproducten	812	Room zure	Cream sour		g	100	Per 100g.			814	197	3	0	3		3.1	3.1	0	0	0	0	73		19.2	18	12.5	4.2	0.5	0.1	0.3	0.3	0.63	0.41	0.25	0.53	0.01	0.7	0.01	2.04	0.19	5.45	0.1	1.78	0	0.03	0	0.01	0
15	Melk en melkproducten	2279	Room kook- Blue Band Finesse voor koken	Cream type product Blue Band Finesse voor koken	Kookroomproduct met plt vet finesse voor koken	g	100	Per 100g.			659	160	2	0	2		4	2.5	1.5	0	0.3	0	78		15	14.4	4.8	6.7	2.9	0	2.9	0
15	Melk en melkproducten	3066	Room spuitbus minder vet m suiker	Cream whipped low fat w sugar canned		g	100	Per 100g.			932	225	2.5	0	2.5		11.3	11	0.3	0	0	0	67.3		18.9	17.7	12.3	4.1	0.5	0.1	0.3	0.3	0.62	0.41	0.25	0.52	0.01	0.69	0.01	2.01	0.19	5.36	0.1	1.75	0	0.03	0	0.01	0
15	Melk en melkproducten	3065	Room spuitbus minder vet m zoetstof	Cream whipped low fat w sweetener canned		g	100	Per 100g. Bevat 7 g polyolen.			625	151	2.5	0	2.5		4	4	0	7	0	0	73		12	11.3	7.8	2.6	0.3	0.1	0.2	0.2	0.39	0.26	0.16	0.33	0.01	0.44	0.01	1.28	0.12	3.41	0.06	1.11	0	0.02	0	0.01	0
15	Melk en melkproducten	1916	Room slag- geklopt m suiker	Cream whipped w added sugar	Slagroom geklopt m suiker	g	100	Per 100g. Voor meer informatie zie Overzicht recepten op NEVO-website.			1453	351	2	0	2		16.4	16.4	0	0	0	0	49.8	0	30.8	29	20.1	6.7	0.8	0.2	0.5	0.5	1.01	0.66	0.4	0.84	0.02	1.13	0.02	3.28	0.3	8.74	0.16	2.85	0	0.04	0	0.02	0
15	Melk en melkproducten	1791	Room spuitbus m suiker	Cream whipped w sugar canned		g	100	Per 100g.			1261	305	2.3	0	2.3		11	11	0	0	0	0	55.6		28	26.3	18.3	6.1	0.8	0.2	0.4	0.5	0.91	0.6	0.37	0.77	0.02	1.02	0.02	2.98	0.27	7.95	0.15	2.59	0	0.04	0	0.02	0
15	Melk en melkproducten	299	Room slag- onbereid	Cream whipping unprepared	Slagroom onbereid	g	100	Per 100g.			1414	343	2.4	0	2.4		3	3	0	0	0	0	57.7	0	35.7	33.6	23.3	7.8	1	0.2	0.6	0.6	1.17	0.77	0.47	0.98	0.02	1.31	0.02	3.8	0.35	10.14	0.19	3.31	0	0.05	0	0.02	0
15	Melk en melkproducten	1808	Creme fraiche	Creme fraiche		g	100	Per 100g.			1213	294	2.5	0	2.5		2.9	2.9	0	0	0	0	63.8	0.8	30	28.2	19.6	6.5	0.8	0.2	0.5	0.5	0.98	0.65	0.39	0.82	0.02	1.1	0.02	3.19	0.29	8.51	0.16	2.78	0	0.04	0	0.02	0
15	Melk en melkproducten	2268	Creme fraiche halfvol	Creme fraiche half fat		g	100	Per 100g.			676	163	3.1	0	3.1		4	4	0	0	0	0	77.9		15	14.1	9.8	3.3	0.4	0.1	0.2	0.3	0.49	0.32	0.2	0.41	0.01	0.55	0.01	1.6	0.15	4.26	0.08	1.39	0	0.02	0	0.01	0
9	Groente	126	Sterkers rauw	Cress garden raw	Tuinkers rauw	g	100	Per 100g.			60	15	2	2	0		0	0	0	0	3.3	0	93		0	0	0	0	0	0	0	0	0	0	0	0	0	0	0	0	0	0	0	0	0	0	0	0	0
3	Brood	227	Beschuit naturel	Crispbakes Dutch white		g	100	Per 100g.		VITA_RAE, VITA_RE, RETOL, VITB12	1729	408	14.1	13.9	0.1		76.1	12.2	63.9	0	2.8	0	4		4.7	4.1	0.9	1.4	1.6	0.2	1.4	0	0	0	0	0	0	0.01	0	0.02	0	0.68	0.01	0.15	0	0.02	0	0.02	0
3	Brood	655	Beschuit volkoren/meergranen	Crispbakes Dutch wholemeal/multigrain		g	100	Per 100g.			1664	394	14	12.6	1.4		69	12	57	0	8.5	0	4		5	4.5	1	1.4	2	0.2	1.8	0	0	0	0	0	0	0.01	0	0.01	0	0.78	0.01	0.17	0	0.01	0	0.01	0
3	Brood	229	Knackebrod gem	Crispbread averaged	Cracker knackebrod gem	g	100	Per 100g. Voor meer informatie zie Overzicht recepten op NEVO-website.			1600	380	11.6	11.6	0		64.3	3.2	61.1	0	11.9	0	5.8		5.9	4.9	0.9	1.3	2.2	0.1	2.1	0	0	0	0	0	0	0	0	0	0	0.55	0	0.37	0	0.03	0	0	0
3	Brood	1312	Cracottes naturel	Crispbread Cracottes	Cracker cracottes naturel	g	100	Per 100g. Verrijkt met: IJzer totaal, IJzer non haem.	FE, NHAEM		1615	381	12	11.2	0.8		75	6.3	68	0	4.1	0	6.1		2.8	2.4	0.6	0.9	1	0.1	0.8	0	0	0	0	0	0	0.01	0	0.01	0	0.41	0.01	0.09	0	0.01	0	0.01	0
3	Brood	2230	Cracottes Vital	Crispbread Cracottes Vital	Cracker cracottes vital	g	100	Per 100g. Is verrijkt met 1 g inuline. Verrijkt met: IJzer totaal, Voedingsvezel totaal, Jodium, IJzer non haem, Nicotinezuur, Vitamine B2, Vitamine B1, Vitamine B6.	FE, FIBT, ID, NHAEM, NIA, RIBF, THIA, VITB6		1532	362	11	10.2	0.8		69	2.6	66.2	0	9.5	0	7.9		2.6	2.3	0.7	0.7	0.9	0.1	0.9	0
3	Brood	3080	Knackebrod glutenvrij Fette Croccanti Schar	Crispbread gluten free Fette Croccanti Schar	Cracker knackebrod glutenvrij fettecroccanti schar	g	100	Per 100g.			1559	368	7.4	7.4	0		79.1	5.3	73.8	0	2.3	0	9.3		1.9	1.6	0.5	0.5	0.7			0
3	Brood	596	Knackebrod goudbruin	Crispbread gold-brown	Cracker knackebrod goudbruin	g	100	Per 100g. Gem van Wasa, Bolletje en Boni.			1730	410	12.3	12.3	0		72.3	5.2	67.2	0	5.8	0	6		6.6	5.9	1.1	1.6	2.6	0.1	2.5	0	0	0	0	0	0	0	0	0	0	0.66	0	0.44	0	0.04	0	0	0
3	Brood	1253	Knackebrod vezelrijk	Crispbread high fibre	Cracker knackebrod vezelrijk	g	100	Per 100g. Wasa.			1469	350	13	13	0		48	2.5	45.5	0	23.9	0	6		6.5	5.3	1	1.4	2.3	0.1	2.2	0	0	0	0	0	0	0	0	0	0	0.59	0	0.39	0	0.03	0	0	0
3	Brood	976	Knackebrod lichtgewicht	Crispbread lightweight	Cracker knackebrod lichtgewicht	g	100	Per 100g. Wasa.			1405	334	10	10	0		59	2	57	0	22	0	6		1.5	1.1	0.2	0.3	0.5	0	0.4	0	0	0	0	0	0	0	0	0	0	0.12	0	0.08	0	0.01	0	0	0
3	Brood	5104	Knackebrod Oerknack Bolletje	Crispbread Oerknack Bolletje	Cracker knackebrod Oerknack Bolletje	g	100	Per 100g. Gem v Oerknack meergranen, Oerknack robuust volkoren en Oerknack waldkorn.			1797	427	15	15	0		60.3	5.1	55.2	0	7.5	0	2.4		12.3	11.8	2.3	3.2	5.2	0.3	4.9	0	0	0	0	0	0	0	0	0	0	1.32	0	0.88	0	0.07	0	0	0
3	Brood	1802	Knackebrod Sandwich Wasa	Crispbread Sandwich Wasa	Cracker knackebrod sandwich wasa	g	100	Per 100g. Gem van cheese, cheese&chives, cheese&tomato&basil.			1985	476	10.7	5.7	5		46.8	3.2	43.7	0	10.3	0	4.3		25	20.8	9.1	8.4	3.2		2.7
3	Brood	975	Knackebrod sesam	Crispbread sesame	Cracker knackebrod sesam	g	100	Per 100g. Gem van diverse merken obv tarwebloem.			1773	421	12.8	12.8	0		67.8	3.5	64.3	0	5.1	0	5.2		9.8	8.6	1.7	2.3	3.8	0.2	3.6	0				0	0	0		0	0	0.97	0	0.64		0.05	0	0	0
3	Brood	1779	Knackebrod volkoren	Crispbread wholemeal	Cracker knackebrod volkoren	g	100	Per 100g. Wasa.			1529	363	10.9	10.9	0		64	3.1	60.9	0	13.7	0	6		4	3.1	0.6	0.8	1.4	0.1	1.3	0	0	0	0	0	0	0	0	0	0	0.35	0	0.23	0	0.02	0	0	0
3	Brood	1322	Cracottes volkoren	Crispbread wholemeal Cracottes	Cracker Cracottes volkoren	g	100	Per 100g.			1589	376	11	10.2	0.8		70	7	63	0	8	0	7.1		4	3.6	0.8	1.1	1.6	0.2	1.4	0	0	0	0	0	0	0.01	0	0.01	0	0.62	0.01	0.14	0	0.01	0	0.01	0
12	Hartige snacks en zoutjes	2173	Chips op basis van aardappelmeel	Crisps based on potato flour	Pringles e.d.	g	100	Per 100g. Pringles.			2176	522	4.2	4.2	0		51.8	3	48.8	0	2.6	0	8.8		32.5	31.2	8.6	16.9	5.6	0.1	5.5	0.1	0	0	0	0	0	0.02	0	0.15	0	7.13	0	1.07	0	0.09	0	0.12	0
12	Hartige snacks en zoutjes	2163	Zoutje mais- Bugles	Crisps maize Bugles		g	100	Per 100g. Smiths.			2240	537	6.3	6.3	0		55	5	50	0	1.8	0	5		32	30.7	2.6	25.9	2	0	2	0.1
12	Hartige snacks en zoutjes	122	Chips gem	Crisps potato average		g	100	Per 100g. Voor meer informatie zie Overzicht recepten op NEVO-website.			2244	538	6.3	6.3	0		52.2	1.6	50.6	0	4	0	3		32.9	31.6	8.4	17.2	5.8	0.1	5.7	0.1	0	0	0	0	0	0.01	0	0.14	0	6.95	0	1.08	0	0.09	0	0.13	0
12	Hartige snacks en zoutjes	2924	Chips paprika ea smaken	Crisps potato flavoured		g	100	Per 100g. Gem van dunne chips en ribbelchips.			2234	536	6.3	6.3	0		53.1	2.6	50.5	0	4	0	4.5		32.3	31	8	16.9	5.9	0.1	5.8	0.1	0	0	0	0	0	0.01	0	0.13	0	6.54	0	1.05	0	0.09	0	0.13	0
12	Hartige snacks en zoutjes	2929	Chips Lays Sensations div smaken	Crisps potato Lays Sensations flavoured		g	100	Per 100g. Gem van diverse smaken Lays Sensations.			2136	511	6.8	6.8	0		58	2.6	55.5	0	3.9	0	4.2		27.1	26	6.7	14.2	4.9	0	4.9	0.1	0	0	0	0	0	0.01	0	0.11	0	5.5	0	0.88	0	0.07	0	0.11	0
12	Hartige snacks en zoutjes	2926	Chips light paprika ea smaken	Crisps potato light flavoured		g	100	Per 100g. Gem van dunne chips en ribbelchips.			2015	481	7.2	7.2	0		63.5	2.3	61.3	0	4.6	0	3.7		21	20.2	5.2	11	3.8	0	3.8	0.1	0	0	0	0	0	0.01	0	0.09	0	4.26	0	0.68	0	0.06	0	0.09	0
12	Hartige snacks en zoutjes	1505	Chips light naturel	Crisps potato light unflavoured		g	100	Per 100g.			2051	490	7.3	7.3	0		63.5	0.2	63.3	0	4.2	0	3		22	21.1	5.8	11.4	3.8	0	3.7	0.1	0	0	0	0	0	0.01	0	0.1	0	4.83	0	0.72	0	0.06	0	0.08	0
12	Hartige snacks en zoutjes	620	Fritessticks gem	Crisps potato straws average		g	100	Per 100g. Voor meer informatie zie Overzicht recepten op NEVO-website.			2183	522	6.5	6.5	0		60.5	1.5	59.1	0	3.3	0	2.4		27.5	26.4	4.8	16.3	5.2	0	5.1	0.1						0.01		0.08		3.58		0.84		0.07		0.15
12	Hartige snacks en zoutjes	2928	Fritessticks paprika	Crisps potato straws flavoured		g	100	Per 100g.			2212	529	6.5	6.5	0		60	2.5	57.5	0	3.5	0	1		28.5	27.3	5	16.9	5.3	0	5.2	0.1						0		0.08		3.76		0.87		0.07		0.15
12	Hartige snacks en zoutjes	2927	Fritessticks naturel	Crisps potato straws natural		g	100	Per 100g.			2154	515	6.5	6.5	0		61	0.4	60.6	0	3	0	2.9		26.6	25.5	4.6	15.8	5.1	0	5	0.1						0.02		0.07		3.41		0.8		0.07		0.14
12	Hartige snacks en zoutjes	2923	Chips naturel	Crisps potato unflavoured		g	100	Per 100g. Gem van dunne chips en ribbelchips.			2253	541	6.4	6.4	0		51.3	0.5	50.8	0	4.1	0	1.5		33.5	32.2	8.9	17.4	5.7	0.1	5.7	0.1	0	0	0	0	0	0.02	0	0.15	0	7.36	0	1.1	0	0.09	0	0.12	0
12	Hartige snacks en zoutjes	3253	Chips tortilla overige smaken	Crisps tortilla several flavours		g	100	Per 100g.			2036	487	6.6	6.6	0		56.6	3.2	53.4	0	4.6	0	7.2		25	23	2.6	6.8	13.7	0	13.6	0	0	0	0	0	0	0	0	0.02	0	1.45	0	0.83	0	0.05	0	0.16	0
12	Hartige snacks en zoutjes	1937	Chips tortilla naturel	Crisps tortilla unflavoured	Maischips; mais-chips; tacoschelp; tortillachips	g	100	Per 100g.			2012	480	6.8	6.8	0		61.8	1.1	60.6	0	4.3	0	2.6		22	20.2	2.2	5.9	12	0	12	0	0	0	0	0	0	0	0	0.02	0	1.28	0	0.73	0	0.04	0	0.14	0
3	Brood	2818	Croissant gem	Croissant average		g	100	Per 100g. Voor meer informatie zie Overzicht recepten op NEVO-website.			1684	403	9.6	8.4	1.2	1.5	42.3	4.5	37.8	0	2.5	0	23		21.1	20	11.1	5.7	2	0.1	1.9	0.6	0	0.11	0.11	0.29		0.41		1.32	0.16	6.8	0.09	1.72		0.05	0	0.03	0
3	Brood	2830	Croissant kaas-	Croissant cheese	Kaascroissant	g	100	Per 100g. Voor meer informatie zie Overzicht recepten op NEVO-website.			1673	400	10.6	4.2	6.5	1.4	39.1	4.1	35	0	2.3	0	24.2	0.1	21.8	20.6	11.8	5.7	1.9	0.2	1.8	0.6	0.08	0.16	0.14	0.34	0	0.47	0	1.48	0.17	6.95	0.1	1.81		0.05	0	0.03	0
3	Brood	2400	Croissant chocolade-	Croissant chocolate-	Chocoladecroissant	g	100	Per 100g. Voor meer informatie zie Overzicht recepten op NEVO-website.			1815	435	8.8	7.9	0.9	1.2	43.4	13.8	29.6	0	3.6	0	17.5		24.3	23.1	13.4	6.9	1.8	0.1	1.7	0.4	0	0.08	0.09	0.22	0	0.31	0	1.01	0.12	7.16	0.09	4.21	0	0.12	0	0.04	0
3	Brood	2551	Croissant ham-kaas-	Croissant ham and cheese	Ham-kaascroissant	g	100	Per 100g. Voor meer informatie zie Overzicht recepten op NEVO-website.			1577	377	11.2	7.1	4.2	1.3	35.7	3.8	31.9	0	2.1	0	28.4	0.1	20.6	19.4	11	5.5	1.8	0.2	1.7	0.5	0.08	0.15	0.13	0.31	0	0.44	0	1.37	0.15	6.48	0.09	1.72	0	0.04	0	0.03	0
3	Brood	2801	Croissant roomboter-	Croissant prepared w butter		g	100	Per 100g.		F16:1TRS, F18:3CN6, F20:1CIS, F20:2CN6, F20:4CN6, F20:5CN3, F21:0, F23:0, F24:0, F24:1CIS	1729	414	9.5	7.3	2.2	1.5	42.3	5.5	36.8	0	2.7	0	21.7		22.3	21	13	5.5	1	0.1	0.9	0.6		0.21	0.19	0.5		0.69		2.25	0.27	6.38	0.13	2.33		0.04	0	0.02	0
3	Brood	2802	Croissant z roomboter	Croissant prepared wo butter		g	100	Per 100g. Bereid met margarine.		F14:1TRS, F20:2CN6, F20:2TT, F20:4CN6, F21:0, F23:0, F24:1CIS, FAPUXR	1639	392	9.8	9.5	0.3	1.6	42.3	3.4	38.9	0	2.2	0	24.2		19.9	18.9	9.2	5.9	3	0.2	2.9	0.6	0	0	0.04	0.08		0.13		0.4	0.04	7.22	0.06	1.12		0.06	0	0.04	0
3	Brood	878	Croissants uit blik afgebakken	Croissants canned baked		g	100	Per 100g.			1757	420	7	7	0		46	5.1	40.9	0	2.5	0	21.9		22.6	21.5	13.2	4.8	1.7	0.2	1.3	0.8			0.14	0.36		0.52		1.77	0.3	6.44	0.12	2.23		0.05		0.02
12	Hartige snacks en zoutjes	943	Bitterbal bereid in oven	Croquette meat Bitterbal prep in oven		g	100	Per 100g. Gem van Mora en Van Zonen.		TOCPHB, VITC	1259	302	11	4.4	6.6		23	3	20	0	1.9	0	48		18	16.9	6.2	6.9	3.8	0.3	3.5	0	0	0	0.04	0.04	0	0.04	0	0.17	0.01	4.99	0.03	0.75	0	0.05	0.01	0.04	0
12	Hartige snacks en zoutjes	326	Kroket vlees- bereid m vloeibaar frituurvet	Croquette meat ragout deep-fried in liquid fat	Kroket snackbar; Kroket gefrituurd	g	100	Per 100g. Kroket uit snackbars met logo Verantwoord Frituren.		CHOCAL, CHOCALOH, F20:2CN6, F20:3CN3, F20:3CN6, F20:5CN3, F22:1CIS, F22:5CN3, F22:6CN3, F23:0, F24:1CIS, ID, TOCPHB, VITC	1136	272	8.9	3.6	5.3	1.4	20.9	2.6	18.3	0	1.9	0	50		16.6	15.6	5.7	6.3	3.5	0.2	3.3	0			0.04	0.03		0.04		0.15	0.01	4.61	0.02	0.69		0.04	0.01	0.04	0
12	Hartige snacks en zoutjes	2548	Kroket vlees- diepvries onbereid	Croquette meat ragout frozen unprep		g	100	Per 100g.		CHOCAL, CHOCALOH, F18:3CN6, F20:2CN6, F20:3CN3, F20:3CN6, F20:5CN3, F21:0, F22:1CIS, F22:6CN3, F23:0, F24:1CIS, ID, TOCPHB, VITC	782	187	7.6	3.3	4.3	1.2	18.9	1.7	17.3	0	1.5	0	62		8.7	8	3.8	3	1.2	0.1	1.1	0			0.01	0.01		0.04		0.12	0.01	3.16	0.01	0.38		0.03	0	0.01	0
12	Hartige snacks en zoutjes	944	Kroket vlees- bereid in oven	Croquette meat ragout prepared in oven		g	100	Per 100g. Gem van Mora en Van Zonen.		ID, TOCPHB, VITC	855	204	8.9	3.6	5.3	1.4	20.9	2.6	18.3	0	1.9	0	57.6		9	8.5	3.1	3.4	1.9	0.1	1.8	0	0	0	0.02	0.02	0	0.02	0	0.08	0.01	2.5	0.01	0.37	0	0.03	0	0.02	0
3	Brood	2528	Croutons	Croutons		g	100	Per 100g. Gem van Knorr, Calvé, Remia, Albert Heijn, AH Excellent, Panealba en Hoogvliet; Voor meer informatie zie Overzicht recepten op NEVO-website.			2055	491	11.8	11.8	0		58.6	3.8	54.8	0	4	0	6		22.3	21.3	6.3	7.1	7.1	0.1	7	0	0	0	0	0		0.02	0	0.11	0.01	5.1	0.01	0.82		0.06		0.08
9	Groente	28	Komkommer gekookt	Cucumber boiled		g	100	Per 100g. Zonder schil.			70	17	1	1	0		3	3	0	0	0.3	0	97		0	0	0	0	0	0	0	0	0	0	0	0	0	0	0	0	0	0	0	0	0	0	0	0	0
9	Groente	1161	Komkommerschijven zoetzuur glas	Cucumber sliced pickled glass		g	100	Per 100g.			36	9	0.7	0.7	0		1	1	0	0	0.9	0	96.1		0	0	0	0	0	0	0	0	0	0	0	0	0	0	0	0	0	0	0	0	0	0	0	0	0
9	Groente	2739	Komkommer m schil rauw	Cucumber w skin raw		g	100	Per 100g.		STARCH	53	13	0.7	0.7	0		1.3	1.3	0	0	0.6	0	96.7		0.4	0.3	0.1	0	0.2	0.1	0.1	0								0		0.12		0.01
9	Groente	27	Komkommer z schil rauw	Cucumber wo skin raw		g	100	Per 100g.			63	15	0.6	0.6	0		2.5	1.7	0.8	0	0.3	0	96.1		0.2	0.2	0.1	0	0.1	0	0	0	0	0	0	0	0	0	0	0	0	0.06	0	0.01	0	0	0	0	0
14	Kruiden en specerijen	827	Komijnzaad gedroogd	Cumin seed dried		g	100	Per 100g.			1782	427	18	18	0		34	0	34	0	10.5	0	18		22	21.1	1.9	8.6	10.6			0
7	Gebak en koek	2403	Koek Glace-	Cup cake iced	Roze koek	g	100	Per 100g. Gem van Lotus, Aldi, O'Lacy, Albert Heijn en Lidl; Voor meer informatie zie Overzicht recepten op NEVO-website.			1791	427	3.6	1.8	1.8		59.5	38.4	21.2	0	0.8	0	16.4		19.2	18.1	6.8	6.4	2.6	0.2	2.3	0.1
6	Fruit	185	Krenten gedroogd	Currants dried		g	100	Per 100g.			1381	326	2	2	0		75	75	0	0	9	0	14		0	0	0	0	0	0	0	0	0	0	0	0	0	0	0	0	0	0	0	0	0	0	0	0	0
14	Kruiden en specerijen	1223	Kerrie djawa	Curry powder djawa		g	100	Per 100g.			1543	370	12	12	0		36.5	0	36.5	0	25	0	12.5		14	13.5	1.6	8.8	3.1			0
15	Melk en melkproducten	2522	Vlaflip dubbel- Campina	Custard 2 flavours w syrup vlaflip Campina		g	100	Per 100g. Vlaflip bestaand uit vanille vla, chocoladevla en siroop.			412	98	2.6	0.2	2.4		15.6	12.1	3.5	0	0.3	0	78.8		2.7	2.5	1.8	0.6	0.1	0	0	0	0.09	0.06	0.04	0.07	0	0.1	0	0.29	0.03	0.77	0.01	0.25	0	0	0	0	0
15	Melk en melkproducten	276	Vla chocolade- volle	Custard chocolate full fat	Chocoladevla volle	g	100	Per 100g.			419	100	2.5	0.5	2.1		15.8	11.1	4.7	0	0.6	0	79.8		2.8	2.6	1.8	0.7	0.1	0	0.1	0	0.09	0.07	0.04	0.07		0.09		0.29	0.03	0.76	0.02	0.33		0.01
15	Melk en melkproducten	478	Vla chocolade- magere	Custard chocolate low fat	Chocoladevla magere	g	100	Per 100g.		CARTBTOT	333	78	3.3	0.6	2.7		15.5	15.5	0	0	0.6	0	80		0.2	0.2	0.1	0.1	0	0	0	0	0.01	0.01	0	0.01	0	0.01	0	0.02	0	0.06	0	0.03	0	0	0	0	0
15	Melk en melkproducten	2519	Vla halfvolle alle smaken	Custard half fat all flavours		g	100	Per 100g. Voor meer informatie zie Overzicht recepten op NEVO-website.			369	87	2	0	2		16.3	12	4.3	0	0.2	0	79.8		1.5	1.4	1	0.3	0	0	0	0	0.05	0.03	0.02	0.04	0	0.05	0	0.16	0.01	0.42	0.01	0.14	0	0	0	0	0
15	Melk en melkproducten	2267	Vla magere m zoetstof Optimel	Custard no fat w sweetener Optimel		g	100	Per 100g. Gem van smaken vanille, chocolade, karamel en dubbelvla.		CARTBTOT, VITA_RAE, VITA_RE	206	48	3.5	0	3.5		8.5	4.4	4.1	0	0.2	0	87.8		0	0	0	0	0	0	0	0	0	0	0	0	0	0	0	0	0	0	0	0	0	0	0	0	0
8	Graanproducten en bindmiddelen	210	Custardpoeder	Custard powder		g	100	Per 100g.		FOLFD, VITA_RAE, VITE	1488	350	0.3	0.3	0		87	0	87	0	0	0	12.6		0.1	0.1	0	0	0	0	0	0	0	0	0	0	0	0	0	0	0	0.02	0	0	0	0	0	0	0
15	Melk en melkproducten	1720	Vla volle overige smaken	Custard several flavours full fat		g	100	Per 100g. Gem van appel-kaneel, blanke, citroen, frambozen, vanille/chocolade ea.			402	95	2.1	0	2.1		15.2	10.7	4.5	0	0.1	0	79.2		2.9	2.7	1.9	0.6	0.1	0	0	0.1	0.09	0.06	0.04	0.08	0	0.11	0	0.31	0.03	0.82	0.02	0.27	0	0	0	0	0
15	Melk en melkproducten	2539	Vla zacht & luchtig Campina	Custard soft & airy Campina		g	100	Per 100g. Vanille.			396	95	1.9	0	1.9		10.3	7.7	2.5	0	0.2	0	82.6		5.1	4.8	3.3	1.1	0.1	0	0.1	0.1	0.17	0.11	0.07	0.14	0	0.19	0	0.54	0.05	1.44	0.03	0.47	0	0.01	0	0	0
15	Melk en melkproducten	282	Vla vanille- volle	Custard vanilla full fat	Vanillevla volle	g	100	Per 100g.			390	93	2.2	0	2.2		14.6	10	4.7	0	0.2	0	79.9		2.8	2.6	1.8	0.6	0.1	0	0	0.1	0.09	0.06	0.04	0.08	0	0.1	0	0.3	0.03	0.79	0.01	0.26	0	0	0	0	0
15	Melk en melkproducten	477	Vla vanille- magere	Custard vanilla low fat	Vanillevla magere	g	100	Per 100g.		CARTBTOT, VITA_RAE, VITA_RE	284	67	3.5	0	3.5		13	10	3	0	0	0	81.4		0.1	0.1	0.1	0	0	0	0	0	0	0	0	0	0	0	0	0.01	0	0.03	0	0.01	0	0	0	0	0
15	Melk en melkproducten	1957	Vla slagroom-	Custard w whipped cream	Slagroomvla	g	100	Per 100g.			536	128	3	0	3		16.1	12.5	3.6	0	0	0	74.5	0	5.7	5.4	3.7	1.2	0.2	0	0.1	0.1	0.19	0.12	0.07	0.16	0	0.21	0	0.61	0.06	1.62	0.03	0.53	0	0.01	0	0	0
24	Vis	1618	Schar/tongschar bereid in magnetron z toev	Dab/lemon dab prep in microwave oven no ingredients added		g	100	Per 100g.			504	119	23.9	0	23.9		0	0	0	0	0	0	73.5		2.6	2.2	0.6	0.7	0.9	0.7	0.1	0			0	0		0		0.08	0.02	0.38	0.01	0.08		0		0
9	Groente	675	Dagoeblad rauw	Dagoe leaf raw	Waterspinazie/kangkoeng rauw	g	100	Per 100g.			145	34	3	3	0		5	0	5	0	1.1	0	90		0	0	0	0	0	0	0	0	0	0	0	0	0	0	0	0	0	0	0	0	0	0	0	0	0
15	Melk en melkproducten	1008	Toetje m room	Dairy dessert with cream		g	100	Per 100g. Mona; vanille, chocolade, caramel, irish coffee.			444	106	2.5	0	2.5		16	13	3	0	0	0	80		3.5	3.3	2.3	0.8	0.1	0	0.1	0.1	0.11	0.08	0.05	0.1	0	0.13	0	0.37	0.03	0.99	0.02	0.32	0	0.01	0	0	0
15	Melk en melkproducten	2496	Zuiveldrank Fruitmelk Campina	Dairy drink Campina Fruitmelk		g	100	Per 100g. Gem van aardbei en banaan; Voor meer informatie zie Overzicht recepten op NEVO-website.			230	54	3.3	0	3.3		9.2	9.2	0	0	0	0	84.9	0	0.5	0.5	0.3	0.1	0	0	0	0	0.02	0.01	0.01	0.01	0	0.02	0	0.05	0.01	0.14	0	0.05	0	0	0	0	0
15	Melk en melkproducten	3234	Zuiveldrank Milk&Fruit original	Dairy drink Milk&Fruit original		g	100	Per 100g. Verrijkt met: Vitamine B2, Vitamine B12, Vitamine C.	RIBF, VITB12, VITC		238	56	2	0	2		12	12	0	0	0	0	86		0	0	0	0	0	0	0	0	0	0	0	0	0	0	0	0	0	0	0	0	0	0	0	0	0
13	Kaas	2678	Zuivelspread naturel/kruiden	Dairy spread plain/herbs		g	100	Per 100g. Gem v Philadelphia, Albert Heijn en Bon Appetit naturel, en Philadelphia kruiden; Voor meer informatie zie Overzicht recepten op NEVO-website.			1024	248	5.1	0	5.1		3.1	3.1	0	0	0.1	0	67.5	0	23.9	22.4	15.6	5.2	0.7	0.2	0.4	0.4	0.78	0.51	0.31	0.65	0.02	0.87	0.02	2.54	0.23	6.78	0.13	2.21	0	0.03	0	0.02	0
13	Kaas	2679	Zuivelspread naturel/kruiden light	Dairy spread plain/herbs light		g	100	Per 100g. Gem v Philadelphia light naturel en bieslook, Albert Heijn naturel en bieslook light, Bon Appetit bieslook light en Jumbo bieslook light; Voor meer informatie zie Overzicht recepten op NEVO-website.			724	175	8.1	0	8.1		4.2	3.5	0.7	0	0.3	0	73.2	0	13.8	13	9	3	0.4	0.1	0.2	0.2	0.45	0.3	0.18	0.38	0.01	0.51	0.01	1.47	0.14	3.93	0.07	1.28	0	0.02	0	0.01	0
9	Groente	1087	Sla mol- rauw	Dandelion leaves raw	Molsla/ paardenbloemblad rauw	g	100	Per 100g.			234	55	3	3	0		8	8	0	0	1.2	0	85		1	0.7	0.2	0	0.5	0.3	0.2	0	0	0	0	0	0	0	0	0	0	0.14	0	0.02	0	0	0	0	0
7	Gebak en koek	232	Broodje koffie-	Danish pastry	Koffiebroodje	g	100	Per 100g.		VITB12	1465	349	5.8	5.8	0		48.4	27.7	20.7	0	2.7	0	29		14.1	13.3	4.7	4.3	3.7	0.5	3.2	0.2	0	0	0.01	0.01	0	0.07	0	0.09	0	3.14	0.01	1.23	0	0.05	0	0.04	0
6	Fruit	181	Dadels gedroogd	Dates dried	Gedroogde dadels	g	100	Per 100g.			1335	315	2	2	0		73	70	3	0	7.5	0	20		0	0	0	0	0	0	0	0	0	0	0	0	0	0	0	0	0	0	0	0	0	0	0	0	0
6	Fruit	1887	Dadels vers	Dates fresh	Verse dadels	g	100	Per 100g.			590	139	1.5	1.5	0	0.2	31.3	31.3	0	0	3.6	0	60.7		0.1	0.1	0	0	0	0	0	0	0	0	0	0	0	0	0	0	0	0.03	0	0	0	0	0	0	0
12	Hartige snacks en zoutjes	3072	Gefrituurde peulvruchtensnack Bara Surinaams	Deep fried legumes Bara Surinam		g	100	Per 100g.			1055	252	7.4	7.4	0	0.6	31.7	0.8	30.8	0	4.5	0	45.9		9.6	9.1	1.1	2.6	5.3	0.1	5.2	0	0	0	0	0	0	0	0	0.01	0	0.69	0	0.32	0	0.02	0	0.06	0
15	Melk en melkproducten	2537	Vlaflip	Dessert made of custard, yoghurt & syrup		g	100	Per 100g. Vanille met rode vruchtensaus. Voor meer informatie zie Overzicht recepten op NEVO-website.			368	87	4	0	4		13	11	2	0	0	0	79.7	0.4	2	1.9	1.3	0.4	0.1	0	0	0	0.07	0.04	0.03	0.06	0	0.07	0	0.21	0.02	0.57	0.01	0.19	0	0	0	0	0
26	Vleesvervangers en zuivelvervangers	1380	Dessert soja- Alpro	Dessert soya Alpro	Sojadessert Alpro	g	100	Per 100g. Gem van dessert en vla, smaken vanille, caramel, chocolade, dark chocolate en speculoos. Verrijkt met: Calcium, Vitamine B2, Vitamine B12, Vitamine D totaal.	CA, RIBF, VITB12, VITD		358	85	3.1	3.1	0		13.2	10.6	2.6	0	0.7	0	81		2	1.9	0.3	0.4	1.2	0.1	1	0	0	0	0	0	0	0	0	0	0	0.2	0	0.08	0	0.01	0	0.01	0
19	Flesvoeding en preparaten	2013	Maaltijdvervanger milkshake Modifast Intensive	Dfr Modifast Intensive Milkshake		g	100	Per 100g. Gem van aardbei, chocolade, vanille en banaan.			1499	355	36.8	0	36.8		35.7	25.7	10	0	10.6	0	12		4.9	4.7	0.7	1.1	2.7
19	Flesvoeding en preparaten	1792	Maaltijdvervanger Modifast Intensive Muesli	Dfr Modifast Intensive Muesli		g	100	Per 100g. Appel-kaneel.			1509	358	35	0	35		38	6.7	31.3	0	6.7	0	7.5		5.8	5.6	1	1.5	2.8
19	Flesvoeding en preparaten	2012	Maaltijdvervanger Modifast Intensive Pudding	Dfr Modifast Intensive Pudding		g	100	Per 100g. Gem van caramel, chocolade en vanille.			1497	355	36.8	0	36.8		35.6	23.9	11.7	0	10.6	0	12.1		4.9	4.7	0.7	1.1	2.7
20	Samengestelde gerechten	2321	Groente-vlees schotel Moksi-alesi Surinaams	Dish w veg and meat Moksi-alesi Surinam		g	100	Per 100g. Voor meer informatie zie Overzicht recepten op NEVO-website.			516	123	7.8	2.3	5.5	0.1	14.2	0.9	13.3	0	1.9	0	71.1		3.4	3.2	0.8	1.1	1	0.1	0.9	0.1	0	0	0	0	0	0	0	0.04	0.01	0.48	0.02	0.27	0	0	0	0.01	0
8	Graanproducten en bindmiddelen	1914	Brooddeeg (bodem voor pizza/hartige taart) onbereid	Dough for pizza and savoury pie unprepared	Pizzabodem	g	100	Per 100g. Voor meer informatie zie Overzicht recepten op NEVO-website.			988	235	6.8	6.8	0		37.5	1	36.5	0	2.2	0	47.1		5.9	5.5	1	3.9	0.6	0	0.5	0	0	0	0	0	0	0	0	0	0	0.78	0.01	0.16	0	0.02	0	0.01	0
7	Gebak en koek	474	Oliebol gevuld met krenten en rozijnen	Doughnut Dutch style filled w currants and raisins		g	100	Per 100g. Voor meer informatie zie Overzicht recepten op NEVO-website.			1100	262	6.8	5.1	1.7		37.8	12.7	25.1	0	2.5	0	42.7	0	8.7	8.2	1.4	2.4	4.4	0	4.3	0	0.02	0.01	0.01	0.01	0	0.02	0	0.06	0.01	0.8	0	0.34	0	0.02	0	0.05	0
7	Gebak en koek	3237	Oliebol ongevuld	Doughnut Dutch style plain		g	100	Per 100g. Voor meer informatie zie Overzicht recepten op NEVO-website.			1040	248	7.5	5.6	2		32	2.7	29.3	0	1.8	0	47.9	0	9.5	9	1.5	2.7	4.7	0	4.7	0	0.02	0.01	0.01	0.02	0	0.02	0	0.08	0.01	0.89	0.01	0.37	0	0.02	0	0.06	0
7	Gebak en koek	2721	Donut m glazuur	Doughnut iced		g	100	Per 100g.			1496	358	5.4	5.4	0		40.8	13.2	27.6	0	1	0	33.7		19	18	3.8	7.9	5.9	1.1	4.9	0.1	0	0	0.03	0.03	0	0.05	0	0.05	0	2.51	0.02	0.87	0	0.09	0	0.11	0
7	Gebak en koek	1473	Donut ongevuld	Doughnut plain		g	100	Per 100g.			1495	358	6	6	0		35.5	4.8	30.7	0	1.1	0	36.3		21.1	20	4.3	8.8	6.6	1.2	5.4	0.1	0	0	0.04	0.04	0	0.06	0	0.06	0	2.79	0.02	0.97	0	0.1	0	0.12	0
26	Vleesvervangers en zuivelvervangers	5116	Drink amandel- Alpro Original	Drink almond Alpro Original	Amandeldrink Alpro Orignal	g	100	Per 100g. Verrijkt met: Calcium, Vitamine B2, Vitamine B12, Vitamine D totaal, Vitamine E totaal.	CA, RIBF, VITB12, VITD, VITE		101	24	0.5	0.5	0		3	3	0	0	0.2	0	95.1		1.1	1	0.1	0.7	0.3	0	0.3	0	0	0	0	0	0	0	0	0	0	0.06	0	0.01	0	0	0	0	0
26	Vleesvervangers en zuivelvervangers	5119	Drink amandel- ongezoet Alpro	Drink almond unsweetened Alpro	Amandeldrink ongezoet Alpro	g	100	Per 100g. Verrijkt met: Calcium, Vitamine B2, Vitamine B12, Vitamine D totaal, Vitamine E totaal.	CA, RIBF, VITB12, VITD, VITE		52	13	0.4	0.4	0		0.1	0.1	0	0	0.4	0	97.9		1.1	1	0.1	0.7	0.3	0	0.3	0	0	0	0	0	0	0	0	0	0	0.06	0	0.01	0	0	0	0	0
8	Graanproducten en bindmiddelen	2051	Drinkontbijt Brinta Wake Up	Drink breakfast Brinta Wake Up		g	100	Per 100g. Onbereid product. Verrijkt met: IJzer totaal, IJzer non haem, Vitamine B2, Vitamine B1, Vitamine B6, Vitamine C, Vitamine E totaal.	FE, NHAEM, RIBF, THIA, VITB6, VITC, VITE		1481	350	5.7	5.7	0		72.5	24	48.5	0	13.4	0	7.2		1.2	0.8	0.2	0.1	0.5	0	0.5	0	0	0	0	0	0	0	0	0	0	0.16	0	0.01	0	0	0	0	0
26	Vleesvervangers en zuivelvervangers	2261	Drink soja- Groeidrink 1-3+ Alpro	Drink soya Groeidrink 1-3+ Alpro	Sojadrink +1 Alpro	g	100	Per 100g. Verrijkt met: Calcium, IJzer totaal, Jodium, Kalium, IJzer non haem, Vitamine B2, Vitamine B12, Vitamine C, Vitamine D totaal.	CA, FE, ID, K, NHAEM, RIBF, VITB12, VITC, VITD		268	64	2.5	2.5	0		8.3	2.5	5.8	0	0.4	0	86.6		2.2	2	0.3	0.5	1.3	0.1	1.1	0	0	0	0	0	0	0	0	0	0	0.22	0	0.09	0	0.01	0	0.01	0
26	Vleesvervangers en zuivelvervangers	2858	Drink soja- Light Alpro	Drink soya Light Alpro	Sojadrink light Alpro	g	100	Per 100g. Verrijkt met: Calcium, Voedingsvezel totaal, Vitamine B2, Vitamine B12, Vitamine D totaal.	CA, FIBT, RIBF, VITB12, VITD		119	29	2.1	2.1	0		1.8	1.7	0.1	0	1.1	0	93.9		1.2	1.1	0.2	0.2	0.7	0.1	0.6	0	0	0	0	0	0	0	0	0	0	0.12	0	0.05	0	0	0	0	0
26	Vleesvervangers en zuivelvervangers	870	Drink soja- naturel	Drink soya natural	Sojadrink naturel	g	100	Per 100g. Gem van Lima soya drink natural, Provamel bio soya natural en Alpro bio soya.			158	38	3.4	3.4	0		1.4	1.1	0.3	0	0.5	0	91		2	1.8	0.3	0.4	1.1	0.1	1	0	0	0	0	0	0	0	0	0	0	0.2	0	0.08	0	0.01	0	0.01	0
26	Vleesvervangers en zuivelvervangers	1381	Drink soja- Original Alpro	Drink soya Original Alpro	Sojadrink original Alpro	g	100	Per 100g. Gem van original en original fresh. Verrijkt met: Calcium, Vitamine B2, Vitamine B12, Vitamine D totaal.	CA, RIBF, VITB12, VITD		162	39	3	3	0		2.4	2.4	0	0	0.5	0	92.3		1.8	1.7	0.3	0.4	1	0.1	0.9	0	0	0	0	0	0	0	0	0	0	0.18	0	0.07	0	0.01	0	0.01	0
26	Vleesvervangers en zuivelvervangers	1602	Drink soja- diverse smaken Alpro	Drink soya several flavours Alpro	Sojadrink Alpro diverse smaken	g	100	Per 100g. Gem van banaan, vanille, choco, macchiato en rode vruchten. Verrijkt met: Calcium, Vitamine B2, Vitamine B12, Vitamine D totaal.	CA, RIBF, VITB12, VITD		251	60	2.9	2.9	0		7.9	7.5	0.3	0	0.6	0	86.2		1.7	1.6	0.3	0.4	1	0.1	0.8	0	0	0	0	0	0	0	0	0	0	0.17	0	0.07	0	0.01	0	0.01	0
26	Vleesvervangers en zuivelvervangers	5114	Drink soja- gezoet Milbona Nature	Drink soya sweetened Milbona nature	Sojadrink gezoet Milbona Nature	g	100	Per 100g. Verrijkt met: Calcium, Vitamine B2, Vitamine B12, Vitamine E totaal.	CA, RIBF, VITB12, VITE		195	47	3.3	3.3	0		4	3.8	0.2	0	0.5	0	90.2		1.8	1.8	0.3	0.4	1.1	0.1	0.9	0	0	0	0	0	0	0	0	0	0	0.19	0	0.08	0	0.01	0	0.01	0
26	Vleesvervangers en zuivelvervangers	3180	Drink soja- ongezoet Alpro	Drink soya unsweetened Alpro	Sojadrink ongezoet Alpro	g	100	Per 100g. Verrijkt met: Calcium, Vitamine B2, Vitamine B12, Vitamine D totaal.	CA, RIBF, VITB12, VITD		131	31	3.3	3.3	0		0.2	0.1	0.1	0	0.6	0	94.1		1.8	1.7	0.3	0.4	1	0.1	0.9	0	0	0	0	0	0	0	0	0	0	0.18	0	0.07	0	0.01	0	0.01	0
26	Vleesvervangers en zuivelvervangers	5115	Drink soja- ongezoet Milbona/Albert Heijn	Drink soya unsweetened Milbona/Albert Heijn	Sojadrink ongezoet Milbona/Albert Heijn	g	100	Per 100g. Verrijkt met: Calcium, Vitamine B2, Vitamine B12, Vitamine E totaal.	CA, RIBF, VITB12, VITE		148	35	3.4	3.4	0		0.8	0.7	0.2	0	0.6	0	93.3		1.9	1.9	0.3	0.4	1.1	0.1	1	0	0	0	0	0	0	0	0	0	0	0.2	0	0.08	0	0.01	0	0.01	0
25	Vlees en gevogelte	106	Eend m vel rauw	Duck w skin raw		g	100	Per 100g. Vlees, vet en vel van hele eend.			1603	388	13.1	0	13.1	2.1	0	0	0	0	0	0	49.7		37.3	35.1	10.3	18.9	5.6	0	5	0.4	0	0	0			0		0	0	7.96	0.11	2.28		0		0
12	Hartige snacks en zoutjes	1506	Soesje kaas-	Eclair cheese cream filled	Kaassoesje	g	100	Per 100g. Voor meer informatie zie Overzicht recepten op NEVO-website.			1312	317	6.3	1.5	4.8		8.6	0.4	8.1	0	0.5	0	54.4	0.1	28.5	26.7	16.3	7.9	2	0.3	1.6	0.5	0.78	0.45	0.33	0.61	0.02	1.22	0.02	2.26	0.2	7.19	0.13	2.73	0.02	0.05	0	0.04	0
7	Gebak en koek	2394	Soes bananen-	Eclair filled w banana and whipped cream	Bananensoes	g	100	Per 100g.			1026	247	3.7	1.2	2.4		16	9.6	6.4	0	0.7	0	60	0.1	18.5	17.3	10.4	5.1	1.3	0.2	1	0.3
7	Gebak en koek	1475	Soes slagroom-	Eclair w whipped cream filling	Slagroomsoes	g	100	Per 100g. Voor meer informatie zie Overzicht recepten op NEVO-website.			1185	286	4.3	1.3	3		15	8.1	6.9	0	0.4	0	56.1	0	23.1	21.6	13	6.4	1.6	0.2	1.3	0.3
7	Gebak en koek	1915	Soes ongevuld	Eclair without filling		g	100	Per 100g. Voor meer informatie zie Overzicht recepten op NEVO-website.			935	225	6.4	2.4	4		13.7	0.4	13.4	0	0.8	0	62		15.9	14.8	6.3	6.1	2.4	0.2	2	0.1
24	Vis	1624	Paling bereid in magnetron z toev	Eel prepared in microwave oven no ingredients added		g	100	Per 100g.			865	207	24.3	0	24.3		0	0	0	0	0	0	64.4		12.2	11.2	3.3	5.7	2.2	1.6	0.6	0			0	0		0.03		0.54	0.05	2.06	0.07	0.52		0.02		0
24	Vis	112	Paling rauw	Eel raw		g	100	Per 100g.			1537	372	14	0	14		0	0	0	0	0	0	50.9		35.1	32.3	8.6	13	7.4	5.7	1	0								1.84	0.13	5.49	0.07	0.97		0.03	0.03	0	0
24	Vis	603	Paling gerookt	Eel smoked		g	100	Per 100g.			1453	351	19.1	0	19.1		0	0	0	0	0	0	48.3		30.5	28.4	8	15	5.4	3.7	1.6	0			0	0		0.06		1.25	0.11	5.22	0.14	1.19		0.06		0
5	Eieren	87	Eipoeder kippen-	Egg powder chicken	Kippeneipoeder	g	100	Per 100g.			2387	574	46	0	46		3	3	0	0	0	0	5		42	34.9	13.8	17.3	3.2	0.4	2.8	0	0	0.07	0	0	0	0	0	0.11	0.04	9.97	0.07	3.42	0	0.04	0	0.04	0
5	Eieren	358	Eiwit kippenei rauw	Egg white chicken raw	Kippenei eiwit rauw	g	100	Per 100g.			185	44	10.5	0	10.5		0.4	0.4	0	0	0	0	88		0	0	0	0	0	0	0	0	0	0	0	0	0	0	0	0	0	0	0	0	0	0	0	0	0
5	Eieren	84	Ei kippen- gekookt gem	Egg whole chicken average boiled	Kippeneieren gekookt	g	100	Per 100g. Voor meer informatie zie Overzicht recepten op NEVO-website.			535	128	12.3	0	12.3		0	0	0	0	0	0	76.2		8.8	7.3	2.9	3.6	0.7	0.1	0.6	0	0	0.02	0	0	0	0	0	0.02	0.01	2.08	0.02	0.72	0	0.01		0.01	0
5	Eieren	83	Ei kippen- rauw gem	Egg whole chicken average raw	Kippeneieren rauw	g	100	Per 100g. Voor meer informatie zie Overzicht recepten op NEVO-website.			549	132	12.3	0	12.3		0.2	0.2	0	0	0	0	76.2		9.1	7.6	3.1	3.7	0.6	0.1	0.5	0	0	0.02	0.01	0	0	0	0	0.02	0.01	2.19	0.02	0.75	0	0.01		0.01	0
5	Eieren	2774	Ei kippen- mais gekookt	Egg whole chicken corn-fed boiled	Maisei/maiskippeneieren gekookt	g	100	Per 100g.			617	148	13	0	13		0	0	0	0	0	0	73.4		10.7	8.9	3.5	4.4	0.8	0.1	0.7	0	0	0.03	0.01	0	0	0	0	0.03	0.01	2.51	0.02	0.86	0	0.02		0.01	0
5	Eieren	2773	Ei kippen- mais rauw	Egg whole chicken corn-fed raw	Maisei/maiskippeneieren rauw	g	100	Per 100g.			537	129	12.2	0	12.2		0.2	0.2	0	0	0	0	76.9		8.8	7.3	3.2	3.5	0.4	0.1	0.3	0	0	0.03	0.01	0	0	0	0	0.03	0.01	2.3	0.02	0.78	0	0.02		0.01	0
5	Eieren	2770	Ei kippen- scharrel gekookt	Egg whole chicken free-range boiled	Scharrelei/scharrelkippeneieren gekookt	g	100	Per 100g.			521	125	12.2	0	12.2		0	0	0	0	0	0	76.6		8.5	7	2.8	3.5	0.6	0.1	0.6	0	0	0.01	0	0	0	0	0	0.02	0.01	2.01	0.01	0.69	0	0.01		0.01	0
5	Eieren	2769	Ei kippen- scharrel rauw	Egg whole chicken free-range raw	Scharrelei/scharrelkippeneieren rauw	g	100	Per 100g.			549	132	12.3	0	12.3		0.2	0.2	0	0	0	0	76.2		9.1	7.5	3	3.7	0.6	0.1	0.5	0	0	0.02	0.01	0	0	0	0	0.02	0.01	2.19	0.02	0.74	0	0.01		0.01	0
5	Eieren	1314	Ei kippen- gebakken	Egg whole chicken fried in margarine	Kippeneieren gebakken	g	100	Per 100g. Gebakken in margarine.			912	220	14.4	0	14.4		0.9	0.9	0	0	0	0	65.7		17.6	15.5	5.6	5.7	3.6	0.3	3.3	0.1
5	Eieren	2772	Ei kippen- biologisch gekookt	Egg whole chicken organic boiled	Biologische kippeneieren gekookt	g	100	Per 100g.			568	136	12.7	0	12.7		0	0	0	0	0	0	75.8		9.5	7.9	3.1	3.8	0.8	0.1	0.7	0	0	0.02	0.01	0	0	0	0	0.02	0.01	2.17	0.02	0.8	0	0.01		0.01	0
5	Eieren	2771	Ei kippen- biologisch rauw	Egg whole chicken organic raw	Biologische kippeneieren rauw	g	100	Per 100g.			564	135	12.3	0	12.3		0.2	0.2	0	0	0	0	75.9		9.5	7.9	3	3.9	0.9	0.1	0.8	0	0	0.02	0.01	0	0	0	0	0.02	0.01	2.1	0.02	0.77	0	0.01		0.01	0
5	Eieren	86	Eidooier kippen- gekookt	Egg yolk chicken boiled	Kippeneidooier gekookt	g	100	Per 100g.			1493	361	16	0	16		0	0	0	0	0	0	50		33	27.4	10.8	13.6	2.5	0.3	2.2	0	0	0.05	0	0	0	0	0	0.09	0.03	7.83	0.05	2.68	0	0.03	0	0.03	0
5	Eieren	85	Eidooier kippen- rauw	Egg yolk chicken raw	Kippeneidooier rauw	g	100	Per 100g.			1494	361	16.7	0	16.7		0.2	0.2	0	0	0	0	48		32.6	27.1	10.7	13.4	2.5	0.3	2.2	0	0	0.05	0	0	0	0	0	0.09	0.03	7.74	0.05	2.65	0	0.03	0	0.03	0
9	Groente	8	Andijvie gekookt	Endive boiled		g	100	Per 100g.			93	22	1.4	1.4	0		2.3	1.6	0.7	0	1.7	0	93.5		0.5	0.3	0.1	0	0.2	0.2	0.1	0	0	0	0	0	0	0	0	0	0	0.05	0	0.01	0	0	0	0	0
9	Groente	1136	Andijvie diepvries onbereid	Endive frozen unprepared		g	100	Per 100g. Iglo.			36	9	1	1	0		0.3	0	0.3	0	1.7	0	95.1		0	0	0	0	0	0	0	0	0	0	0	0	0	0	0	0	0	0	0	0	0	0	0	0	0
9	Groente	7	Andijvie rauw	Endive raw		g	100	Per 100g.			68	16	1.5	1.5	0		1	1	0	0	1.7	0	95.1		0.3	0.2	0	0	0.2	0.1	0	0	0	0	0	0	0	0	0	0	0	0.04	0	0.01		0	0	0	0
20	Samengestelde gerechten	1531	Stamppot rauwe andijvie zonder vlees bereid	Endive raw with mashed potatoes without meat prepared	Andijviestamppot z vlees bereid	g	100	Per 100g. Voor meer informatie zie Overzicht recepten op NEVO-website.			275	65	1.9	1.7	0.2		12.7	0.7	12	0	1.5	0	82.8	0	0.4	0.3	0.1	0	0.2	0.1	0.1	0	0	0	0	0	0	0	0	0.01	0	0.07	0	0.02	0	0	0	0	0
9	Groente	129	Andijvie blik/glas	Endive tinned		g	100	Per 100g.			70	17	1	1	0		1	0	1	0	4.5	0	96		0	0	0	0	0	0	0	0	0	0	0	0	0	0	0	0	0	0	0	0	0	0	0	0	0
16	Niet-alcoholische dranken	2480	Energydrink Golden Power/Bullit/Freeway	Energy drink Golden Power/Bullit/Freeway	Energiedrank golden power/bullit/Freeway	g	100	Per 100g. Verrijkt met: Nicotinezuur, Vitamine B12, Vitamine B6.	NIA, VITB12, VITB6	FOL, FOLFD	186	44	0.2	0.2	0		10.7	10.3	0.4	0	0	0	89.1		0	0	0	0	0	0	0	0	0	0	0	0	0	0	0	0	0	0	0	0	0	0	0	0	0
16	Niet-alcoholische dranken	2672	Energydrink Red Bull	Energy drink Red Bull	Energiedrank Red Bull	g	100	Per 100g. Verrijkt met: Nicotinezuur, Vitamine B2, Vitamine B12, Vitamine B6.	NIA, RIBF, VITB12, VITB6		187	44	0	0	0		11	11	0	0	0	0	89		0	0	0	0	0	0	0	0	0	0	0	0	0	0	0	0	0	0	0	0	0	0	0	0	0
16	Niet-alcoholische dranken	2673	Energydrink Red Bull sugarfree	Energy drink Red Bull sugarfree	Energiedrank Red Bull sugar free	g	100	Per 100g. Verrijkt met: Nicotinezuur, Vitamine B2, Vitamine B12, Vitamine B6.	NIA, RIBF, VITB12, VITB6		0	0	0	0	0		0	0	0	0	0	0	100		0	0	0	0	0	0	0	0	0	0	0	0	0	0	0	0	0	0	0	0	0	0	0	0	0
26	Vleesvervangers en zuivelvervangers	2994	Falafel onbereid	Falafel unprepared		g	100	Per 100g. Gem van Tivall falafel en Tivall spicy falafel; Voor meer informatie zie Overzicht recepten op NEVO-website. Verrijkt met: IJzer totaal, IJzer non haem, Vitamine B12.	FE, NHAEM, VITB12		871	208	6.8	6.8	0		20.9	1.5	19.4	0	5.7	0	55.5		9.6	9	1.4	2.7	4.8	0	4.7	0	0	0	0	0	0	0	0	0.01	0	0.85	0	0.44	0	0.02	0	0.06	0
23	Vetten en oliën	5195	Vet kippen-	Fat chicken	Kippenvet	g	100	Per 100g.			3700	900	0	0	0		0	0	0	0	0	0	0		100	95	29.5	46.8	17.7	2.2	15.5	5	0	0	0	0.1	0	1.24	0	1.24	0.1	21.28	0.1	5.23	0	0.1	0.1	0	0
23	Vetten en oliën	880	Smeltjus onbereid pakje	Fat for gravy unprepared Smeltjus		g	100	Per 100g.		FOL, FOLFD, VITB12	2675	650	1	1	0		4	0.5	3.5	0	0	0	20.3		70	67.2	38.4	15.4	12.5			1
7	Gebak en koek	2272	Taartbodem van biscuitdeeg	Fatless sponge		g	100	Per 100g. Voor meer informatie zie Overzicht recepten op NEVO-website.			1117	264	7.9	2.3	5.6		48.4	30.5	17.9	0	0.7	0	37.3		4.2	3.4	1.4	1.7	0.3	0	0.3	0	0	0.01	0	0	0	0	0	0.01	0	1	0.01	0.33	0	0	0	0	0
9	Groente	967	Venkel gekookt	Fennel boiled		g	100	Per 100g.			70	17	1	1	0		2	2	0	0	2.4	0	94		0	0	0	0	0	0	0	0	0	0	0	0	0	0	0	0	0	0	0	0	0	0	0	0	0
9	Groente	849	Venkel rauw	Fennel raw		g	100	Per 100g.			70	17	1	1	0		2	2	0	0	2.4	0	94		0	0	0	0	0	0	0	0	0	0	0	0	0	0	0	0	0	0	0	0	0	0	0	0	0
6	Fruit	193	Vijgen gedroogd	Figs dried		g	100	Per 100g.			1095	259	3.3	3.3	0		54.1	47.9	6.2	0	9.8	0	30.1	0.5	0.9	0.7	0.1	0.2	0.3	0	0.3	0	0	0	0	0	0	0	0	0.01	0	0.11	0	0.03	0	0	0	0	0
6	Fruit	1010	Vijgen vers	Figs fresh		g	100	Per 100g.			356	84	1	1	0		19	19	0	0	2	0	80		0	0	0	0	0	0	0	0	0	0	0	0	0	0	0	0	0	0	0	0	0	0	0	0	0
24	Vis	116	Vis vet >5 g vet gem rauw	Fish fat >5 g fat raw average		g	100	Per 100g. Voor meer informatie zie Overzicht recepten op NEVO-website.			1007	242	17.2	0	17.2	0.7	0.3	0	0.3	0	0	0	61.6		19.1	17.7	4.5	8.3	4	3.3	0.5	0	0	0	0	0	0	0	0	1.09	0.08	2.81	0.04	0.45	0	0.01	0.01	0	0
24	Vis	814	Vissticks gebakken in zonnebloemolie	Fish fingers fried in sunflower oil		g	100	Per 100g.		VITC	999	239	16.4	2.5	13.9		13.9	1	13	0	0.4	0	53.8		13	12.5	2	4.1	5.7	0.5	5.1	0	0	0	0.03	0.02	0	0.16	0	0.1	0	1.19	0.01	0.42	0	0.03	0	0.06	0
24	Vis	815	Vissticks onbereid	Fish fingers unprepared		g	100	Per 100g. Voor meer informatie zie Overzicht recepten op NEVO-website.			812	194	13	1.6	11.4	1.6	17	0.5	16.5	0	0.8	0	61.1		8	6.9	1.5	2.7	2.6	0.5	2.1	0	0	0	0.03	0.02	0	0.16	0	0.1	0	0.9	0.01	0.23	0	0.02	0	0.03	0
24	Vis	114	Vis mager 0-5 g vet gem rauw	Fish lean 0-5 g fat raw average		g	100	Per 100g. Voor meer informatie zie Overzicht recepten op NEVO-website.			383	90	19.3	0	19.3	2	0	0	0	0	0	0	78.8		1.5	1.2	0.3	0.2	0.6	0.5	0.1	0	0	0	0	0	0	0	0	0.03	0	0.22	0	0.06	0	0	0	0	0
7	Gebak en koek	2776	Vlaai appelkruimel-	Flan apple and crumble topping	Appelkruimelvlaai	g	100	Per 100g.			1279	304	3.9	3.1	0.8		45.6	22	23.6	0	1.9	0	36.4		11.4	10.6	5.6	3.7	1.3	0	1.1	0	0.05	0.04	0.08	0.08		0.46		0.36	0	3.7	0	0.76		0.04
7	Gebak en koek	1917	Vlaaibodem Limburgse	Flan bottom Limburg		g	100	Per 100g. Voor meer informatie zie Overzicht recepten op NEVO-website.			1262	300	8.5	6.8	1.7		41.1	5.5	35.6	0	2.2	0	36	0	10.8	10	4.4	4	1.6	0.1	1.4	0.1
7	Gebak en koek	489	Vlaai rijste-	Flan filled w rice pudding	Rijstevlaai	g	100	Per 100g. Voor meer informatie zie Overzicht recepten op NEVO-website.			890	211	4.5	2.2	2.3		34.5	17.5	17	0	0.7	0	53.2	0	6	5.5	3	1.8	0.6	0.1	0.5	0.1
6	Fruit	749	Vlaaivulling blik	Flan filling tinned		g	100	Per 100g. Voor meer informatie zie Overzicht recepten op NEVO-website.			421	99	0.5	0.5	0		23	19	4	0	1.3	0	74.9	0.6	0.1	0.1	0	0	0	0	0	0	0	0	0	0	0	0	0	0	0	0.01	0	0	0	0	0	0	0
7	Gebak en koek	1478	Vlaai kruimel- m vruchten	Flan fruit and crumble topping	Kruimelvlaai	g	100	Per 100g. Voor meer informatie zie Overzicht recepten op NEVO-website.			845	201	3.8	3.1	0.7		30.8	16.1	14.7	0	1.7	0	56.4	0.5	6.4	6	2.6	2.4	1	0.1	0.9	0.1
7	Gebak en koek	2777	Vlaai wener bodem m bakkersroom	Flan hard shell w custard cream		g	100	Per 100g. Div soorten vlaaien van merk Multivlaai.			1235	295	4.1	2.5	1.6		33	20	13	0	1.6	0	44.6		16	14.6	9.1	3.9	1	0.1	0.9	0.3	0.16	0.12	0.19	0.25	0	2.06	0	1.13	0.04	3.91	0.03	1.16	0	0.04		0.02	0
7	Gebak en koek	2778	Vlaai zachte bodem m bakkersroom	Flan sponge w custard cream		g	100	Per 100g. Div soorten vlaaien van merk Multivlaai.			1057	253	3.5	2.1	1.4		30.8	16.8	14	0	1.4	0	51.1		12.5	11.4	7.3	3.2	0.9	0	0.8	0	0.1	0.09	0.2	0.2		1.65		0.86	0.03	3.19	0	0.98		0.03
7	Gebak en koek	2568	Vlaai kruimel- m pudding	Flan w custard and crumble topping	Puddingkruimelvlaai	g	100	Per 100g.			1210	288	5.9	3.9	2		43	20.9	22.1	0	1.3	0	39.1	0	10	9.3	4.2	3.6	1.4	0.1	1.2	0.1
7	Gebak en koek	2570	Vlaai pudding- m vruchten	Flan w custard and fruit	Vruchtenvlaai met pudding	g	100	Per 100g.			621	147	3.2	2.1	1.1		24.6	14.7	9.9	0	1.3	0	66.3	0.5	3.6	3.3	1.5	1.2	0.4	0	0.4	0
7	Gebak en koek	486	Vlaai vruchten-	Flan w fruit filling	Vruchtenvlaai	g	100	Per 100g. Voor meer informatie zie Overzicht recepten op NEVO-website.			965	229	2.9	2.4	0.5		41.7	19.8	21.9	0	1.1	0	48	0.6	5.1	4.7	2.5	1.6	0.5	0	0.5	0	0	0.01	0.06	0.04		0.43		0.18	0	1.51	0	0.29		0.02
24	Vis	1620	Bot bereid in magnetron z toev	Flounder prepared in microwave oven no ingredients added		g	100	Per 100g.		VITD	446	106	21.9	0	21.9		0	0	0	0	0	0	76.1		2	1.8	0.6	0.7	0.5	0.4	0.1	0						0.01		0.05	0.02	0.39	0.01	0.09		0		0
8	Graanproducten en bindmiddelen	208	Meel boekweit-	Flour buckwheat	Boekweitmeel	g	100	Per 100g.			1496	353	9	9	0		72	2	70	0	5.6	0	14		2	1.7	0.4	0.6	0.6	0	0.6	0	0	0	0.02	0.01		0.01		0.02		0.27		0.03
8	Graanproducten en bindmiddelen	695	Meel cassave-	Flour cassava	Cassavemeel	g	100	Per 100g.			1425	336	2	2	0		81	3	78	0	1.8	0	14		0	0	0	0	0	0	0	0	0	0	0	0	0	0	0	0	0	0	0	0	0	0	0	0	0
8	Graanproducten en bindmiddelen	530	Meel pannenkoek-	Flour for pancakes	Pannenkoekenmix	g	100	Per 100g. Gem v Honig mix voor pannenkoeken naturel en Plus mix voor pannenkoeken naturel.			1366	322	10.6	10.6	0		65.4	1.1	64.3	0	3.8	0	19.1		1.2	0.8	0.4	0.2	0.2	0	0.2	0	0	0	0	0	0	0	0	0	0	0.35	0	0.02	0	0	0	0.01	0
8	Graanproducten en bindmiddelen	5149	Meel pannenkoek- meergranen	Flour for pancakes multigrain	Pannenkoekenmix meergranen	g	100	Per 100g. Gem v Honig en Plus; Voor meer informatie zie Overzicht recepten op NEVO-website.			1440	340	11.3	11.3	0		67.5	1.6	65.9	0	6	0	13.9		1.5	1	0.2	0.1	0.6	0	0.6	0	0	0	0	0	0	0	0	0	0	0.19	0	0.01	0	0	0	0	0
8	Graanproducten en bindmiddelen	531	Meel poffertjesmix	Flour for poffertjes batter mix	Poffertjesmix	g	100	Per 100g. Koopmans.			1430	337	10	10	0		71	5	66	0	2	0	12		1	0.7	0.3	0.2	0.2	0	0.2	0	0	0	0	0	0	0	0	0	0	0.3	0	0.02	0	0	0	0.01	0
8	Graanproducten en bindmiddelen	80	Bloem rijste-	Flour rice	Rijstebloem	g	100	Per 100g.			1492	352	7	7	0		78	0	78	0	1.3	0	13		1	0.9	0.2	0.3	0.4	0	0.4	0	0	0	0	0	0	0	0	0	0	0.21	0	0.02	0	0	0	0	0
8	Graanproducten en bindmiddelen	1023	Bloem rijste- Olvarit	Flour rice Olvarit	Rijstebloem Olvarit	g	100	Per 100g. Gem van naturel en vanille. Verrijkt met: Vitamine B1.	THIA		1630	384	7.7	7.7	0		85.1	0	85.1	0	1.5	0	4.1		1.1	0.9	0.3	0.3	0.4	0	0.4	0	0	0	0	0	0	0	0	0	0	0.23	0	0.02	0	0	0	0	0
8	Graanproducten en bindmiddelen	3133	Bloem rijste- m vanillesmaak Nestle Pyjamapapje	Flour rice with vanilla Nestle Pyjamapapje	Rijstebloem met vanillesmaak Nestle Pyjamapapje	g	100	Per 100g. Verrijkt met: Calcium, IJzer totaal, Folaat equivalenten, Foliumzuur, Nicotinezuur, Retinol, Vitamine B1, Vitamine B6, Vitamine C, Vitamine D totaal, Vitamine E totaal, Zink.	CA, FE, FOL, FOLAC, NIA, RETOL, THIA, VITB6, VITC, VITD, VITE, ZN		1630	384	8	8	0		85	19	66	0	2	0	4.1		0.9	0.8	0.2	0.2	0.3	0	0.3	0	0	0	0	0	0	0	0	0	0	0.19	0	0.02	0	0	0	0	0
8	Graanproducten en bindmiddelen	218	Meel rogge-	Flour rye	Roggemeel	g	100	Per 100g.		F16:1CIS, F18:0	1386	328	10	10	0		60.2	3.2	56	0	14.8	0	13		2	1.4	0.3	0.2	0.9	0	0.8	0	0	0	0	0		0		0	0	0.27	0	0		0		0
8	Graanproducten en bindmiddelen	217	Bloem rogge- 60% uitmaling	Flour rye 60% extraction	Roggebloem 60% uitmaling	g	100	Per 100g.			1454	343	8	8	0		73	5	68	0	5	0	13		1	0.7	0.1	0.1	0.4	0	0.4	0	0	0	0	0	0	0	0	0	0	0.13	0	0	0	0	0	0	0
8	Graanproducten en bindmiddelen	868	Meel soja- ontvet	Flour soya defatted	Sojameel ontvet	g	100	Per 100g.			1569	372	50	50	0		30	12	18	0	14.5	0	8		2.5	2.3	0.4	0.5	1.4	0.2	1.2	0	0	0	0	0	0	0	0	0	0	0.25	0	0.1	0	0.01	0	0.01	0
8	Graanproducten en bindmiddelen	869	Meel soja- volvet	Flour soya full fat	Sojameel volvet	g	100	Per 100g.			1997	478	38	38	0		24	11	13	0	11.5	0	7		23	21.4	3.4	4.8	13.1	1.5	11.5	0.1	0	0	0	0	0	0	0	0.02	0	2.29	0.02	0.92	0	0.07	0	0.07	0
8	Graanproducten en bindmiddelen	1020	Meel bak- zelfrijzend	Flour wheat self-raising	Zelfrijzend bakmeel	g	100	Per 100g. Gem van Koopmans en Honig.			1438	339	10.3	10.3	0		71	1	70	0	2	0	15.7		1.1	0.7	0.4	0.2	0.2	0	0.2	0	0	0	0	0	0	0	0	0	0	0.33	0	0.02	0	0	0	0.01	0
8	Graanproducten en bindmiddelen	220	Bloem tarwe- patent	Flour wheat white	Tarwebloem; patentbloem	g	100	Per 100g.		F10:0	1493	352	12.6	12.6	0		71	1.8	69.2	0	4	0	11.4		1.1	0.7	0.4	0.2	0.2	0	0.2	0			0	0		0		0	0	0.33	0	0.02		0		0.01
8	Graanproducten en bindmiddelen	222	Meel volkoren tarwe-	Flour wheat wholemeal	Volkorenmeel tarwe-	g	100	Per 100g.		F12:0, F8:0	1387	328	10	10	0		62	2	60	0	11.1	0	15		2	1.3	0.3	0.2	0.9	0.1	0.8	0			0			0		0	0	0.26	0	0.01		0		0
3	Brood	3374	Focaccia	Focaccia	Brood focaccia	g	100	Per 100g. Gem van AH mozzarella, AH ui-kaas, Boboli garlic&mozzarella, Boboli paprika&olives, Hoogvliet paprika&olijf en Jumbo paprika-olijf.		FE	1119	266	7.7	7.7	0		38.4	2.5	35.8	0	1.7	0	43.6		8.7	8.4	1.7	3.8	2.8	0.3	2.5	0	0	0	0	0	0	0	0	0.02	0	1.31	0.01	0.28	0	0.03	0	0.03	0
20	Samengestelde gerechten	473	Foe yong hai zonder rijst	Foe jung hai filled omelet wo rice		g	100	Per 100g. Voor meer informatie zie Overzicht recepten op NEVO-website.			401	96	4.8	1.2	3.6		4.6	3.3	1.2	0	1.3	0	80.7	0	6.2	5.6	1.5	3	1.1	0.1	1	0	0	0.01	0.01	0.01	0	0.05	0	0.03	0	1.04	0.01	0.32	0	0.01	0	0.01	0
22	Suiker, snoep, zoet beleg en zoete sauzen	1507	Borstplaat room-	Fondant cream		g	100	Per 100g. Voor meer informatie zie Overzicht recepten op NEVO-website.			1469	347	0.7	0	0.7		79	79	0	0	0	0	17.8	0	3.1	2.9	2	0.7	0.1	0	0.1	0.1	0.1	0.07	0.04	0.09	0	0.11	0	0.33	0.03	0.88	0.02	0.29	0	0	0	0	0
25	Vlees en gevogelte	908	Soepballetjes blik	Forcemeat balls for soup canned	Gehaktballetjes soep- blik	g	100	Per 100g.			786	189	10	4.3	5.7		3.5	0.1	3.4	0	0.2	0	70		15	14.1	5.6	6.5	1.8	0.2	1.6	0	0	0	0.01	0.03	0	0.02	0	0.24	0.01	3.46	0.05	1.78	0	0.02	0	0.01	0
7	Gebak en koek	1366	Gefrituurde soesjes in suikerstroop tulumba tatlisi Turks	Fried eclair in sugar syrup tulumba tatlisi Turkish	Turkse soesjes in suikerstroop tulumba tatlisi	g	100	Per 100g.			1641	391	4.4	4.4	0		54.8	31.9	22.9	0	1.1	0	22.8		16.9	16.2	3.3	7.4	10.1		4.8							0.37		0.07		1.85	0.02	0.7		0.11		0.13
20	Samengestelde gerechten	471	Nasi goreng met ei	Fried rice Nasi goreng with egg		g	100	Per 100g.			544	129	6.5	1.1	5.4		19	4.2	14.8	0	0.8	0	70.6		2.8	2.7	0.7	1.3	0.6	0.1	0.5	0	0	0	0	0		0	0	0.02	0	0.44	0.01	0.24		0.01		0.01
7	Gebak en koek	2869	Beignet appel-	Fritter apple	Appelbeignet	g	100	Per 100g.			1105	266	2.8	1.9	0.9		17	7.5	9.4	0	1.2	0	57.9	0.2	20.4	19.5	2.4	5.7	11.3	0	11.3	0	0.01	0.01	0	0.01	0	0.01	0	0.05	0	1.38	0	0.73	0	0.04	0	0.13	0
7	Gebak en koek	2430	Beignet banaan-	Fritter banana	Bananenbeignet	g	100	Per 100g.			1177	283	3.2	2.3	0.9		20.5	9.5	11.1	0	1.4	0	53.5	0.2	20.5	19.6	2.4	5.8	11.4	0.1	11.3	0	0.01	0.01	0	0.01	0	0.01	0	0.05	0	1.4	0	0.73	0	0.04	0	0.13	0
22	Suiker, snoep, zoet beleg en zoete sauzen	5064	Kikkers/muizen fondant met chocolade	Frogs/mice fondant with chocolate		g	100	Per 100g. Gem van Albert Heijn, Hema en Jumbo; Voor meer informatie zie Overzicht recepten op NEVO-website.			1662	393	1	1	0		84.7	77.5	7.2	0	0.9	0	7.8		5.3	5.1	3.2	1.7	0.2	0	0.2	0	0	0	0	0	0	0	0	0.01	0	1.3	0.01	1.84	0	0.05	0	0.01	0
22	Suiker, snoep, zoet beleg en zoete sauzen	1599	Fructosepoeder	Fructose powder		g	100	Per 100g.			1683	396	0	0	0		99	99	0	0	0	0	0		0	0	0	0	0	0	0	0	0	0	0	0	0	0	0	0	0	0	0	0	0	0	0	0	0
6	Fruit	183	Fruitcocktail op siroop blik/glas	Fruit cocktail in syrup tinned		g	100	Per 100g. Inclusief vocht.		FAT	317	75	0.4	0.4	0		17.3	17.3	0	0	2	0	80.3		0	0	0	0	0	0	0	0	0	0	0	0	0	0	0	0	0	0	0	0	0	0	0	0	0
2	Alcoholische dranken	2505	Fruit gedroogd op brandewijn	Fruit dried in brandy	Boerenjongens; Boerenmeisjes	g	100	Per 100g. Gemiddelde van boerenjongens en boerenmeisjes; Voor meer informatie zie Overzicht recepten op NEVO-website.			846	201	0.6	0.6	0		27.2	26.8	0.4	0	1.3	12.2	57.7	0.4	0.1	0	0	0	0	0	0	0	0	0	0	0	0	0	0	0	0	0.01	0	0	0	0	0	0	0
16	Niet-alcoholische dranken	387	Vruchtendrank zwarte bessen	Fruit drink blackcurrant	Zwarte bessendrank	g	100	Per 100g.		CU	258	61	0	0	0		15	15	0	0	0.4	0	84		0	0	0	0	0	0	0	0	0	0	0	0	0	0	0	0	0	0	0	0	0	0	0	0	0
16	Niet-alcoholische dranken	2389	Siroop vruchtenlimonade- Albert Heijn	Fruit drink conc Albert Heijn	Limonadesiroop/ranja blik albert heijn	g	100	Per 100g. Gem van 5 smaken. Verrijkt met: Nicotinezuur, Vitamine B6, Vitamine C, Vitamine E totaal.	NIA, VITB6, VITC, VITE	FOL, FOLFD	817	192	0	0	0		48	48	0	0	0	0	52		0	0	0	0	0	0	0	0	0	0	0	0	0	0	0	0	0	0.01	0	0	0	0	0	0	0
16	Niet-alcoholische dranken	498	Siroop Roosvicee Fruitkracht Ferro	Fruit drink conc Roosvicee Fruitkracht Ferro	Limonadesiroop roosvicee fruitkracht ferro	g	100	Per 100g. Verrijkt met: IJzer totaal, IJzer non haem, Vitamine C.	FE, NHAEM, VITC	FOL, FOLFD	944	222	0.2	0.2	0		55.2	54.4	0.8	0	0.3	0	45		0	0	0	0	0	0	0	0	0	0	0	0	0	0	0	0	0	0	0	0	0	0	0	0	0
16	Niet-alcoholische dranken	500	Siroop Roosvicee Fruitkracht Laxo	Fruit drink conc Roosvicee Fruitkracht Laxo	Limonadesiroop roosvicee fruitkracht laxo	g	100	Per 100g. Verrijkt met: Vitamine C.	VITC	FOL, FOLFD	957	225	0.2	0.2	0		56	55.2	0.8	0	0.2	0	45		0	0	0	0	0	0	0	0	0	0	0	0	0	0	0	0	0	0	0	0	0	0	0	0	0
16	Niet-alcoholische dranken	738	Siroop Roosvicee Fruitkracht Low Cal	Fruit drink conc Roosvicee Fruitkracht Low Cal	Limonadesiroop roosvicee dieet	g	100	Per 100g. Verrijkt met: Vitamine C.	VITC	FOL, FOLFD	298	71	0.2	0.2	0		4	1.6	2.4	22.4	0.3	0	71		0	0	0	0	0	0	0	0	0	0	0	0	0	0	0	0	0	0	0	0	0	0	0	0	0
16	Niet-alcoholische dranken	1881	Siroop Roosvicee Multivit bosvr/perzik	Fruit drink conc Roosvicee Multivit	Limonadesiroop roosvicee multivit bosvr/perzik	g	100	Per 100g. Verrijkt met: Beta-caroteen, Nicotinezuur, Retinol activiteit equiv.(RAE), Retinol equivalenten (RE), Vitamine B2, Vitamine B1, Vitamine B12, Vitamine B6, Vitamine C, Vitamine E totaal.	CARTBTOT, NIA, VITA_RAE, VITA_RE, RIBF, THIA, VITB12, VITB6, VITC, VITE	FOL, FOLFD	776	183	0.1	0.1	0		45.2	44.8	0.4	0	0.3	0	54.3		0.1	0.1	0	0	0	0	0	0	0	0	0	0	0	0	0	0	0	0.01	0	0	0	0	0	0	0
16	Niet-alcoholische dranken	2390	Siroop vruchtenlimonade- m 15-20 mg vit C	Fruit drink conc w 15-20 mg vit C	Limonadesiroop/ranja m 15-20 mg vit c	g	100	Per 100g. Verrijkt met: Vitamine C.	VITC	FOL, FOLFD	1072	252	0.6	0.6	0		62.4	61.6	0.8	0	0	0	37		0	0	0	0	0	0	0	0	0	0	0	0	0	0	0	0	0	0.01	0	0	0	0	0	0	0
16	Niet-alcoholische dranken	3248	Siroop vruchtenlimonade- m 45-50 mg vit C	Fruit drink conc w 45-50 mg vit C	Limonadesiroop/ranja m 45-50 mg vit C	g	100	Per 100g. Gem van Fruitfris en Ranja. Verrijkt met: Vitamine C.	VITC		1056	248	0.2	0.2	0		61.8	61.6	0.2	0	0	0	37.9		0	0	0	0	0	0	0	0	0	0	0	0	0	0	0	0	0	0.01	0	0	0	0	0	0	0
16	Niet-alcoholische dranken	2831	Siroop vruchtenlim m suiker en zoetst 10-15g KH	Fruit drink conc w sugar & sw 10-15 g CHO	Limonadesiroop/ranja m suiker en zoetst 10-15g KH	g	100	Per 100g. Tasting Good gem van sinaasappel, reine claude en frambozen.			200	47	0	0	0		11.7	11.7	0	0	0	0	88.2		0	0	0	0	0	0	0	0	0	0	0	0	0	0	0	0	0	0	0	0	0	0	0	0	0
16	Niet-alcoholische dranken	2288	Siroop vruchtenlim m suiker en zoetst m vit C	Fruit drink conc w sugar and sw w vitC	Limonadesiroop/ranja m suiker en zoetst m vit c	g	100	Per 100g. Gem van burg limo framboos, burg limo sinaas, burg limo reine claude. Verrijkt met: Vitamine C.	VITC		722	170	0	0	0		42.4	41.6	0.8	0	0	0	57.6		0	0	0	0	0	0	0	0	0	0	0	0	0	0	0	0	0	0	0	0	0	0	0	0	0
16	Niet-alcoholische dranken	2287	Siroop vruchtenlimonade- m suiker en zoetstof 40-45g KH	Fruit drink conc w sugar and sweetners 40-45g CHO	Limonadesiroop/ranja m suiker en zoetstof	g	100	Per 100g. Gem van Jumbo en Raak.			723	170	0	0	0		42.5	42.1	0.4	0	0	0	57.5		0	0	0	0	0	0	0	0	0	0	0	0	0	0	0	0	0	0	0	0	0	0	0	0	0
16	Niet-alcoholische dranken	3247	Siroop limonade- met suiker en zoetstof	Fruit drink conc w sugars and sweeteners	Limonadesiroop/ranja m suiker en zoetstof	g	100	Per 100g. Gem van AH Basic, Fruitfris, Lidl en Sun d'or.			461	108	0.1	0.1	0		27	25.8	1.2	0	0	0	72.9		0	0	0	0	0	0	0	0	0	0	0	0	0	0	0	0	0	0	0	0	0	0	0	0	0
16	Niet-alcoholische dranken	1810	Siroop vruchtenlimonade- Karvan Cevitam	Fruit drink concentrate Karvan Cevitam	Limonadesiroop/ranja Karvan Cevitam	g	100	Per 100g. Gem van 6 smaken. Verrijkt met: Nicotinezuur, Vitamine B6, Vitamine C, Vitamine E totaal.	NIA, VITB6, VITC, VITE	FOL, FOLFD	1010	238	0.1	0.1	0		59.2	58.8	0.4	0	0.1	0	40.6		0	0	0	0	0	0	0	0	0	0	0	0	0	0	0	0	0	0.01	0	0	0	0	0	0	0
16	Niet-alcoholische dranken	2289	Siroop vruchtenlimonade- light	Fruit drink concentrate light	Limonadesiroop/ranja light	g	100	Per 100g. Gem van Slimpie aardbei, framboos en sinaasappel en Teisseire tropical en aardbei-framboos.			32	8	0	0	0		1.8	0.9	0.9	0	0.1	0	98.1		0	0	0	0	0	0	0	0	0	0	0	0	0	0	0	0	0	0	0	0	0	0	0	0	0
16	Niet-alcoholische dranken	497	Siroop Roosvicee Original	Fruit drink concentrate Roosvicee Origin	Limonadesiroop roosvicee vruchtenmix	g	100	Per 100g. Gem van Roosvicee aardbei, vruchtenmix en bosvruchtenmix. Verrijkt met: Vitamine C.	VITC	FOL, FOLFD	784	185	0.3	0.3	0		45.6	44.8	0.8	0	0.6	0	53.6		0	0	0	0	0	0	0	0	0	0	0	0	0	0	0	0	0	0	0	0	0	0	0	0	0
16	Niet-alcoholische dranken	463	Siroop vruchtenlimonade-	Fruit drink concentrate undiluted	Limonadesiroop; ranja	g	100	Per 100g.		FOL, FOLFD	991	233	0	0	0		58.2	57.3	0.9	0	0	0	42		0	0	0	0	0	0	0	0	0	0	0	0	0	0	0	0	0	0.01	0	0	0	0	0	0	0
16	Niet-alcoholische dranken	5139	Siroop vruchtenlimonade- met zoetstof Karvan Cevitam	Fruit drink concentrate with sweeteners Karvan Cevitam	Limonadesiroop/ranja met zoetstof Karvan Cevitam	g	100	Per 100g. Gem v aardbei-framboos, bosvruchten en citrus mix. Verrijkt met: Nicotinezuur, Vitamine B6, Vitamine C, Vitamine E totaal.	NIA, VITB6, VITC, VITE		105	25	0.2	0.2	0		5.9	5.5	0.4	0	0.1	0	93.8		0	0	0	0	0	0	0	0	0	0	0	0	0	0	0	0	0	0	0	0	0	0	0	0	0
16	Niet-alcoholische dranken	3068	Siroop vruchtenlimonade- Vruchtenmix	Fruit drink concentrated Vruchtenmix	Limonadesiroop vruchtenmix	g	100	Per 100g. Gem van diverse merken. Verrijkt met: Vitamine C.	VITC		944	222	0.3	0.3	0		54.9	54.1	1.1	0	0.6	0	44.2		0	0	0	0	0	0	0	0	0	0	0	0	0	0	0	0	0	0.01	0	0	0	0	0	0	0
16	Niet-alcoholische dranken	2644	Vruchtendrank Roosvicee 50/50	Fruit drink Roosvicee 50/50		g	100	Per 100g. Gem van fruitmix en roodfruit; Voor meer informatie zie Overzicht recepten op NEVO-website. Verrijkt met: Vitamine C, Vitamine E totaal.	VITC, VITE		77	18	0.1	0.1	0		4.3	4.2	0.1	0	0.1	0	95.4	0.1	0	0	0	0	0	0	0	0	0	0	0	0	0	0	0	0	0	0	0	0	0	0	0	0	0
16	Niet-alcoholische dranken	3366	Vruchtendrank met zuivel	Fruit drink with dairy	Vruchtendrank met zuivel Djoezz/Xooz/Zappie	g	100	Per 100g. Gem van AH Djoezz!, G'woon Zappie en Plus Xoozz. Verrijkt met: Vitamine C.	VITC		198	47	0.1	0	0.1		11.5	11.5	0	0	0	0	88.4		0	0	0	0	0	0	0	0	0	0	0	0	0	0	0	0	0	0.01	0	0	0	0	0	0	0
16	Niet-alcoholische dranken	1294	Vruchtendrank met zuivel Taksi m suiker	Fruit drink with dairy Taksi w sugar	Limonade vruchten-/frisdrank Taksi m suiker	g	100	Per 100g. Gem van sinaasappel, tropisch fruit en rood fruit. Verrijkt met: Vitamine C.	VITC		136	32	0.1	0	0.1		7.9	7.9	0	0	0	0	92		0	0	0	0	0	0	0	0	0	0	0	0	0	0	0	0	0	0	0	0	0	0	0	0	0
16	Niet-alcoholische dranken	2846	Vruchtendrank met zuivel Taksi m zoetstof	Fruit drink with dairy Taksi w sweetener	Limonade vruchten-/frisdrank Taksi m zoetstof	g	100	Per 100g. Tropisch fruit gst. Verrijkt met: Vitamine C.	VITC		41	10	0.1	0	0.1		2.3	2.3	0	0	0.1	0	97.5		0	0	0	0	0	0	0	0	0	0	0	0	0	0	0	0	0	0	0	0	0	0	0	0	0
6	Fruit	173	Fruit vers excl citrus- gem	Fruit fresh average excluding citrus		g	100	Per 100g. Voor meer informatie zie Overzicht recepten op NEVO-website.			263	62	0.6	0.6	0	0	13.2	11.4	1.8	0	1.7	0	83.6	0.6	0.2	0.2	0	0	0.1	0	0.1	0	0	0	0	0	0	0	0	0	0	0.04	0	0.01	0	0	0	0	0
6	Fruit	1906	Fruit vers incl citrus- gem	Fruit fresh average including citrus		g	100	Per 100g. Voor meer informatie zie Overzicht recepten op NEVO-website.			252	60	0.6	0.6	0	0	12.3	10.7	1.6	0	1.7	0	84.4	0.6	0.3	0.2	0.1	0	0.1	0	0.1	0	0	0	0	0	0	0	0	0	0	0.05	0	0.01	0	0	0	0	0
6	Fruit	172	Fruit vers citrus- gem	Fruit fresh citrus average	Citrusfruit gemiddeld	g	100	Per 100g. Voor meer informatie zie Overzicht recepten op NEVO-website.			204	48	0.8	0.8	0		8.7	7.9	0.8	0	1.5	0	88.1	0.7	0.6	0.5	0.1	0.1	0.2	0.1	0.2		0	0	0	0	0	0	0	0	0	0.1	0	0.02	0	0	0	0	0
6	Fruit	1242	Vruchten op eigen sap blik/glas	Fruit in own juice tinned	Vruchten op sap blik/glas	g	100	Per 100g. Gem van perziken, peren, fruitsalade, abrikozen.			200	47	0.6	0.6	0		10.3	10.3	0	0	1.7	0	87.4		0	0	0	0	0	0	0	0	0	0	0	0	0	0	0	0	0	0.01	0	0	0	0	0	0	0
6	Fruit	194	Vruchten op siroop gem blik/glas	Fruit in syrup tinned		g	100	Per 100g. Inclusief vocht; Voor meer informatie zie Overzicht recepten op NEVO-website.			286	67	0.4	0.4	0		15.7	15.2	0.5	0	1.4	0	80.9		0	0	0	0	0	0	0	0	0	0	0	0	0	0	0	0	0	0.01	0	0	0	0	0	0	0
16	Niet-alcoholische dranken	2291	Diksap m vit C geconcentreerd	Fruit juice conc with added vit C	Limonadesiroop diksap m vit c geconcentreerd	g	100	Per 100g. Olvarit. Verrijkt met: Vitamine C.	VITC		765	180	0.2	0.2	0		44.6	43.2	1.4	0	0.1	0	55		0.1	0.1	0	0	0	0	0	0	0	0	0	0	0	0	0	0	0	0.01	0	0	0	0	0	0	0
16	Niet-alcoholische dranken	1655	Diksap geconcentreerd	Fruit juice concentrated	Limonadesiroop diksap geconcentreerd	g	100	Per 100g. Gem van Covelt, AH biologisch, Kruidvat en Markant.			1188	280	0.2	0.2	0		69.5	69.5	0	0	0.4	0	28.4		0	0	0	0	0	0	0	0	0	0	0	0	0	0	0	0	0	0	0	0	0	0	0	0	0
16	Niet-alcoholische dranken	1463	Vruchtendrank 2 of meer vruchten	Fruit juice dk minimal 2 fruits	Multivruchtendrank; dubbeldrank; tweedrank	g	100	Per 100g. Gem van Appelsientje dubbeldrank mango & guanabana en Perfekt.			212	50	0.3	0.3	0		12	12	0	0	0.2	0	87.4		0	0	0	0	0	0	0	0	0	0	0	0	0	0	0	0	0	0	0	0	0	0	0	0	0
16	Niet-alcoholische dranken	2634	Vruchtendrank 2 of meer vruchten m vit C	Fruit juice dk minimal 2 fruits w vit C	Multivruchtendrank/dubbeldrank m vit c	g	100	Per 100g. Gem van Appelsientje sin-perzik, abrikoos-sin, aardbei-naranjilla en Coolbest strawberry hill en mango dream. Verrijkt met: Vitamine C.	VITC		193	45	0.3	0.3	0		10.9	10.7	0.2	0	0.3	0	88.5		0	0	0	0	0	0	0	0	0	0	0	0	0	0	0	0	0	0	0	0	0	0	0	0	0
16	Niet-alcoholische dranken	2483	Vruchtendrank ACE gem	Fruit juice drink ACE average	Ace-drank gem	g	100	Per 100g. Gem van Fruxano, Super, Kruidvat, Tasting Good en Aldi; Voor meer informatie zie Overzicht recepten op NEVO-website. Verrijkt met: Beta-caroteen, Retinol activiteit equiv.(RAE), Retinol equivalenten (RE), Vitamine C, Vitamine E totaal.	CARTBTOT, VITA_RAE, VITA_RE, VITC, VITE		196	46	0.2	0.2	0		10.9	10.9	0	0	0.1	0	89.2	0.5	0	0	0	0	0	0	0	0	0	0	0	0	0	0	0	0	0	0	0	0	0	0	0	0	0
16	Niet-alcoholische dranken	3218	Vruchtendrank appelnectar	Fruit juice drink apple nectar		g	100	Per 100g. Gem van AH Basic, Hardthof, Jumbo, Solevita en Vruchtoase; Voor meer informatie zie Overzicht recepten op NEVO-website.			157	37	0	0	0		9.1	8.9	0.3	0	0	0	90.8		0	0	0	0	0	0	0	0	0	0	0	0	0	0	0	0	0	0.01	0	0	0	0	0	0	0
16	Niet-alcoholische dranken	5082	Vruchtendrank sap met water	Fruit juice drink juice and water		g	100	Per 100g. Gem van Appelsientje Kids, Appelsientje Halfzoet sinaasappel en Dubbelfrisss Free appel-peer; Voor meer informatie zie Overzicht recepten op NEVO-website.			100	24	0.2	0.2	0		5.5	5.3	0.2	0	0.1	0	94.1	0.2	0	0	0	0	0	0	0	0				0	0	0	0	0		0.01	0	0	0	0	0	0	0
16	Niet-alcoholische dranken	2490	Vruchtendrank multivit 12vr nectar light	Fruit juice drink multivit 12 fruits nectar light		g	100	Per 100g. Gem van Goldhorn en Fruxano. Verrijkt met: Beta-caroteen, Nicotinezuur, Retinol activiteit equiv.(RAE), Retinol equivalenten (RE), Vitamine B2, Vitamine B1, Vitamine B12, Vitamine B6, Vitamine C, Vitamine E totaal.	CARTBTOT, NIA, VITA_RAE, VITA_RE, RIBF, THIA, VITB12, VITB6, VITC, VITE		96	23	0.2	0.2	0		5.4	5.3	0.1	0	0.2	0	94.3		0	0	0	0	0	0	0	0	0	0	0	0	0	0	0	0	0	0	0	0	0	0	0	0	0
16	Niet-alcoholische dranken	399	Vruchtendrank frambozen	Fruit juice drink raspberry	Frambozendrank	g	100	Per 100g.		FE	241	57	0	0	0		14	14	0	0	0.4	0	85		0	0	0	0	0	0	0	0	0	0	0	0	0	0	0	0	0	0	0	0	0	0	0	0	0
16	Niet-alcoholische dranken	385	Vruchtendrank rode bessen	Fruit juice drink redcurrent	Rode bessendrank	g	100	Per 100g.		CU, FE	241	57	0	0	0		14	14	0	0	0.4	0	85		0	0	0	0	0	0	0	0	0	0	0	0	0	0	0	0	0	0	0	0	0	0	0	0	0
16	Niet-alcoholische dranken	1878	Vruchtendrank Roosvicee Multivit	Fruit juice drink Roosvicee Multivit		g	100	Per 100g. Gem van 5 smaken. Verrijkt met: Beta-caroteen, Nicotinezuur, Retinol activiteit equiv.(RAE), Retinol equivalenten (RE), Vitamine B2, Vitamine B1, Vitamine B12, Vitamine B6, Vitamine C, Vitamine E totaal.	CARTBTOT, NIA, VITA_RAE, VITA_RE, RIBF, THIA, VITB12, VITB6, VITC, VITE	FOL, FOLFD	170	40	0.1	0.1	0		9.7	9.6	0.1	0	0	0	88.5		0.1	0.1	0	0	0.1	0	0	0	0	0	0	0	0	0	0	0	0	0.02	0	0	0	0	0	0	0
16	Niet-alcoholische dranken	2515	Vruchtendrank multivit nectar light Surango	Fruit juice drink Surango multivit nectar light		g	100	Per 100g. Verrijkt met: Beta-caroteen, Nicotinezuur, Retinol activiteit equiv.(RAE), Retinol equivalenten (RE), Vitamine B2, Vitamine B1, Vitamine B12, Vitamine B6, Vitamine C, Vitamine E totaal.	CARTBTOT, NIA, VITA_RAE, VITA_RE, RIBF, THIA, VITB12, VITB6, VITC, VITE	FASAT, FAT	89	21	0.2	0.2	0		5	4.9	0.1	0	0.1	0	94.7		0	0	0	0	0	0	0	0	0	0	0	0	0	0	0	0	0	0	0	0	0	0	0	0	0
16	Niet-alcoholische dranken	2491	Vruchtendrank met zoetstof 5-<8g KH	Fruit juicedrink with sweetener 5-<8 g CHO		g	100	Per 100g. Goldhorn banaan-appel light.		FASAT, FAT	121	28	0.1	0.1	0		6.9	6.6	0.3	0	0.2	0	92.8		0	0	0	0	0	0	0	0	0	0	0	0	0	0	0	0	0	0	0	0	0	0	0	0	0
6	Fruit	192	Tuttifrutti gedroogd	Fruit mixed dried		g	100	Per 100g. Voor meer informatie zie Overzicht recepten op NEVO-website.			1145	271	2.8	2.8	0		58.5	50.8	7.8	0	12.4	0	26.7		0.1	0.1	0	0	0.1	0	0.1	0	0	0	0	0	0	0	0	0	0	0.02	0	0	0	0	0	0	0
6	Fruit	2957	Tuttifrutti gedroogd geweekt	Fruit mixed dried soaked in water		g	100	Per 100g. Voor meer informatie zie Overzicht recepten op NEVO-website.			432	102	1	1	0		22.1	19.2	2.9	0	4.7	0	72.3		0	0	0	0	0	0	0	0	0	0	0	0	0	0	0	0	0	0.01	0	0	0	0	0	0	0
6	Fruit	2875	Fruitsnack Knijpfruit/Slurpfruit	Fruit snack Knijpfruit/Slurpfruit		g	100	Per 100g. Gem v diverse merken.			268	63	0.4	0.4	0		14.2	12.8	1.4	0	1.6	0	83.6		0.2	0.1	0	0	0.1	0	0.1	0	0	0	0	0	0	0	0	0	0	0.03	0	0.01	0	0	0	0	0
23	Vetten en oliën	2525	Vet frituur- horeca	Frying fat horeca	Frituurvet horeca	g	100	Per 100g. Voor meer informatie zie Overzicht recepten op NEVO-website.			3700	900	0	0	0		0	0	0	0	0	0	0		100	96	23	35.4	34	1.1	31.2	0.6
23	Vetten en oliën	2068	Vet frituur- vloeibaar	Frying fat liquid	Frituurvet vloeibaar	g	100	Per 100g. Voor meer informatie zie Indeling margarine, halvarine ea vetten op de NEVO-website.			3700	900	0	0	0		0	0	0	0	0	0	0		100	96	17.8	35.5	38.6	1.2	35.5	0.6
23	Vetten en oliën	2069	Vet frituur- vast	Frying fat solid	Frituurvet vast	g	100	Per 100g. Voor meer informatie zie Indeling margarine, halvarine ea vetten op de NEVO-website.			3700	900	0	0	0		0	0	0	0	0	0	0		100	95.9	52.6	34.9	7.9	0.7	6.8	0.6
23	Vetten en oliën	3335	Olie frituur-	Frying oil	Frituurolie	g	100	Per 100g. Voor meer informatie zie Indeling margarine, halvarine ea vetten op de NEVO-website.			3700	900	0	0	0		0	0	0	0	0	0	0		100	96	10.7	28.2	57	0.2	56.9	0	0	0	0	0	0	0	0	0.1	0	6.05	0	3.45	0	0.19	0	0.67	0
22	Suiker, snoep, zoet beleg en zoete sauzen	3244	Fudge/karamel zachte	Fudge/caramel soft		g	100	Per 100g. Gem van Lonka en Kindly's.			1831	435	1.9	0	1.9		70.8	63.8	7	0	0.3	0	11		16	15.4	3.1	7.1	5.2	0.5	4.6	0	0	0	0	0	0	0.01	0	0.04	0	2.39	0.01	0.52	0	0.06	0	0.05	0
20	Samengestelde gerechten	853	Gado gado zonder rijst en zonder ei	Gado gado without rice and without egg		g	100	Per 100g. Voor meer informatie zie Overzicht recepten op NEVO-website.			428	103	3.7	3.7	0	0.5	5.1	3.4	1.7	0	2.3	0	81.4		7	6.7	1.1	3.5	2	0.1	1.8	0	0	0	0	0	0	0	0	0.01	0	0.58	0.01	0.25	0	0.06	0	0.12	0
27	Vleeswaren	1777	Ham been-	Gammon boiled deboned	Beenham	g	100	Per 100g.			534	127	18.3	0	18.3		2.2	1.2	1	0	0.1	0	71.1	0	5	4.6	1.7	2.2	0.7	0.1	0.6	0	0	0	0	0.01	0	0.01	0	0.07	0.01	1.05	0.01	0.5	0	0.01	0	0	0
14	Kruiden en specerijen	830	Knoflook rauw	Garlic raw		g	100	Per 100g.			670	158	6.4	6.4	0		31	1	30	0	2.1	0	58.6		0.5	0.3	0.1	0	0.2	0	0.2	0	0	0	0	0	0	0	0	0	0	0.09	0	0	0	0	0	0	0
7	Gebak en koek	854	Taart vruchten- van biscuitdeeg m slagroom	Gateau fatless sponge w fruit & cream	Vruchtentaart/gebak v biscuitdeeg m slagroom	g	100	Per 100g. Voor meer informatie zie Overzicht recepten op NEVO-website.			959	230	3.2	1.2	2		21.8	17.7	4.1	0	0.7	0	58.7	0.1	14.3	13.3	8.1	3.9	0.8	0.1	0.7	0.2	0.39	0.26	0.15	0.32	0.01	0.43	0.01	1.26	0.12	3.65	0.07	1.18	0	0.02	0	0.01	0
7	Gebak en koek	2431	Taart slagroom- omhuld met marsepein	Gateau fatless sponge w marzipan	Gebak m marsepein; Chipolatataart	g	100	Per 100g.			1429	342	4.8	2.9	1.9		39.6	32.5	7	0	1.2	0	36.3		18	16.8	9	5.5	1.9	0.1	1.7	0.2	0.37	0.28	0.16	0.25	0.04	0.87	0.01	1.25	0.2	3.68	0.14	1.64	0	0.06	0	0.03	0
7	Gebak en koek	255	Taart slagroom-	Gateau w whipped cream	Slagroomtaart; slagroomgebak	g	100	Per 100g.			1317	316	4.6	2.3	2.3		31.4	23.1	8.3	0	0.8	0	44		18.9	17.6	11.6	4.1	1.2	0.2	0.9	0.2	0.49	0.37	0.21	0.33	0.05	1.16	0.02	1.67	0.26	4.64	0.18	2.13		0.07		0.04
7	Gebak en koek	256	Taart creme au beurre-	Gateau with butter-cream filling	Mokkataart; Mokkagebak	g	100	Per 100g. Voor meer informatie zie Overzicht recepten op NEVO-website.			1800	431	3.8	1	2.9		44	36	8	0	0.3	0	23.8	0	26.6	24.8	16.9	6.3	0.9	0.2	0.6	0.5	1.05	0.58	0.33	0.72	0.02	0.86	0.02	2.65	0.26	7.37	0.17	2.49	0.02	0.03	0	0.03	0
8	Graanproducten en bindmiddelen	439	Gelatine	Gelatin		g	100	Per 100g.		FOL, FOLFD	1496	352	88	0	88		0	0	0	0	0	0	10.7		0	0	0	0	0	0	0	0	0	0	0	0	0	0	0	0	0	0	0	0	0	0	0	0	0
9	Groente	1160	Augurk zoetzuur z suiker	Gherkins pickled without sugar		g	100	Per 100g.			63	15	1.1	1.1	0		1.5	0	1.5	1	0.9	0	94		0	0	0	0	0	0	0	0	0	0	0	0	0	0	0	0	0	0.01	0	0	0	0	0	0	0
9	Groente	131	Augurk zuur	Gherkins sour pickled	Zure bom	g	100	Per 100g.			41	10	1	1	0		1	1	0	0	0.9	0	92.7		0	0	0	0	0	0	0	0	0	0	0	0	0	0	0	0	0	0	0	0	0	0	0	0	0
9	Groente	132	Augurk zoetzuur	Gherkins sweet pickled		g	100	Per 100g.			113	27	0.8	0.8	0		5.3	5.2	0.1	0	0.9	0	92.7		0	0	0	0	0	0	0	0	0	0	0	0	0	0	0	0	0	0.01	0	0	0	0	0	0	0
9	Groente	1157	Augurk zoetzuur Na-	Gherkins sweet pickled low sodium	Augurk natriumarm zoetzuur	g	100	Per 100g.			74	17	1.1	1.1	0		2.8	2.8	0	0	0.9	0	94		0	0	0	0	0	0	0	0	0	0	0	0	0	0	0	0	0	0	0	0	0	0	0	0	0
2	Alcoholische dranken	393	Jenever citroen-	Gin Dutch lemon flavoured	Citroenjenever	g	100	Per 100g.		CU, MG, SE, ZN	747	180	0	0	0		3	3	0	0	0	24	73		0	0	0	0	0	0	0	0	0	0	0	0	0	0	0	0	0	0	0	0	0	0	0	0	0
2	Alcoholische dranken	386	Jenever bessen-	Gin Dutch red currant flavoured	Bessenjenever	g	100	Per 100g.			770	184	0	0	0		18	18	0	0	0	16	65		0	0	0	0	0	0	0	0	0	0	0	0	0	0	0	0	0	0	0	0	0	0	0	0	0
2	Alcoholische dranken	402	Jenever oude	Gin old Dutch		g	100	Per 100g.		CA, CU, K, MG, NA, P, SE, ZN	829	200	0	0	0		1	1	0	0	0	28	71		0	0	0	0	0	0	0	0	0	0	0	0	0	0	0	0	0	0	0	0	0	0	0	0	0
2	Alcoholische dranken	401	Jenever jonge	Gin young Dutch		g	100	Per 100g.		NA, P	812	196	0	0	0		0	0	0	0	0	28	72		0	0	0	0	0	0	0	0	0	0	0	0	0	0	0	0	0	0	0	0	0	0	0	0	0
14	Kruiden en specerijen	832	Gemberwortel	Ginger root		g	100	Per 100g.			342	81	1.8	1.8	0		15.7	1.7	14	0	2	0	78.9		0.8	0.5	0.2	0.2	0.2			0
22	Suiker, snoep, zoet beleg en zoete sauzen	440	Gember op siroop blik/glas	Ginger stem in syrup tinned		g	100	Per 100g.			1224	288	1.8	1.8	0		69	67	2	0	2.5	0	26.7		0	0	0	0	0	0	0	0	0	0	0	0	0	0	0	0	0	0	0	0	0	0	0	0	0
25	Vlees en gevogelte	1900	Geitenvlees rauw gem	Goat meat raw average		g	100	Per 100g.			436	103	20.6	0	20.6		0	0	0	0	0	0	75.8		2.3	1.9	0.7	1	0.2	0	0.1	0
6	Fruit	3445	Bessen goji- gedroogd	Goji berries dried	Gojibessen	g	100	Per 100g.			1450	343	14.3	14.3	0		64.1	45.6	18.5	0	13	0	7.5		0.4	0.3	0	0	0.3			0
22	Suiker, snoep, zoet beleg en zoete sauzen	3242	Stroop schenk-	Golden syrup pourable	Schenkstroop	g	100	Per 100g.		FOLFD, ID, SE	1224	288	0	0	0		72	72	0	0	0	0	28		0	0	0	0	0	0	0	0	0	0	0	0	0	0	0	0	0	0	0	0	0	0	0	0	0
6	Fruit	164	Bessen kruis-	Gooseberries	Kruisbessen	g	100	Per 100g.			206	49	0.9	0.9	0		9	9	0	0	2.4	0	88	1.4	0	0	0	0	0	0	0	0	0	0	0	0	0	0	0	0	0	0	0	0	0	0	0	0	0
20	Samengestelde gerechten	788	Goulash	Goulash		g	100	Per 100g. Voor meer informatie zie Overzicht recepten op NEVO-website.			454	109	10.5	3.5	7	1.6	2.4	1.6	0.8	0	0.7	0	79.3	0	6.2	5.8	2.6	2.4	0.8	0.1	0.7	0.1
9	Groente	1370	Druivenblad glas	Grape leaves glass		g	100	Per 100g.			137	33	3.3	3.3	0		1.8	1.8	0	0	6.3	0	88.6		0	0	0	0	0	0	0	0	0	0	0	0	0	0	0	0	0	0	0	0	0	0	0	0	0
6	Fruit	162	Grapefruit	Grapefruit		g	100	Per 100g.			156	37	0.9	0.9	0		6.6	6.6	0	0	1.4	0	90.2	1.3	0	0	0	0	0	0	0	0	0	0	0	0	0	0	0	0	0	0	0	0	0	0	0	0	0
6	Fruit	848	Grapefruit op siroop blik/glas	Grapefruit in syrup canned		g	100	Per 100g. Inclusief vocht.		CARTA, CARTBTOT, CRYPXB, LUTN, LYCPN, VITA_RAE, VITA_RE, SE, ZEA	279	66	0.5	0.5	0		15.5	15.5	0	0	0.9	0	84		0	0	0	0	0	0	0	0	0	0	0	0	0	0	0	0	0	0	0	0	0	0	0	0	0
6	Fruit	2749	Druiven blauwe m schil	Grapes black w skin	Druif blauw m schil	g	100	Per 100g.			316	75	0.6	0.6	0		16.8	16.8	0	0	2.1	0	80.2		0.1	0.1	0	0	0	0	0	0								0		0.03		0.01
6	Fruit	160	Druiven m schil gem	Grapes w skin average	Druif m schil gem	g	100	Per 100g. Voor meer informatie zie Overzicht recepten op NEVO-website.			331	78	0.6	0.6	0		16.8	16.2	0.6	0	1.8	0	80.3	1	0.2	0.2	0.1	0	0.1	0	0.1	0	0	0	0	0	0	0	0	0	0	0.08	0	0.01	0	0	0	0	0
6	Fruit	2750	Druiven witte m schil	Grapes white w skin	Druif witte m schil	g	100	Per 100g.			320	76	0.5	0.5	0		16.9	15.6	1.3	0	1.4	0	80.4		0.4	0.3	0.1	0	0.1	0	0.1	0	0	0	0	0	0	0	0	0	0	0.12	0	0.02	0	0	0	0	0
11	Hartige sauzen	2449	Jus 25% vet ongebonden bereid m juspoeder	Gravy 25% fat clear prep w gravy instant powder		g	100	Per 100g. Voor meer informatie zie Overzicht recepten op NEVO-website.			947	230	1	0.9	0.1		4.8	0.6	4.2	0	0.2	0	71.1		22.9	22	2.3	10.9	8.7	1.5	5	0.1
11	Hartige sauzen	2588	Jus 25% vet ongebonden bereid z juspoeder	Gravy 25% fat clear prep wo gravy instant powder		g	100	Per 100g. Voor meer informatie zie Overzicht recepten op NEVO-website.			902	219	0.1	0.1	0		0.2	0.2	0	0	0	0	75.4		24.2	23.3	2.4	11.5	9.2	1.6	5.3	0.1
11	Hartige sauzen	2451	Jus 25% vet gebonden bereid m juspoeder	Gravy 25% fat thickend prep w gravy instant powder		g	100	Per 100g. Voor meer informatie zie Overzicht recepten op NEVO-website.			962	233	1	0.9	0.1		7	0.6	6.4	0	0.2	0	69.6		22.3	21.4	2.2	10.6	8.4	1.5	4.9	0.1
11	Hartige sauzen	2452	Jus 25% vet gebonden bereid z juspoeder	Gravy 25% fat thickend prep wo gravy instant powder		g	100	Per 100g. Voor meer informatie zie Overzicht recepten op NEVO-website.			920	223	0.1	0.1	0		2.8	0.2	2.6	0	0	0	73.6		23.5	22.6	2.3	11.2	8.9	1.6	5.1	0.1
11	Hartige sauzen	3038	Jus 5% vet ongebonden bereid m juspoeder	Gravy 5% fat clear prep w gravy instant powder		g	100	Per 100g. Voor meer informatie zie Overzicht recepten op NEVO-website.			285	69	0.9	0.8	0.1		4.6	0.5	4.1	0	0.2	0	89.2		5.1	4.9	0.6	2.4	1.9	0.3	1.2	0
11	Hartige sauzen	2462	Jus 5% vet ongebonden bereid z juspoeder	Gravy 5% fat clear prep wo gravy instant powder		g	100	Per 100g. Voor meer informatie zie Overzicht recepten op NEVO-website.			180	44	0	0	0		0	0	0	0	0	0	95.1		4.8	4.7	0.5	2.3	1.8	0.3	1.1	0
11	Hartige sauzen	2580	Jus 5% vet gebonden bereid m juspoeder	Gravy 5% fat thickend prep w gravy instant powder		g	100	Per 100g. Voor meer informatie zie Overzicht recepten op NEVO-website.			317	76	0.9	0.8	0.1		6.8	0.4	6.4	0	0.2	0	87.1		5	4.8	0.6	2.3	1.9	0.3	1.1	0
11	Hartige sauzen	2456	Jus 5% vet gebonden bereid z juspoeder	Gravy 5% fat thickend prep wo gravy instant powder		g	100	Per 100g. Voor meer informatie zie Overzicht recepten op NEVO-website.			219	53	0	0	0		2.6	0	2.6	0	0	0	92.7		4.7	4.5	0.5	2.2	1.8	0.3	1	0
11	Hartige sauzen	2459	Jus 50% vet ongebonden bereid z juspoeder	Gravy 50% fat clear prep wo gravy instant powder		g	100	Per 100g. Voor meer informatie zie Overzicht recepten op NEVO-website.			1805	439	0.3	0.3	0		0.4	0.4	0.1	0	0	0	50.9		48.5	46.5	4.8	23.1	18.4	3.2	10.5	0.2
11	Hartige sauzen	2450	Jus 50% vet ongebonden bereid m juspoeder	Gravy 50% fat clear prepared w gravy instant powder		g	100	Per 100g. Voor meer informatie zie Overzicht recepten op NEVO-website.			1775	431	1.1	1	0.1		4.9	0.7	4.2	0	0.2	0	48.6		45.1	43.3	4.5	21.4	17.1	3	9.8	0.2
11	Hartige sauzen	2461	Jus 50% vet gebonden bereid m juspoeder	Gravy 50% fat thickend prep w gravy instant powder		g	100	Per 100g. Voor meer informatie zie Overzicht recepten op NEVO-website.			1768	429	1.1	1	0.1		7.2	0.7	6.4	0	0.2	0	47.6		43.9	42.2	4.4	20.9	16.7	2.9	9.6	0.2
11	Hartige sauzen	2453	Jus 50% vet gebonden bereid z juspoeder	Gravy 50% fat thickend prep wo gravy instant powder		g	100	Per 100g. Voor meer informatie zie Overzicht recepten op NEVO-website.			1796	436	0.2	0.2	0		3	0.3	2.6	0	0	0	49.7		47.1	45.2	4.6	22.4	17.9	3.1	10.2	0.2
11	Hartige sauzen	3037	Jus 75% vet ongebonden bereid m juspoeder	Gravy 75% fat clear prep w gravy instant powder		g	100	Per 100g. Voor meer informatie zie Overzicht recepten op NEVO-website.			2603	632	1.2	1.1	0.1		5.1	0.9	4.2	0	0.2	0	26		67.4	64.7	6.5	31.2	24.9	4.3	14.3	0.2
11	Hartige sauzen	2460	Jus 75% vet ongebonden bereid z juspoeder	Gravy 75% fat clear prep wo gravy instant powder		g	100	Per 100g. Voor meer informatie zie Overzicht recepten op NEVO-website.			2707	658	0.4	0.4	0		0.6	0.5	0.1	0	0	0	26.3		72.7	69.8	7.1	34.6	27.6	4.8	15.8	0.3
11	Hartige sauzen	3036	Jus 75% vet gebonden bereid m juspoeder	Gravy 75% fat thickend prep w gravy instant powder		g	100	Per 100g. Voor meer informatie zie Overzicht recepten op NEVO-website.			2573	625	1.2	1.1	0.1		7.4	0.9	6.5	0	0.2	0	25.7		65.6	63	6.5	31.2	24.9	4.3	14.3	0.2
11	Hartige sauzen	2454	Jus 75% vet gebonden bereid z juspoeder	Gravy 75% fat thickend prep wo gravy instant powder		g	100	Per 100g. Voor meer informatie zie Overzicht recepten op NEVO-website.			2672	650	0.4	0.4	0		3.2	0.5	2.7	0	0	0	25.9		70.6	67.8	6.9	33.6	26.8	4.7	15.3	0.3
11	Hartige sauzen	1492	Jus gem ongebonden bereid z juspoeder	Gravy average clear prep wo gravy instant powder		g	100	Per 100g. Voor meer informatie zie Overzicht recepten op NEVO-website.			1399	340	0.2	0.2	0		0.3	0.3	0.1	0	0	0	61.9		37.6	36.1	3.7	17.9	14.3	2.5	8.1	0.1
14	Kruiden en specerijen	858	Juspoeder	Gravy instant powder		g	100	Per 100g.			1443	342	10.8	9.4	1.4		55.2	5.1	50.1	0	2.4	0	23.5		8.2	7.9	1.6	3.6	2.6	0.3	2.4	0	0	0	0	0	0	0	0	0.02	0	1.22	0.01	0.26	0	0.03	0	0.02	0
11	Hartige sauzen	2650	Jus zonder vet bereid m juspoeder	Gravy prep wo fat w gravy instant powder		g	100	Per 100g. Voor meer informatie zie Overzicht recepten op NEVO-website.			119	28	0.9	0.8	0.1		4.6	0.4	4.1	0	0.2	0	93.7		0.7	0.6	0.1	0.3	0.2	0	0.2	0	0	0	0	0	0	0	0	0	0	0.1	0	0.02	0	0	0	0	0
11	Hartige sauzen	5121	Guacamole	Guacamole		g	100	Per 100g. Voor meer informatie zie Overzicht recepten op NEVO-website.			668	162	1.7	1.6	0.1	0.2	2.5	2.2	0.3	0	3.5	0	76.4	0.1	15.3	14	2.4	10.3	1.2	0.1	1.1	0	0.04	0.03	0.02	0.04	0	0.05	0	0.14	0.01	1.95	0.01	0.12	0	0	0	0	0
6	Fruit	690	Guave (met roze vruchtvlees)	Guava (pink fleshed)		g	100	Per 100g.			317	75	2.6	2.6	0		10.9	8.9	2	0	5.3	0	80.8	0.8	1	0.8	0.3	0.1	0.3	0.1	0.2	0	0	0	0	0	0	0	0	0.02	0	0.23	0	0.03	0	0	0	0	0
24	Vis	1621	Poon bereid in magnetron z toev	Gurnard prepared in microwave oven no ingredients added		g	100	Per 100g.			718	171	26.1	0	26.1		0	0	0	0	0	0	66.5		7.4	6.1	1.8	2.3	1.9	1.7	0.2	0						0.01		0.21	0.02	1.18	0.02	0.34		0.01		0.01
24	Vis	1614	Schelvis bereid in magnetron z toev	Haddock prepared in microwave oven no ingredients added		g	100	Per 100g.		FATRS	424	100	22.3	0	22.3		0	0	0	0	0	0	76.5		1.2	1	0.2	0.3	0.5	0.4	0.1	0						0		0.01	0	0.14	0	0.06		0		0
24	Vis	1585	Heilbot gerookt	Halibut smoked		g	100	Per 100g.			877	211	19.4	0	19.4		0	0	0	0	0	0	65.8		14.8	13.2	2.1	9.9	1.2	1	0.2	0			0	0		0		0.41	0.03	1.42		0.28		0.01		0
27	Vleeswaren	3203	Ham runder- pastirma Turks	Ham beef pastirma Turkish		g	100	Per 100g.			655	155	30	0	30		2	2	0	0	0	0	65		3	2.9	1.2	1.3	0.1	0	0.1	0.1	0	0	0	0.01	0	0	0	0.08	0.01	0.64	0.03	0.41	0	0	0	0.01	0
27	Vleeswaren	784	Ham achter-	Ham lean boiled	Achterham	g	100	Per 100g.			564	134	18	0	18		2.5	0.4	2.1	0	0.1	0	69.7	0.3	5.7	5.3	1.9	2.5	0.8	0.1	0.6	0	0	0	0	0.01	0	0.01	0	0.07	0.01	1.21	0.02	0.58	0	0.01		0	0
27	Vleeswaren	1776	Ham achter- gegrild	Ham lean grilled	Achterham gegrild	g	100	Per 100g.			501	119	18.9	0	18.9		1.8	1.8	0	0	0.1	0	71.6	0.6	3.9	3.5	1.3	1.7	0.5	0.1	0.4	0	0	0	0	0	0	0	0	0.05	0	0.82	0.01	0.39	0	0.01	0	0	0
27	Vleeswaren	785	Ham schouder-	Ham shoulder medium fat boiled	Schouderham	g	100	Per 100g.			556	133	16.4	0	16.4		2.4	0.6	1.9	0	0.4	0	72.6	0.2	6.2	5.7	2.1	2.7	0.8	0.1	0.7	0	0	0	0.01	0.01	0	0.01	0	0.09	0	1.34	0.02	0.66	0	0.01		0	0
27	Vleeswaren	328	Ham rauwe	Ham smoked raw		g	100	Per 100g.			789	188	24.6	0	24.6		1.2	0.3	0.9	0	0	0	58.6	0	9.5	9	3.5	4.4	0.9	0.1	0.8	0	0	0.01	0	0.01	0	0.02	0	0.14	0.01	2.14	0	1.16	0.01	0.02		0	0
26	Vleesvervangers en zuivelvervangers	2544	Ham vegetarisch	Ham vegetarian		g	100	Per 100g. Tivall; Voor meer informatie zie Overzicht recepten op NEVO-website. Verrijkt met: IJzer totaal, IJzer non haem, Vitamine B12.	FE, NHAEM, VITB12		1021	245	13.6	12.9	0.7		9.9	2.7	7.3	0	0.8	0	57.9		16.6	15.9	3.3	6.6	5.8	0.4	5.4	0	0	0.01	0.08	0.06	0	0.46	0	0.2	0	1.86	0.01	0.49	0	0.05	0	0.06	0
25	Vlees en gevogelte	1569	Hamburger bereid	Hamburger prepared		g	100	Per 100g. Bereid met vloeibaar bak- en braadvet.			1062	255	22.5	0	22.5		0.9	0.4	0.5	0	0.1	0	57.1	0	17.9	17.1	7	7.6	1.5	0.2	1.3	0.5	0	0	0.01	0.04	0	0.04	0	0.49	0.06	3.98	0.14	2.21	0	0.02	0	0.03	0
25	Vlees en gevogelte	1435	Hamburger rauw	Hamburger raw		g	100	Per 100g.			995	239	16.8	0	16.8	2.7	2.2	0.9	1.3	0	0.6	0	60.9		18	17.1	7.5	7.9	0.7	0.1	0.6	0.5			0.01	0.04		0.04		0.53	0.07	4.28	0.15	2.35	0	0.02	0	0.02	0
26	Vleesvervangers en zuivelvervangers	1511	Hamburger vegetarisch onbereid	Hamburger vegetarian unprep		g	100	Per 100g. Gem van Tivall en Vivera; Voor meer informatie zie Overzicht recepten op NEVO-website. Verrijkt met: IJzer totaal, IJzer non haem, Vitamine B12.	FE, NHAEM, VITB12		805	192	17.7	16	1.7		9.4	2.3	7.1	0	3.2	0	61.1		8.6	8.2	1.7	3.8	2.8	0.3	2.5	0	0	0	0	0	0	0	0	0.02	0	1.28	0.01	0.28	0	0.03	0	0.03	0
25	Vlees en gevogelte	107	Haas rauw	Hare whole raw		g	100	Per 100g.			485	115	22	0	22		0	0	0	0	0	0	73		3	2.4	1	0.6	0.8	0	0.2	0	0	0	0	0	0	0	0	0.05	0.01	0.68	0.02	0.2	0	0	0	0	0
17	Noten en zaden	200	Noten hazel- ongezouten	Hazelnuts unsalted	Hazelnoten ongezouten	g	100	Per 100g.			2763	670	16.4	16.4	0	2.6	4.8	4.3	0.5	0	9	0	4.5	0	63	59.9	4.6	47.1	8.2	0.1	8.1	0	0	0	0	0		0	0	0	0	3.19	0	1.31		0.11		0
17	Noten en zaden	3446	Hennepzaad	Hemp seed		g	100	Per 100g.			2452	592	31.6	31.6	0		4.7	1.5	3.2	0	4	0	5		48.8	46.8	4.6	5.1	38	9.3	28.7	0										2.86		1.25		0.31		0.12
14	Kruiden en specerijen	1501	Mix kruiden- met gedroogde groente onbereid	Herb and dried vegetable mix unprepared	Mix voor macaroni/spaghetti/chili con carne e.d.	g	100	Per 100g. Gem van Honig en Knorr; betreft mixen voor macaroni/spaghetti of chili con carne.			1314	311	9.5	9.5	0		57	32.7	24.3	0	5.2	0	24.5		3.8	3.7	0.7	1.7	1.2	0.1	1.1	0	0	0	0	0	0	0	0	0.01	0	0.57	0	0.12	0	0.01	0	0.01	0
23	Vetten en oliën	3241	Boter kruiden-	Herb butter	Kruidenboter	g	100	Per 100g. Gem v AH, Campina, Hoogvliet, Jumbo en Plus.		FOLFD	2564	623	1.2	0	1.2		2.1	1.6	0.5	0	0.5	0	28.5		67.7	63.6	44.7	15.1	2	0.5	1.1	1.3	2.86	1.61	0.89	1.97	0.05	2.37	0.05	7.24	0.72	18.99	0.45	6.43	0.05	0.05	0	0.05	0
14	Kruiden en specerijen	2473	Pasta kruiden-/boemboe	Herb paste boemboe	Kruidenpasta/boemboe	g	100	Per 100g. Gem van Conimex en Toko Lien, diverse smaken; Voor meer informatie zie Overzicht recepten op NEVO-website.			1274	306	4	4	0		25.6	17	8.5	0	1.7	0	47.9		20.4	19.5	3.9	9	6.6	0.7	5.9	0	0	0	0	0	0	0.01	0	0.05	0	3.04	0.02	0.66	0	0.07	0	0.06	0
24	Vis	349	Haringfilet in tomatensaus blik	Herring fillet in tomato sauce tinned		g	100	Per 100g.			696	167	15	1.5	13.5		3.1	2.8	0.3	0	0	0	67.4		10.5	9.7	2.8	4.1	2.9	2.3	0.6	0			0	0		0.01		0.71	0.05	1.64	0.05	0.27		0.04		0.01
24	Vis	1100	Haring in (zoet)zuur	Herring pickled (sweet)sour	Zure haring	g	100	Per 100g. Na uitlekken.			862	208	16	0	16		0	0	0	0	0	0	67.8		16	14.7	4.3	9.3	1	0.8	0.2	0						0.03		1.37	0.07	2.5	0.04	0.24		0.04		0
24	Vis	2947	Rolmops	Herring pickled w gherkin		g	100	Per 100g. Voor meer informatie zie Overzicht recepten op NEVO-website.			757	182	16	0.1	15.9		0.5	0.3	0.3	0	0.5	0	71		12.8	11.7	3.5	7.5	0.8	0.6	0.2	0	0	0	0	0	0	0.02	0	1.09	0.06	2	0.04	0.19	0	0.04	0	0	0
24	Vis	113	Haring pan- rauw	Herring raw	Panharing rauw	g	100	Per 100g.		FATRS	827	199	16	0	16		0	0	0	0	0	0	65		15	13.8	3.3	7.6	2.9	2.6	0.3	0			0	0		0.01		0.98	0.06	2.03	0.04	0.17		0.03		0
24	Vis	350	Haring gezouten	Herring salted	Hollandse nieuwe; maatjesharing	g	100	Per 100g.			719	172	17.6	0	17.6		2.8	0	2.8	0	0	0	66.5		10.1	9.3	2.4	5.1	1.4	1.1	0.2	0	0	0	0	0	0		0.01	0.76	0.05	1.4	0.03	0.11	0	0.02		0.01	0
24	Vis	1606	Haring gerookt	Herring smoked		g	100	Per 100g.			1019	245	18.1	0	18.1		0.5	0.3	0.3	0	0.2	0	58.9		19	17.4	3.9	9.7	3.8	3.4	0.3	0			0	0		0.02		1.22	0.09	2.3	0.04	0.21		0.04		0
22	Suiker, snoep, zoet beleg en zoete sauzen	443	Honing	Honey		g	100	Per 100g.			1364	321	0.3	0.3	0		80	80	0	0	0	0	17.6		0	0	0	0	0	0	0	0	0	0	0	0	0	0	0	0	0	0	0	0	0	0	0	0	0
25	Vlees en gevogelte	95	Paardenvlees rauw	Horse meat raw		g	100	Per 100g. Gem van paardenbiefstuk, -rosbief, -lappen.			418	99	22.4	0	22.4		0	0	0	0	0	0	75.3		1	0.8	0.3	0.3	0.2	0.1	0.1	0										0.24	0.01	0.07
27	Vleeswaren	2898	Paardenrookvlees	Horse meat smoked		g	100	Per 100g.			436	103	21.7	0	21.7		0.9	0.9	0	0	0	0	71.2		1.4	1.1	0.4	0.4	0.3	0.1	0.2	0										0.34	0.01	0.1
14	Kruiden en specerijen	1891	Mierikswortel rauw	Horse-radish raw		g	100	Per 100g.		VITE	335	80	4.5	4.5	0	0.7	11	7.3	3.7	0	7.5	0	74.7		0.3	0.2	0.1	0.2	0			0
15	Melk en melkproducten	2760	Melk chocolade- automaat	Hot chocolate from vending machine	Chocolademelk uit automaat	g	100	Per 100g.			280	66	3	0.3	2.7		10.8	9.7	1.1	0	1.2	0	83.3		1	0.9	0.6	0.2	0	0	0	0	0.03	0.02	0.01	0.02	0	0.05	0	0.08	0.01	0.25	0.01	0.15	0	0		0	0
20	Samengestelde gerechten	1485	Stamppot wortel/ui zonder vlees bereid	Hotchpotch carrots/onions without meat prepared	Hutspot z vlees bereid	g	100	Per 100g. Voor meer informatie zie Overzicht recepten op NEVO-website.			265	63	1.1	1.1	0		10	1.9	8.1	0	1.9	0	84.8		1.6	1.5	0.6	0.6	0.4	0.1	0.3	0
10	Hartig broodbeleg	3207	Hummus naturel	Hummus natural	Hoemoes naturel; kikkererwtenspread	g	100	Per 100g. Voor meer informatie zie Overzicht recepten op NEVO-website.			1334	322	7.7	7.7	0	0.4	11.9	0.6	11.3	0	5.4	0	48.2		25.8	24.5	4.4	13	7.1	0	6.8	0	0	0	0	0	0	0	0	0	0	2.37	0.06	0.98	0	0.27	0	0.48	0
15	Melk en melkproducten	303	IJs room/vanille-	Ice cream dairy	Roomijs; vanilleijs	g	100	Per 100g. Gem van room-, vanille-, slagroomijs.		CRYPXB, LYCPN, ZEA	856	205	3.1	0	3.1	0.4	23.2	21.8	1.4	0	0.3	0	61.7		11	10.3	6.7	2.6	0.3	0.1	0.2	0.4	0.42	0.29	0.08	0.15	0.02	0.23	0.01	0.87	0.22	2.77	0.15	1.43		0.02		0.01
15	Melk en melkproducten	485	IJs room/vanille- cornet	Ice cream dairy cornet	Ijs Cornetto e.d.	g	100	Per 100g.			1178	282	4	1.3	2.7		33	22	11	0	1.5	0	47		14.5	13.6	12	1.1	0.4	0	0.4	0.1	0	0	0.83	0.69	0	5.77	0	2.34	0	1.47	0.01	0.77	0	0.01	0	0	0
15	Melk en melkproducten	5152	IJs room- met karamel en noten	Ice cream dairy w caramel and nuts	Roomijs met karamel en noten; Karamelijs met noten	g	100	Per 100g. Gem v Albert Heijn caramel roomijs, Ben&Jerry's vanille pecan blondie, Hertog karameltraktatie, Jumbo karamel-vanille en Plus pecan-caramel; Voor meer informatie zie Overzicht recepten op NEVO-website.			975	233	3.1	0.4	2.7		29.3	27.3	1.9	0	0.3	0	55.2		11.4	10.7	7.4	2.5	0.3	0.1	0.2	0.2	0.37	0.25	0.15	0.31	0.01	0.42	0.01	1.21	0.11	3.24	0.06	1.06	0	0.02	0	0.01	0
15	Melk en melkproducten	2251	IJs room/vanille- m chocoladecoating	Ice cream dairy w chocolate coating	Ijs met chocoladelaagje magnum ed	g	100	Per 100g. Magnum; Voor meer informatie zie Overzicht recepten op NEVO-website.			1268	304	3.5	0.9	2.6	0.2	29	27	2	0	1.5	0	46.1	0	19	18	12.8	5.4	0.6	0.1	0.4	0.3	0.47	0.32	0.14	0.26	0.02	0.37	0.01	1.21	0.2	5.36	0.14	4.07	0	0.1	0	0.01	0
15	Melk en melkproducten	2252	IJs room/vanille- m fruitcoating	Ice cream dairy w fruitcoating	Ijs met fruitlaagje Solero e.d.	g	100	Per 100g. Solero.			593	141	2.2	0.6	1.6		23.5	22	1.5	0	0.5	0	69.7		4.1	3.9	2.4	1.2	0.3	0.1	0.2	0
15	Melk en melkproducten	2416	IJs stracciatella-	Ice cream stracciatella-		g	100	Per 100g. Voor meer informatie zie Overzicht recepten op NEVO-website.			991	237	3.4	0.7	2.8	0.4	25.5	23.8	1.8	0	1	0	55.7		13.3	12.5	8	3.5	0.4	0.1	0.3	0.3	0.38	0.26	0.07	0.13	0.02	0.2	0.01	0.79	0.2	3.32	0.14	2.45	0	0.05		0.02	0
22	Suiker, snoep, zoet beleg en zoete sauzen	1474	IJs water-	Ice lolly	Waterijs	g	100	Per 100g. Gem van diverse soorten waterijs; Voor meer informatie zie Overzicht recepten op NEVO-website.			318	75	0.2	0.2	0		18	17	1	0	0.2	0	81.4		0.2	0.2	0	0	0.2	0	0.2	0	0	0	0	0	0	0	0	0	0	0	0	0	0	0	0	0	0
22	Suiker, snoep, zoet beleg en zoete sauzen	2250	IJs Festini	Ice lolly Festini		g	100	Per 100g. Verrijkt met: Vitamine C.	VITC		425	100	0.2	0.2	0		24	20	4	0	0.8	0	74.8		0.2	0.2	0.2	0	0	0	0	0
16	Niet-alcoholische dranken	2086	IJsthee	Ice tea	Frisdrank icetea	g	100	Per 100g. Gem van Lipton Ice tea regular en peach, Lipton sparkling en Nestea diverse smaken.		FOL, FOLFD, VITE	132	31	0.1	0.1	0		7.4	7.4	0	0	0	0	92.4		0.1	0.1	0	0	0	0	0	0	0	0	0	0	0	0	0	0	0	0.02	0	0	0	0	0	0	0
16	Niet-alcoholische dranken	2087	IJsthee light	Ice tea light	Frisdrank icetea light	g	100	Per 100g. Gem van diverse smaken Lipton Ice tea zero sugar.		VITE	8	2	0.1	0.1	0		0.2	0.2	0	0	0	0	99.6		0.1	0.1	0	0	0	0	0	0	0	0	0	0	0	0	0	0	0	0.02	0	0	0	0	0	0	0
16	Niet-alcoholische dranken	2724	IJsthee m minder suiker	Ice tea with less sugar	Frisdrank icetea m minder suiker	g	100	Per 100g. Gem van Lipton clear green lemon, mint en orange.			84	20	0.3	0.3	0		4.7	4.7	0	0	0	0	95.1		0	0	0	0	0	0	0	0	0	0	0	0	0	0	0	0	0	0	0	0	0	0	0	0	0
16	Niet-alcoholische dranken	2088	IJsthee m suiker en zoetstof	Ice tea with sugar and sweetener	Frisdrank icetea m suiker en zoetstof	g	100	Per 100g. Gem van Surango ijsthee citroen en perzik en Pickwick Ice Tea rooibos & cranberry,peach, classic tea & lemon, green tea & citrus.		FOL, FOLFD, VITE	82	19	0.2	0.2	0		4.4	4.3	0.1	0	0	0	95.3		0.1	0.1	0	0	0.1	0	0	0	0	0	0	0	0	0	0	0	0	0.03	0	0.01	0	0	0	0	0
26	Vleesvervangers en zuivelvervangers	2939	IJs op basis van kokosmelk	Icecream based on coconutmilk		g	100	Per 100g. Grunschnabel ijs, gem van 4 soorten.			776	185	1.2	1.2	0		29.4	27.9	1.5	0	0.2	0	62.6		6.9	6.5	6	0.4	0.1	0	0.1	0	0	0.05	0.55	0.4	0	3.12	0	1.14	0	0.54	0	0.16	0	0.01	0	0	0
22	Suiker, snoep, zoet beleg en zoete sauzen	5122	Glazuur suiker-	Icing (sugar)		g	100	Per 100g. Voor meer informatie zie Overzicht recepten op NEVO-website.			1503	354	0	0	0		88.4	88.4	0	0	0	0	10.7		0	0	0	0	0	0	0	0	0	0	0	0	0	0	0	0	0	0	0	0	0	0	0	0	0
6	Fruit	1764	Babyvoeding fruit 12 mnd	Infant food fruit 12 months	Olvarit e.d. fruithapje/moes/puree 12 mnd	g	100	Per 100g. Olvarit.			271	64	0.6	0.6	0		14.4	12.7	1.7	0	1.6	0	83.3		0.1	0.1	0	0	0	0	0	0	0	0	0	0	0	0	0	0	0	0.01	0	0	0	0	0	0	0
6	Fruit	1280	Babyvoeding fruit 4 mnd	Infant food fruit 4 months	Olvarit e.d. fruithapje/moes/puree 4 mnd	g	100	Per 100g. Olvarit.			247	58	0.5	0.5	0		13	11.4	1.6	0	1.8	0	84.6		0.1	0.1	0	0	0	0	0	0	0	0	0	0	0	0	0	0	0	0	0	0	0	0	0	0	0
6	Fruit	2056	Babyvoeding fruit 6 mnd	Infant food fruit 6 months	Olvarit e.d. fruithapje/moes/puree 6 mnd	g	100	Per 100g. Olvarit.			274	65	0.6	0.6	0		14.5	11.9	2.6	0	1.4	0	83.4		0.2	0.1	0	0	0.1	0	0.1	0	0	0	0	0	0	0	0	0	0	0.03	0	0.01	0	0	0	0	0
6	Fruit	195	Babyvoeding fruit 8 mnd	Infant food fruit 8 months	Olvarit e.d. fruithapje/moes/puree 8 mnd	g	100	Per 100g. Olvarit.			314	74	0.6	0.6	0		17.1	13.3	3.8	0	1.2	0	81.1		0.1	0.1	0	0	0.1	0	0	0	0	0	0	0	0	0	0	0	0	0.01	0	0	0	0	0	0	0
20	Samengestelde gerechten	2054	Babyvoeding maaltijd 12 mnd	Infant food meal 12 months	Olvarit e.d. menu 12 mnd	g	100	Per 100g. Olvarit.			302	72	3.6	1.2	2.4		9.6	1.6	8	0	1.6	0	83.4		1.7	1.7	0.6	0.5	1	0	0.5	0
20	Samengestelde gerechten	1279	Kindervoeding maaltijd 15 mnd	Infant food meal 15 months	Olvarit e.d. maaltijd 15 mnd	g	100	Per 100g. Olvarit.			296	70	3.6	1.3	2.3		9	1.4	7.6	0	1.5	0	83		1.9	1.8	0.4	0.5	1	0	0.6	0
20	Samengestelde gerechten	1770	Kindervoeding maaltijd 18 mnd	Infant food meal 18 months	Olvarit e.d. maaltijd 18 mnd	g	100	Per 100g. Olvarit.			344	82	3.3	1.1	2.2		10.5	2.1	8.4	0	1.6	0	82		2.6	2.5	0.2	1.6	0.7	0.2	0.5	0	0	0	0	0	0	0	0	0	0	0.11	0	0.04	0	0.01	0	0.01	0
20	Samengestelde gerechten	1278	Babyvoeding maaltijd 6 mnd	Infant food meal 6 months	Olvarit e.d. maaltijd 6 mnd	g	100	Per 100g. Olvarit.			301	72	3.3	1.6	1.6		8.7	2.7	6	0	1.9	0	84		2.3	2.2	0.8	0.4	0.9	0	0.5	0
20	Samengestelde gerechten	372	Babyvoeding maaltijd 8 mnd	Infant food meal 8 months	Olvarit e.d. maaltijd 8 mnd	g	100	Per 100g. Olvarit.			313	74	3.4	1	2.4		9.7	1.8	7.8	0	1.7	0	83.1		2.1	2	0.9	0.4	0.8	0	0.4	0
9	Groente	1281	Babyvoeding groente 4 mnd	Infant food vegetables 4 months	Olvarit e.d. groentehapje/moes/puree 4 mnd	g	100	Per 100g. Olvarit.			211	50	1.3	1.3	0		9.7	5.9	3.9	0	2.3	0	86.5		0.2	0.1	0	0	0.1	0	0	0	0	0	0	0	0	0	0	0	0	0	0	0	0	0	0	0	0
19	Flesvoeding en preparaten	5214	Zuigelingenvoeding Albert Heijn Biologisch Standaard 1 p 100 ml	Infant formula Albert Heijn Biologisch Standaard 1 p 100 ml	Zuigelingenmelk Albert Heijn Biologisch Standaard 1 p 100 ml	ml	100	Per 100ml.			281	67	1.5	0	1.5		7.2	7.2	0		0	0	87.7		3.6	3.4	1.4	1.3	0.8
19	Flesvoeding en preparaten	5210	Zuigelingenvoeding Albert Heijn Standaard 1 p 100 ml	Infant formula Albert Heijn Standaard 1 p 100 ml	Zuigelingenmelk Albert Heijn Standaard 1 p 100 ml	ml	100	Per 100ml.			276	66	1.4	0	1.4		7	7	0		0.4	0	87.7		3.5	3.3	1.2	1.3	0.7
19	Flesvoeding en preparaten	5217	Zuigelingenvoeding Bonbebe Standaard 1 p 100 ml	Infant formula Bonbebe Standaard 1 p 100 ml	Zuigelingenmelk Bonbebe Standaard 1 p 100 ml	ml	100	Per 100ml.			278	67	1.3	0	1.3		7.6	7	0.6		0.6	0	87.2		3.3	3.1	1.3	1.3	0.5
19	Flesvoeding en preparaten	5228	Zuigelingenvoeding Etos Biologisch Standaard 1 p 100 ml	Infant formula Etos Biologisch Standaard 1 p 100 ml	Zuigelingenmelk Etos Biologisch Standaard 1 p 100 ml	ml	100	Per 100ml.			281	67	1.5	0	1.5		7.2	7.2	0		0	0	87.7		3.6	3.4	1.4	1.3	0.8
19	Flesvoeding en preparaten	5224	Zuigelingenvoeding Etos Standaard 1 p 100 ml	Infant formula Etos Standaard 1 p 100 ml	Zuigelingenmelk Etos Standaard 1 p 100 ml	ml	100	Per 100ml.			276	66	1.4	0	1.4		7	7	0		0.4	0	87.7		3.5	3.3	1.2	1.3	0.7
19	Flesvoeding en preparaten	5198	Zuigelingenvoeding Hero Baby Nutrasense Standaard 1 p 100 ml	Infant formula Hero Baby Nutrasense Standaard 1 p 100 ml	Zuigelingenmelk Hero Baby Nutrasense Standaard 1 p 100 ml	ml	100	Per 100ml.			276	66	1.3	0	1.3		7.2	7.1	0.1		0.3	0	87.7		3.5	3.3	1.3	1.4	0.6
19	Flesvoeding en preparaten	2208	Zuigelingenvoeding Hero Baby Standaard 1 p 100 ml	Infant formula Hero Baby Standaard 1 p 100 ml	Zuigelingenmelk Hero Baby Standaard 1 p 100 ml	ml	100	Per 100ml.			278	67	1.4	0	1.4		7.2	6.6	0.6		0.3	0	87.6		3.5	3.3	1.4	1.4	0.5
19	Flesvoeding en preparaten	5202	Zuigelingenvoeding Hipp Biologisch Combiotik 1 p 100 ml	Infant formula Hipp Biologisch Combiotik 1 p 100 ml	Zuigelingenmelk Hipp Biologisch Combiotik 1 p 100 ml	ml	100	Per 100ml.			277	66	1.3	0	1.3		7.3	7.2	0.1		0.3	0	87.7		3.5	3.3	1.1	1.5	0.7
19	Flesvoeding en preparaten	5205	Zuigelingenvoeding Jumbo Standaard 1 p 100 ml	Infant formula Jumbo Standaard 1 p 100 ml	Zuigelingenmelk Jumbo Standaard 1 p 100 ml	ml	100	Per 100ml.			280	67	1.4	0	1.4		7.4	7.3	0.1		0.6	0	87.2		3.4	3.2	1.4	1.2	0.5
19	Flesvoeding en preparaten	3156	Zuigelingenvoeding Kruidvat Standaard 1 p 100 ml	Infant formula Kruidvat Standaard 1 p 100 ml	Zuigelingenmelk Kruidvat Standaard 1 p 100 ml	ml	100	Per 100ml.			278	67	1.3	0	1.3		7.6	7	0.6		0.6	0	87.2		3.3	3.1	1.3	1.3	0.5
19	Flesvoeding en preparaten	5221	Zuigelingenvoeding NAN Optipro 1 p 100 ml	Infant formula NAN Optipro 1 p 100 ml	Zuigelingenmelk NAN Optipro 1 p 100 ml	ml	100	Per 100ml.			281	67	1.2	0	1.2		7.5	7.5	0			0	87.7		3.6	3.4	1.5
19	Flesvoeding en preparaten	1261	Zuigelingenvoeding Nutrilon 1 p 100 ml	Infant formula Nutrilon 1 p 100 ml	Zuigelingenmelk Nutrilon 1 p 100 ml	ml	100	Per 100ml.			277	66	1.3	0	1.3		7.3	7.3	0	0	0.6	0	87.4		3.4	3.2	1.4	1.2	0.6
2	Alcoholische dranken	805	Kruidenbitter Jagermeister	Jagermeister herb liquor		g	100	Per 100g.		FE	1224	294	0	0	0		14	14	0	0	0	34	50		0	0	0	0	0	0	0	0	0	0	0	0	0	0	0	0	0	0	0	0	0	0	0	0	0
22	Suiker, snoep, zoet beleg en zoete sauzen	445	Jam	Jam	Huishoudjam	g	100	Per 100g.		FOL, FOLFD	1055	248	0.3	0.3	0		60.8	51.2	9.6	0	1.2	0	37.2		0.1	0.1	0	0	0.1	0	0.1	0	0	0	0	0	0	0	0	0	0	0.02	0	0	0	0	0	0	0
22	Suiker, snoep, zoet beleg en zoete sauzen	484	Jam halfzoet	Jam reduced sugar	Halviture; halvajam	g	100	Per 100g. Gem van Linera en Hero.		FOL, FOLFD, ZN	500	118	0.5	0.5	0		27.7	27.4	0.4	0	1.7	0	69.9		0.2	0.1	0	0	0.1	0	0.1	0	0	0	0	0	0	0	0	0	0	0.03	0	0.01	0	0	0	0	0
22	Suiker, snoep, zoet beleg en zoete sauzen	457	Jam rozenbottel- m vit C	Jam rose hip w vit C	Rozenbotteljam	g	100	Per 100g. Roosvicee. Verrijkt met: Vitamine C.	VITC	FOL, FOLFD	1104	260	1.8	1.8	0		62	62	0	0	1	0	35		0.3	0.2	0.1	0	0.2	0	0.1	0	0	0	0	0	0	0	0	0	0	0.05	0	0.01	0	0	0	0	0
22	Suiker, snoep, zoet beleg en zoete sauzen	807	Jam z suiker	Jam wo sugar	Suikervrije jam	g	100	Per 100g.		FOL, FOLFD	650	156	0.4	0.4	0		6.3	6.1	0.3	51.9	1.6	0	37.2		0.1	0.1	0	0	0.1	0	0.1	0	0	0	0	0	0	0	0	0	0	0.02	0	0	0	0	0	0	0
12	Hartige snacks en zoutjes	1943	Zoutjes Japanse mix m pinda's	Japanese rice cracker mix w peanuts		g	100	Per 100g. Voor meer informatie zie Overzicht recepten op NEVO-website.			1778	421	10.9	10.9	0		75.6	2.3	73.3	0	1.6	0	3.7		8	7.6	1.1	4.5	1.5	0	1.5	0	0	0	0	0	0	0	0	0.01	0	0.59	0	0.14	0	0.06		0.16	0
12	Hartige snacks en zoutjes	2147	Zoutjes Japanse mix z pinda's	Japanese rice cracker mix wo peanuts		g	100	Per 100g.			1645	387	8.5	8.5	0		86	1.9	84.1	0	0.8	0	3.9		0.9	0.8	0.3	0.2	0.2	0	0.2	0
15	Melk en melkproducten	2343	Pudding gelatine-	Jelly	Gelatinepudding	g	100	Per 100g. Voor meer informatie zie Overzicht recepten op NEVO-website.			251	59	1.8	0	1.8		13	13	0	0	0	0	85.2		0	0	0	0	0	0	0	0	0	0	0	0	0	0	0	0	0	0	0	0	0	0	0	0	0
16	Niet-alcoholische dranken	383	Sap appel-	Juice apple	Appelsap	g	100	Per 100g.			194	46	0.1	0.1	0		11.2	10.5	0.7	0	0	0	88.6		0	0	0	0	0	0	0	0	0	0	0	0	0	0	0	0	0	0.01	0	0	0	0	0	0	0
16	Niet-alcoholische dranken	2144	Sap appel- m vit C	Juice apple w vitamin C	Appelsap m vit c	g	100	Per 100g. Appelsientje. Verrijkt met: Vitamine C.	VITC		192	45	0.2	0.2	0		11.1	10.7	0.4	0	0.1	0	88.6		0	0	0	0	0	0	0	0	0	0	0	0	0	0	0	0	0	0	0	0	0	0	0	0	0
16	Niet-alcoholische dranken	861	Sap bieten-	Juice beetroot	Bietensap	g	100	Per 100g.			146	34	0.9	0.9	0		7.7	7.4	0.3	0	0	0	90.2		0	0	0	0	0	0	0	0	0	0	0	0	0	0	0	0	0	0	0	0	0	0	0	0	0
16	Niet-alcoholische dranken	1656	Sap wortel-	Juice carrot	Wortelsap	g	100	Per 100g.			122	29	0.4	0.4	0		6.4	6.4	0	0	0	0	90.9		0.2	0.1	0	0	0.1	0	0.1	0	0	0	0	0	0	0	0	0	0	0.03	0	0.01	0	0	0	0	0
16	Niet-alcoholische dranken	417	Limonade vruchten-	Juice drink	Frisdrank sinas, cassis, bitter lemon, Spa citron e.d.	g	100	Per 100g. Oa Sinas, Cassis, Spa citron, Bitter lemon.		CARTBTOT, FOL, FOLFD, VITA_RAE, VITA_RE	175	41	0	0	0		10.3	10.3	0	0	0	0	88.6		0	0	0	0	0	0	0	0	0	0	0	0	0	0	0	0	0	0	0	0	0	0	0	0	0
16	Niet-alcoholische dranken	2134	Limonade vruchten- Dubbelfrisss	Juice drink Dubbelfrisss	Frisdrank Dubbelfrisss	g	100	Per 100g. Gem van 8 smaken, met en zonder bubbels.			112	26	0	0	0		6.6	6.5	0.1	0	0	0	93.4		0	0	0	0	0	0	0	0	0	0	0	0	0	0	0	0	0	0	0	0	0	0	0	0	0
16	Niet-alcoholische dranken	2136	Limonade vruchten- Dubbelfrisss light	Juice drink Dubbelfrisss light	Frisdrank light Dubbelfrisss	g	100	Per 100g. Gem van 4 smaken.			58	14	0	0	0		3.4	3.3	0.1	0	0	0	96.6		0	0	0	0	0	0	0	0	0	0	0	0	0	0	0	0	0	0	0	0	0	0	0	0	0
16	Niet-alcoholische dranken	1521	Limonade vruchten- light	Juice drink light	Frisdrank light sinas, cassis, bitter lemon e.d.	g	100	Per 100g. Gem van Fanta, Royal Club, Hero, Sisi, Spa en fruit koolzuurhoudend.		FOL, FOLFD	12	3	0	0	0		0.7	0.7	0	0	0	0	99		0	0	0	0	0	0	0	0	0	0	0	0	0	0	0	0	0	0	0	0	0	0	0	0	0
16	Niet-alcoholische dranken	2437	Limonade vruchten- multivitamine Capri-Sun	Juice drink multivitamin Capri-Sun	Frisdrank multivitamine Capri-Sun	g	100	Per 100g. Verrijkt met: Nicotinezuur, Vitamine B1, Vitamine B12, Vitamine B6, Vitamine C, Vitamine E totaal.	NIA, THIA, VITB12, VITB6, VITC, VITE	FOLFD	162	38	0	0	0		9.5	9.5	0	0	0	0	90.5		0	0	0	0	0	0	0	0	0	0	0	0	0	0	0	0	0	0	0	0	0	0	0	0	0
16	Niet-alcoholische dranken	2897	Limonade vruchten- Ocean Spray	Juice Drink Ocean Spray	Frisdrank cranberry- Ocean Spray	g	100	Per 100g. Gem van cranberry classic, cranberry&blackcurrant, cranberry&blueberry. Verrijkt met: Vitamine C.	VITC		188	44	0	0	0		11.1	11.1	0	0	0	0	88.9		0	0	0	0	0	0	0	0	0	0	0	0	0	0	0	0	0	0	0	0	0	0	0	0	0
16	Niet-alcoholische dranken	2137	Limonade vruchten- Tintelfruit light	Juice drink Tintelfruit light	Frisdrank light Tintelfruit	g	100	Per 100g. Gem van diverse smaken. Verrijkt met: Vitamine C.	VITC		69	16	0	0	0		4	4	0	0	0	0	96		0	0	0	0	0	0	0	0	0	0	0	0	0	0	0	0	0	0	0	0	0	0	0	0	0
16	Niet-alcoholische dranken	2135	Limonade vruchten- Tintelfruit m vit C	Juice drink Tintelfruit w vit C	Frisdrank Tintelfruit	g	100	Per 100g. Gem van diverse smaken. Verrijkt met: Vitamine C.	VITC		176	41	0	0	0		10.3	10.3	0	0	0	0	89.7		0	0	0	0	0	0	0	0	0	0	0	0	0	0	0	0	0	0	0	0	0	0	0	0	0
16	Niet-alcoholische dranken	2436	Limonade vruchten- m suiker en zoetstof	Juice drink w sugar & sw	Frisdrank met suiker en zoetstof	g	100	Per 100g. Gem van Raak Kinderfruit, Sisi en Limondaine.			102	24	0	0	0		6	6	0	0	0	0	94		0	0	0	0	0	0	0	0	0	0	0	0	0	0	0	0	0	0	0	0	0	0	0	0	0
16	Niet-alcoholische dranken	2151	Sap vruchten- Coolbest Vitaday original	Juice fruit Coolbest Vitaday original	Vruchtensap coolbest vitaday original	g	100	Per 100g. Verrijkt met: Beta-caroteen, Nicotinezuur, Retinol activiteit equiv.(RAE), Retinol equivalenten (RE), Vitamine B2, Vitamine B1, Vitamine B12, Vitamine B6, Vitamine C, Vitamine E totaal.	CARTBTOT, NIA, VITA_RAE, VITA_RE, RIBF, THIA, VITB12, VITB6, VITC, VITE		185	44	0.3	0.3	0		10.4	10.2	0.2	0	0.4	0	88.9		0	0	0	0	0	0	0	0	0	0	0	0	0	0	0	0	0	0	0	0	0	0	0	0	0
16	Niet-alcoholische dranken	2150	Sap vruchten- Coolbest Vitaday tropical	Juice fruit Coolbest Vitaday tropical	Vruchtensap coolbest vitaday tropical	g	100	Per 100g. Verrijkt met: Nicotinezuur, Vitamine B2, Vitamine B1, Vitamine B12, Vitamine B6, Vitamine E totaal, Vitamine K totaal.	NIA, RIBF, THIA, VITB12, VITB6, VITE, VITK		176	41	0.4	0.4	0		9.7	9.5	0.2	0	0.5	0	89.4		0	0	0	0	0	0	0	0	0	0	0	0	0	0	0	0	0	0	0	0	0	0	0	0	0
16	Niet-alcoholische dranken	396	Sap druiven-	Juice grape	Druivensap	g	100	Per 100g.			277	65	0.2	0.2	0		15.9	15.9	0	0	0.2	0	81		0	0	0	0	0	0	0	0	0	0	0	0	0	0	0	0	0	0.01	0	0	0	0	0	0	0
16	Niet-alcoholische dranken	664	Sap grapefruit-	Juice grapefruit	Grapefruitsap	g	100	Per 100g.			143	34	0.5	0.5	0		7.3	7.3	0	0	0.4	0	90.6	0.5	0	0	0	0	0	0	0	0										0.01		0
16	Niet-alcoholische dranken	1127	Sap citroen- vers	Juice lemon fresh	Citroensap	g	100	Per 100g.			202	47	0.4	0.4	0		8	2	6	0	0.3	0	91	4.4	0	0	0	0	0	0	0	0	0	0	0	0	0	0	0	0	0	0	0	0	0	0	0	0	0
16	Niet-alcoholische dranken	2507	Sap multivruchten-	Juice multifruit	Multivruchtensap	g	100	Per 100g. Voor meer informatie zie Overzicht recepten op NEVO-website.			198	47	0.4	0.4	0		10.7	10.2	0.5	0	0.3	0	88	0.4	0.1	0.1	0	0	0	0	0	0	0	0	0	0	0	0	0	0	0	0.01	0	0	0	0	0	0	0
16	Niet-alcoholische dranken	2851	Sap vruchten- mild multifruit m vit C	Juice multifruit mild w vit C	Vruchtensap mild multifruit m vit c	g	100	Per 100g. Verrijkt met: Vitamine C.	VITC		208	49	0.4	0.4	0		11.7	11.6	0.1	0	0.2	0	87.7		0.1	0	0	0	0	0	0	0	0	0	0	0	0	0	0	0	0	0.01	0	0	0	0	0	0	0
16	Niet-alcoholische dranken	5065	Sap multivruchten- m vit E Healthy People	Juice multifruit- with vitamin E Healthy People	Multivruchtensap m vit E Healthy People	g	100	Per 100g. Gem van blauwe bosbes-framboos, cranberry, framboos en rode bes. Verrijkt met: Vitamine C, Vitamine E totaal.	VITC, VITE		203	48	0.2	0.2	0		11.4	10.8	0.6	0	0.3	0	88		0.1	0.1	0	0	0.1	0	0	0	0	0	0	0	0	0	0	0	0	0.02	0	0	0	0	0	0	0
16	Niet-alcoholische dranken	2755	Sap sinaasappel- vers geperst	Juice orange freshly squeezed	Sinaasappelsap/jus d'orange vers geperst	g	100	Per 100g.			187	44	0.6	0.6	0		9.1	8.9	0.2	0	0.3	0	88.4	1.2	0.1	0.1	0	0	0	0	0	0	0	0	0	0	0	0	0	0	0	0.01	0	0	0	0	0	0	0
16	Niet-alcoholische dranken	410	Sap sinaasappel- gepasteuriseerd	Juice orange pasteurized	Jus d'orange; Sinaasappelsap Appelsientje e.d.	g	100	Per 100g.			193	45	0.6	0.6	0		9.5	9.1	0.4	0	0.3	0	89	1.2	0.1	0.1	0	0	0	0	0	0	0	0	0	0	0	0	0	0	0	0.01	0	0	0	0	0	0	0
16	Niet-alcoholische dranken	1932	Sap sinaasappel- m vruchtvlees	Juice orange w pulp	Sinaasappelsap/jus d'orange m vruchtvlees	g	100	Per 100g. Gem van diverse merken.			178	42	0.7	0.7	0		8.7	8.7	0	0	0.4	0	89.1	1.2	0	0	0	0	0	0	0	0	0	0	0	0	0	0	0	0	0	0	0	0	0	0	0	0	0
16	Niet-alcoholische dranken	923	Sap peren-	Juice pear	Perensap	g	100	Per 100g. Helder en troebel sap.			164	39	0.1	0.1	0		9.5	9.5	0	0	0.1	0	88.4		0	0	0	0	0	0	0	0	0	0	0	0	0	0	0	0	0	0	0	0	0	0	0	0	0
16	Niet-alcoholische dranken	1462	Sap ananas-	Juice pineapple	Ananassap	g	100	Per 100g.			200	47	0.5	0.5	0		11.2	10.8	0.4	0	0.3	0	88.1		0	0	0	0	0	0	0	0	0	0	0	0	0	0	0	0	0	0	0	0	0	0	0	0	0
16	Niet-alcoholische dranken	388	Sap rode bessen-	Juice redcurrant	Rode bessensap	g	100	Per 100g.			178	42	0.2	0.2	0		10	10	0	0	0.6	0	90		0	0	0	0	0	0	0	0	0	0	0	0	0	0	0	0	0	0	0	0	0	0	0	0	0
16	Niet-alcoholische dranken	1657	Sap zuurkool-	Juice sauerkraut	Zuurkoolsap	g	100	Per 100g.			31	7	0.7	0.7	0		1.1	0.7	0.4	0	0	0	95.8		0	0	0	0	0	0	0	0	0	0	0	0	0	0	0	0	0	0	0	0	0	0	0	0	0
16	Niet-alcoholische dranken	1934	Sap tomaten- Appelsientje Zontomaat	Juice tomato Appelsientje Zontomaat	Tomatensap zontomaat	g	100	Per 100g. Verrijkt met: Vitamine C.	VITC		70	17	0.9	0.9	0		2.8	2.8	0	0	0.9	0	95.4		0	0	0	0	0	0	0	0	0	0	0	0	0	0	0	0	0	0	0	0	0	0	0	0	0
16	Niet-alcoholische dranken	1132	Sap tomatengroenten-	Juice tomato/vegetable	Tomatengroentensap	g	100	Per 100g.			88	21	1	1	0		4	3	1	0	0.4	0	94.7		0	0	0	0	0	0	0	0	0	0	0	0	0	0	0	0	0	0	0	0	0	0	0	0	0
16	Niet-alcoholische dranken	1933	Sap tomatengroenten- Appelsientje Tomatientje	Juice tomato/vegetable Appelsientje Tomatientje	Tomatengroentensap appelsientje	g	100	Per 100g. Verrijkt met: Vitamine C.	VITC		61	14	0.7	0.7	0		2.5	2.5	0	0	0.8	0	96		0	0	0	0	0	0	0	0	0	0	0	0	0	0	0	0	0	0	0	0	0	0	0	0	0
16	Niet-alcoholische dranken	1156	Sap tomatengroenten- Na-	Juice tomato/vegetable low sodium	Tomatengroentensap natriumarm	g	100	Per 100g.			88	21	1	1	0		4	3	1	0	0.4	0	94.6		0	0	0	0	0	0	0	0	0	0	0	0	0	0	0	0	0	0	0	0	0	0	0	0	0
9	Groente	676	Kaisoi rauw	Kaisoi raw		g	100	Per 100g.			137	32	3	3	0		5	5	0	0	0.1	0	91		0	0	0	0	0	0	0	0	0	0	0	0	0	0	0	0	0	0	0	0	0	0	0	0	0
6	Fruit	1057	Kaki / Sharonvrucht	Kaki / Sharon fruit	Persimon	g	100	Per 100g.			329	77	0.5	0.5	0		18.6	18.6	0	0	0.5	0	81		0	0	0	0	0	0	0	0	0	0	0	0	0	0	0	0	0	0	0	0	0	0	0	0	0
9	Groente	16	Kool boeren- gekookt	Kale curly boiled	Boerenkool gekookt	g	100	Per 100g.		CARTA, CRYPXB, LYCPN, THIA, TOCPHD, TOCPHG	139	33	2.7	2.7	0	0.4	1	0.9	0.1	0	3.5	0	88.4		1.3	0.9	0.3	0.3	0.4	0.3	0.1	0	0	0	0	0	0	0	0	0	0	0.15	0	0.1	0	0	0	0	0
9	Groente	952	Kool boeren- diepvries gekookt	Kale curly frozen boiled	Boerenkool diepvries gekookt	g	100	Per 100g.			156	37	2	2	0		2.5	0	2.5	0	2.5	0	87.9		1.6	1.1	0.3	0.3	0.5	0.3	0.2	0	0	0	0	0	0	0	0	0	0	0.19	0	0.13	0	0	0	0	0
9	Groente	1398	Kool boeren- glas	Kale curly glass	Boerenkool glas	g	100	Per 100g.			102	25	2.4	2.4	0		0.9	0.2	0.7	0	3	0	90.1		0.6	0.4	0.1	0.1	0.2	0.1	0.1	0	0	0	0	0	0	0	0	0	0	0.07	0	0.05	0	0	0	0	0
9	Groente	959	Kool boeren- rauw	Kale curly raw	Boerenkool rauw	g	100	Per 100g.			137	33	3	3	0	0.5	1.6	0.4	1.2	0	4.7	0	88.4		0.6	0.4	0.1	0.1	0.2	0.1	0.1	0	0	0	0	0	0	0	0	0	0	0.07	0	0.05		0	0	0	0
20	Samengestelde gerechten	1483	Stamppot boerenkool zonder vlees bereid	Kale curly with mashed potato without meat prepared	Boerenkoolstamppot z vlees bereid	g	100	Per 100g. Voor meer informatie zie Overzicht recepten op NEVO-website.			342	82	1.9	1.9	0		11.6	0.4	11.2	0	2	0	80.6		2.6	2.4	1	0.9	0.5	0.2	0.4	0
15	Melk en melkproducten	1076	Kefir	Kefir		g	100	Per 100g. Gem van Albert Heijn, De Zuivelmaatschappij en Healty People.			170	40	3.5	0	3.5		3.1	3.1	0	0	0	0	91.8		1.5	1.4	1	0.3	0	0	0	0	0.05	0.03	0.02	0.04	0	0.06	0	0.16	0.02	0.44	0.01	0.14	0	0	0	0	0
11	Hartige sauzen	584	Ketchup curry-	Ketchup curry	Curryketchup	g	100	Per 100g.			546	129	0.8	0.8	0		29.9	25.5	4.4	0	1.5	0	67.5		0.3	0.3	0.1	0	0.2	0	0.2	0	0	0	0	0	0	0	0	0	0	0.05	0	0.01	0	0	0	0	0
11	Hartige sauzen	583	Ketchup hot	Ketchup hot		g	100	Per 100g. Heinz.			435	103	0.9	0.9	0		24.1	24.1	0	0	0.8	0	74.1		0.1	0.1	0	0	0	0	0	0	0	0	0	0	0	0	0	0	0	0.02	0	0	0	0	0	0	0
11	Hartige sauzen	462	Ketchup tomaten-	Ketchup tomato	Tomatenketchup	g	100	Per 100g. Gem van diverse merken.			327	77	1	1	0		17.7	14.3	3.5	0	0.8	0	79		0	0	0	0	0	0	0	0	0	0	0	0	0	0	0	0	0	0.01	0	0	0	0	0	0	0
25	Vlees en gevogelte	1903	Nier lams- rauw	Kidney lamb raw		g	100	Per 100g.			385	91	17	0	17	2.7	0	0	0	0	0	0	78.6		2.6	1.9	0.9	0.6	0.5
25	Vlees en gevogelte	1902	Nier runder- rauw	Kidney ox raw		g	100	Per 100g.			370	88	17.2	0	17.2	2.8	0	0	0	0	0	0	78.8		2.1	1.6	0.7	0.5	0.5	0	0.4	0
25	Vlees en gevogelte	1901	Nier varkens- rauw	Kidney pork raw		g	100	Per 100g.			363	86	15.5	0	15.5	2.5	0	0	0	0	0	0	80		2.7	2	0.9	0.7	0.4
24	Vis	347	Bokking gerookt	Kipper smoked	Koud gerookte haring	g	100	Per 100g.			993	238	23.5	0	23.5		0	0	0	0	0	0	55.6		16.1	14.8	3.7	8.5	2.6	2.3	0.3	0			0	0		0.02		1.15	0.07	2.22	0.04	0.19		0.03		0
24	Vis	1605	Bokking gestoomd	Kippers steamed	Warm gerookte haring	g	100	Per 100g.			1007	242	23.5	0	23.5		0.5	0	0.5	0	0	0	62		16.2	14.9	3.8	7.9	3.1	2.8	0.3	0			0	0		0.02		1.21	0.08	2.28	0.05	0.19		0.02		0
6	Fruit	5120	Kiwi gem	Kiwi fruit average		g	100	Per 100g. Voor meer informatie zie Overzicht recepten op NEVO-website.			265	63	1	1	0	0	11	10.5	0.5	0	2.2	0	83.4	1.3	0.7	0.6	0.2	0.1	0.3	0.1	0.2	0	0	0	0	0	0	0.01	0	0.01	0	0.12	0	0.02	0	0	0	0	0
6	Fruit	1056	Kiwi groene	Kiwi fruit green		g	100	Per 100g.			263	62	0.9	0.9	0		10.8	10.3	0.5	0	2.3	0	83.5	1.2	0.8	0.6	0.2	0.1	0.3	0.1	0.2	0	0	0	0	0	0	0.01	0	0.01	0	0.13	0	0.02	0	0	0	0	0
6	Fruit	3219	Kiwi gele	Kiwi fruit yellow		g	100	Per 100g.			280	66	1	1	0	0.2	12.4	12.3	0.1	0	1.4	0	82.4	2.3	0.3	0.2	0.1	0	0.1	0.1	0.1	0	0	0	0	0		0	0	0	0	0.05	0	0.01		0		0
9	Groente	30	Koolrabi gekookt	Kohlrabi boiled		g	100	Per 100g.		CARTA, CARTBTOT, CRYPXB, VITA_RAE, VITA_RE, VITE	118	28	2	2	0		4	0	4	0	2	0	90		0	0	0	0	0	0	0	0	0	0	0	0	0	0	0	0	0	0	0	0	0	0	0	0	0
9	Groente	560	Koolrabi rauw	Kohlrabi raw		g	100	Per 100g.		VITE	124	30	2	2	0		4	0	4	0	2.8	0	90		0	0	0	0	0	0	0	0	0	0	0	0	0	0	0	0	0	0	0	0	0	0	0	0	0
25	Vlees en gevogelte	1565	Vink sla- gebakken	Kromesky meat filled prepared	Slavink bereid	g	100	Per 100g. Bereid met vloeibaar bak- en braadvet.			1150	277	20.7	0	20.7		1	0.4	0.6	0	0	0	55.7	0	21.1	20.1	7.7	8.9	3.1	0.2	2.8	0.1	0	0	0	0.03	0	0.03	0	0.36	0.02	4.65	0.07	2.45	0	0.04	0	0.03	0
25	Vlees en gevogelte	1431	Vink sla- rauw	Kromesky meat filled raw	Slavink rauw	g	100	Per 100g.			1102	266	15.3	0	15.3	2.4	3.3	1.3	2	0	0.4	0	58.5		21.2	20.1	8.1	9.2	2.4	0.2	2.2	0.1			0	0.03		0.03		0.39	0.03	4.94	0.08	2.57	0	0.03	0	0.02	0
6	Fruit	1099	Kumquat	Kumquat		g	100	Per 100g.		CARTBTOT	219	52	0.9	0.9	0	0.1	9.1	9.1	0	0	3.8	0	83.4		0.5	0.4	0.1	0.1	0.2		0.2		0	0	0	0	0	0	0	0	0	0	0	0	0	0	0	0	0
25	Vlees en gevogelte	2057	Lamsvlees <10 g vet rauw gem	Lamb <10 g fat raw av		g	100	Per 100g.		CARTBTOT	659	158	20.7	0	20.7		0	0	0	0	0	0	70.8		8.3	7.4	3.4	2.8	0.5	0.1	0.2	0.5	0	0	0	0.02	0	0.03	0	0.35	0.08	1.56	0.12	1.24	0	0.01	0	0	0
25	Vlees en gevogelte	1675	Lamsvlees >10 g vet rauw gem	Lamb >10 g fat raw average		g	100	Per 100g. Voor meer informatie zie Overzicht recepten op NEVO-website.			919	221	19.3	0	19.3		0	0	0	0	0	0	66.2		16	14.4	7.2	5.1	0.6	0.1	0.3	0.8	0	0	0	0.03		0.08		0.75	0.14	3.29	0.21	2.73		0.01		0
25	Vlees en gevogelte	1577	Lamskarbonade bereid	Lamb chop prepared	Lamskotelet bereid	g	100	Per 100g. Bereid met margarine.			1453	350	25.8	0	25.8		0	0	0	0	0	0	46.8		27.5	24.7	12.5	8.8	1.1	0.1	0.4	2.3
25	Vlees en gevogelte	1445	Lamskarbonade rauw	Lamb chop raw	Lamskotelet rauw	g	100	Per 100g.			929	223	19.2	0	19.2		0	0	0	0	0	0	64.5		16.3	14.7	7.4	5.2	0.6	0.1	0.3	0.8	0	0	0	0.03	0	0.08	0	0.77	0.14	3.35	0.21	2.78	0	0.02	0	0	0
25	Vlees en gevogelte	1575	Lamsbout bereid	Lamb leg prepared		g	100	Per 100g. Bereid met margarine.		CARTBTOT	1068	256	25.6	0	25.6		0	0	0	0	0	0	56.9		17.1	15.2	7.7	5.4	0.7	0.1	0.2	1.4
25	Vlees en gevogelte	1443	Lamsbout rauw	Lamb leg raw		g	100	Per 100g.		CARTBTOT	727	174	19.2	0	19.2		0	0	0	0	0	0	70		10.8	9.5	4.4	3.6	0.6	0.1	0.2	0.7			0	0.02		0.04		0.45	0.1	2	0.15	1.59		0.01		0
25	Vlees en gevogelte	1578	Lamszadel bereid	Lamb saddle prepared		g	100	Per 100g. Bereid met margarine.		CARTBTOT	1278	308	24.7	0	24.7		0	0	0	0	0	0	52.3		23.2	22	11.2	7.8	1	0.1	0.4	2.1
25	Vlees en gevogelte	1446	Lamszadel rauw	Lamb saddle raw		g	100	Per 100g.		CARTBTOT	1064	256	18.6	0	18.6		0	0	0	0	0	0	61.2		20.2	19.2	9.7	6.8	0.8	0.1	0.4	1	0	0	0	0.04	0	0.11	0	1.01	0.18	4.4	0.28	3.64	0	0.02	0	0	0
25	Vlees en gevogelte	1579	Lamsschouder bereid	Lamb shoulder prepared		g	100	Per 100g. Bereid met margarine.		VITA_RE	1181	284	27.9	0	27.9		0	0	0	0	0	0	52.3		19.1	17.2	8.7	6.1	0.8	0.1	0.3	1.6
25	Vlees en gevogelte	1447	Lamsschouder rauw	Lamb shoulder raw		g	100	Per 100g.		CARTBTOT	780	187	20	0	20		0	0	0	0	0	0	68.1		11.9	10.7	5.4	3.8	0.5	0.1	0.2	0.6	0	0	0	0.02	0	0.06	0	0.56	0.1	2.45	0.16	2.03	0	0.01	0	0	0
23	Vetten en oliën	314	Vet varkens- uitgesmolten	Lard	Reuzel uitgesmolten; Varkensvet uitgesmolten	g	100	Per 100g.		FOL, FOLFD, SE, VITB12, VITE	3700	900	0	0	0		0	0	0	0	0	0	0		100	95	45.8	37.3	11.1	1	10.2	0.7	0	0	0	0.1	0	0.1	0	1.52	0.1	25.75	0.38	17.58	0	0.19	0.1	0	0
20	Samengestelde gerechten	1491	Lasagne bolognese koelverse maaltijd	Lasagna bolognese ready to eat	Lasagne met vlees en saus koelverse maaltijd	g	100	Per 100g.			592	142	8	1.4	6.6		9.1	1.3	7.9	0	0.7	0	73.1	0.2	7.9	7.4	2.4	2.5	1.8	0.1	1.7	0	0.05	0.04	0.03	0.06	0	0.12	0	0.22	0.02	1.32	0.02	0.49	0	0.01	0	0.02	0
9	Groente	37	Prei gekookt	Leek boiled		g	100	Per 100g.			92	22	1.1	1.1	0		2.1	1.5	0.6	0	2.3	0	93.8		0.5	0.4	0.1	0	0.3	0.1	0.2	0				0	0	0		0	0	0.06	0	0.01		0	0	0	0
9	Groente	562	Prei rauw	Leek raw		g	100	Per 100g.			118	28	1.5	1.5	0		3.5	3	0.5	0	3	0	91.2		0.2	0.2	0	0	0.1	0	0.1	0	0	0	0	0	0	0	0	0	0	0.04	0	0		0	0	0	0
6	Fruit	158	Citroen	Lemon		g	100	Per 100g.			153	36	0.8	0.8	0		3	2	1	0	2	0	89.2	4.7	0.3	0.2	0.1	0	0.1	0	0.1		0	0	0	0	0	0	0	0	0	0	0	0	0	0	0	0	0
14	Kruiden en specerijen	1236	Serehpoeder	Lemon grass powder	Citroengras poeder	g	100	Per 100g. Conimex.			901	216	5	5	0		30	30	0	0	24.4	0	8		3	2.9	1.4	0	1.4			0
24	Vis	3321	Tongschar rauw	Lemon sole raw		g	100	Per 100g.		CU, F10:0, F10:1CIS, F12:1CIS, F13:0, F22:2CN6, F4:0, F6:0, RETOL, VITC	310	73	16.7	0	16.7	2.7	0	0	0	0	0	0	82.7		0.7	0.6	0.2	0.2	0.2	0.2	0	0	0	0	0	0		0	0	0.02	0.01	0.1	0.02	0.02		0		0
18	Peulvruchten	5169	Linzen bruine blik/glas	Lentils brown canned		g	100	Per 100g.			470	112	7.6	7.6	0	1.2	15.6	0.2	15.4	0	5.8	0	72		0.8	0.6	0.1	0.1	0.4	0.2	0.2	0	0	0	0	0	0	0	0	0.01	0	0.11	0	0.02	0	0	0	0	0
18	Peulvruchten	970	Linzen groene en bruine gekookt	Lentils green and brown boiled		g	100	Per 100g. Voor meer informatie zie Overzicht recepten op NEVO-website.			415	99	8.8	8.8	0		11.6	0	11.6	0	5.3	0	68.6		0.7	0.5	0.1	0.1	0.4	0.2	0.2	0	0	0	0	0	0	0	0	0.01	0	0.09	0	0.02	0	0	0	0	0
18	Peulvruchten	120	Linzen groene en bruine gedroogd	Lentils green and brown dried		g	100	Per 100g.		VITC	1288	306	21	21	0		43	1	42	0	18	0	12		1.5	1.2	0.3	0.1	0.8	0.4	0.3	0	0	0	0	0	0	0	0	0.02	0	0.2	0	0.04	0	0	0	0	0
18	Peulvruchten	5174	Linzen rode gekookt	Lentils red boiled		g	100	Per 100g.			465	110	7.7	7.7	0	1.2	16.1	0.4	15.7	0	4.8	0	70		0.6	0.5	0.1	0.1	0.3	0.2	0.1	0	0	0	0	0	0	0	0	0.01	0	0.08	0	0.02	0	0	0	0	0
9	Groente	2346	Sla gem rauw	Lettuce average raw		g	100	Per 100g. Voor meer informatie zie Overzicht recepten op NEVO-website.			61	15	1.4	1.4	0	0	1	0.9	0.1	0	1.3	0	95.6		0.3	0.2	0.1	0	0.1	0.1	0.1	0	0	0	0	0	0	0	0	0	0	0.04	0	0.01	0	0	0	0	0
9	Groente	47	Sla krop- gekookt	Lettuce butterhead boiled	Kropsla/botersla gekookt	g	100	Per 100g.			92	22	2	2	0		2	2	0	0	1.2	0	94		0.4	0.3	0.1	0	0.2	0.1	0.1	0	0	0	0	0	0	0	0	0	0	0.05	0	0.01	0	0	0	0	0
9	Groente	46	Sla krop- rauw	Lettuce butterhead raw	Kropsla/botersla rauw	g	100	Per 100g.			52	13	1.4	1.4	0		0.3	0.3	0	0	1.2	0	96.1		0.4	0.3	0.1	0	0.2	0.1	0.1	0	0	0	0	0	0	0	0	0	0	0.05	0	0.01	0	0	0	0	0
9	Groente	1399	Sla ijsberg- rauw	Lettuce iceberg raw	Ijsbergsla rauw	g	100	Per 100g.			59	14	1	1	0		1.4	1.4	0	0	1.2	0	96.1		0.2	0.1	0.1	0	0.1	0	0	0	0	0	0	0	0	0	0	0	0	0.04	0	0.01		0	0	0	0
9	Groente	65	Sla veld- rauw	Lettuce lambs raw	Veldsla rauw	g	100	Per 100g.		SUGAR	74	18	2.6	2.6	0	0.4	0.5	0	0.4	0	1.7	0	93.8		0.2	0.2	0.1	0	0.1	0.1	0	0	0	0	0	0	0	0	0	0	0	0.04	0	0.02		0	0	0	0
9	Groente	2708	Sla rode rauw	Lettuce red raw		g	100	Per 100g.			76	18	1.3	1.3	0		2.3	0.5	1.8	0	0.9	0	95.6		0.2	0.2	0	0	0.1	0.1	0	0	0	0	0	0	0	0	0	0	0	0.03	0	0	0	0	0	0	0
9	Groente	3332	Sla romaine rauw	Lettuce romaine raw	Bindsla; Sla bind-; Sla Romaanse; Sla Romeinse	g	100	Per 100g.			69	17	1.2	1.2	0		1.2	1.2	0	0	2.1	0	94.6		0.3	0.2	0	0	0.2	0.1	0	0	0	0	0	0		0		0		0.04		0.01
6	Fruit	691	Limoen	Lime	Lemmetje	g	100	Per 100g.			173	41	0.7	0.7	0		7.7	1.7	6.1	0	2.8	0	88.3		0.2	0.2	0	0	0.1	0	0.1	0	0	0	0	0	0	0	0	0	0	0.03	0	0.01	0	0	0	0	0
17	Noten en zaden	867	Lijnzaad	Linseeds		g	100	Per 100g.			1969	477	19	19	0		13	0	13	0	34.8	0	2.2		31	29.8	2.9	6.3	20.6	16.6	4	0										1.65		1.28
2	Alcoholische dranken	1465	Likeur <15 vol% alc	Liqueur <15 vol% alcohol	Likoret e.d.	g	100	Per 100g.		FOL, FOLFD	841	200	0	0	0		29	29	0	0	0	12	59		0	0	0	0	0	0	0	0	0	0	0	0	0	0	0	0	0	0	0	0	0	0	0	0	0
2	Alcoholische dranken	1466	Likeur >25 vol% alc	Liqueur >25 vol% alcohol	Amaretto e.d.; Grand marnier e.d.; Cointreau e.d.	g	100	Per 100g.		FOL, FOLFD	1218	291	0	0	0		29	29	0	0	0	25	46		0	0	0	0	0	0	0	0	0	0	0	0	0	0	0	0	0	0	0	0	0	0	0	0	0
2	Alcoholische dranken	403	Likeur 15-25 vol% alc	Liqueur 15-25 vol% alcohol	Tia maria e.d.	g	100	Per 100g.		FOL, FOLFD, NIA, RIBF, VITB6	1015	242	0	0	0		29	29	0	0	0	18	53		0	0	0	0	0	0	0	0	0	0	0	0	0	0	0	0	0	0	0	0	0	0	0	0	0
2	Alcoholische dranken	2828	Likeur met room 15-25 vol% alc	Liqueur with cream 15-25 vol% alcohol	Baileys e.d.	g	100	Per 100g. Baileys; Voor meer informatie zie Overzicht recepten op NEVO-website.			1225	294	2.7	0	2.7		22.7	18.2	4.5	0	0	12.3	50.3	0	11.8	11.1	7.7	2.6	0.3	0.1	0.2	0.2	0.39	0.25	0.15	0.32	0.01	0.43	0.01	1.25	0.12	3.35	0.06	1.09	0	0.02	0	0.01	0
22	Suiker, snoep, zoet beleg en zoete sauzen	751	Drop Engelse	Liquorice allsorts		g	100	Per 100g.			1665	394	3.7	1.9	1.9		82	65	17	0	2	0	5.5		5.2	4.9	4	0.7	0.3	0	0.3	0	0	0	0.22	0.17	0	1.82	0	1.03	0	0.64	0	0.08	0	0	0	0	0
22	Suiker, snoep, zoet beleg en zoete sauzen	1389	Drop gem	Liquorice Dutch type average		g	100	Per 100g. Voor meer informatie zie Overzicht recepten op NEVO-website.			1411	332	8.8	4.4	4.4		72.7	49.4	23.3	0	1.6	0	15.3		0.4	0.3	0.3	0	0	0	0	0	0	0	0	0	0	0	0	0	0	0	0	0	0	0	0	0	0
22	Suiker, snoep, zoet beleg en zoete sauzen	521	Drop dubbelzoute	Liquorice Dutch type double salted		g	100	Per 100g.			1400	330	12.2	6.1	6.1		68.1	44.2	23.9	0	3.1	0	15.2		0.2	0.2	0.2	0	0	0	0	0	0	0	0	0	0	0	0	0	0	0	0	0	0	0	0	0	0
22	Suiker, snoep, zoet beleg en zoete sauzen	520	Drop zoute	Liquorice Dutch type salted		g	100	Per 100g.			1400	330	12.2	6.1	6.1		68.1	44.2	23.9	0	3.1	0	15.2		0.2	0.2	0.2	0	0	0	0	0	0	0	0	0	0	0	0	0	0	0	0	0	0	0	0	0	0
22	Suiker, snoep, zoet beleg en zoete sauzen	522	Drop zoete	Liquorice Dutch type sweet		g	100	Per 100g.			1416	333	7.3	3.7	3.7		74.6	51.5	23.1	0	1	0	15.4		0.4	0.4	0.4	0	0	0	0	0	0	0	0	0	0	0	0	0	0	0	0	0	0	0	0	0	0
22	Suiker, snoep, zoet beleg en zoete sauzen	5042	Drop met schuim	Liquorice Dutch type sweet with foam		g	100	Per 100g. Voor meer informatie zie Overzicht recepten op NEVO-website.			1421	334	6.1	4.3	1.8		76.6	50.4	26.2	0	0.6	0	15.8		0.3	0.3	0.3	0	0	0	0	0	0	0	0	0	0	0	0	0	0	0	0	0	0	0	0	0	0
22	Suiker, snoep, zoet beleg en zoete sauzen	523	Stophoest	Liquorice Stophoest		g	100	Per 100g.		K	1683	396	0.6	0.4	0.2		98.4	91.4	7	0	0	0	1		0	0	0	0	0	0	0	0	0	0	0	0	0	0	0	0	0	0	0	0	0	0	0	0	0
22	Suiker, snoep, zoet beleg en zoete sauzen	2532	Drop suikervrij	Liquorice sugarfree		g	100	Per 100g. Gem van Albert Heijn, Kruidvat, Klene. Dit product bevat arabische gom.			610	146	2.8	1.4	1.4		5	0.5	4.5	46.7	1	0	15.4		0.1	0.1	0.1	0	0	0	0	0	0	0	0	0	0	0	0	0	0	0	0	0	0	0	0	0	0
22	Suiker, snoep, zoet beleg en zoete sauzen	2384	Drop m pepermunt	Liquorice w peppermint	Schoolkrijtjes	g	100	Per 100g. Voor meer informatie zie Overzicht recepten op NEVO-website.			1592	375	2.8	1.6	1.2		90.4	82.8	7.6	0	0.3	0	5.9		0.1	0.1	0.1	0	0	0	0	0	0	0	0	0	0	0	0	0	0	0	0	0	0	0	0	0	0
25	Vlees en gevogelte	1573	Lever kalfs- bereid	Liver calf's prepared	Kalfslever bereid	g	100	Per 100g.			722	172	27.9	0	27.9		2	0	2	0	0.1	0	64.9		5.8	4.3	1.9	1.2	1.1	0.1	1	0	0	0	0	0.01	0	0.04	0	0.05	0.02	0.7	0.02	0.93	0	0.01	0	0.04	0.01
25	Vlees en gevogelte	1439	Lever kalfs- rauw	Liver calf's raw	Kalfslever rauw	g	100	Per 100g.			455	108	17.7	0	17.7		2	0	2	0	0	0	77.1		3.3	2.5	1.4	0.6	0.2	0.1	0.2	0	0	0	0	0.01	0	0.03	0	0.05	0.01	0.53	0.02	0.74	0	0	0	0.03	0.01
25	Vlees en gevogelte	475	Lever kippen- rauw	Liver chicken raw	Kippenlever rauw	g	100	Per 100g.		FATRS	539	128	19.1	0	19.1	3.1	1	0	1	0	0	0	72.9		5.4	4.1	1.7	0.8	1.1	0	1.1	0.5	0	0	0	0		0		0.02	0	1.03	0	0.71		0		0
24	Vis	356	Lever schelvis- blik	Liver haddock tinned	Schelvislever	g	100	Per 100g. Na uitlekken.			1684	409	7	0	7		0	0	0	0	0	0	44.4		42.3	39.3	8.1	16.5	14.8	12.7	2.1	0			0	0		0		1.1	0.2	5.43	0.16	1.18		0		0
27	Vleeswaren	333	Lever runder- gekookt (vleeswaar)	Liver ox boiled (processed meat product)	Runderlever gekookt (vleeswaar)	g	100	Per 100g.			559	133	20	0	20		2	0	2	0	0	0	71		5	3.8	2.2	1	0.4	0.1	0.3	0.1	0	0	0.01	0.01	0	0.05	0	0.07	0.02	0.81	0.03	1.13	0	0	0	0.05	0.02
25	Vlees en gevogelte	1542	Lever runder- bereid	Liver ox prepared	Runderlever bereid	g	100	Per 100g.			678	161	28.1	0	28.1		0	0	0	0	0.2	0	64.9	0	5.4	4	1.7	1.1	1	0.1	0.9	0	0	0	0	0.01	0	0.03	0	0.05	0.01	0.66	0.02	0.87	0	0.01	0	0.04	0.01
25	Vlees en gevogelte	1407	Lever runder- rauw	Liver ox raw	Runderlever rauw	g	100	Per 100g.		CARTA, CRYPXB	545	129	21	0	21	3.4	1.9	0.4	1.5	0	0	0	69.3		4.2	3.2	1.9	0.8	0.3	0.1	0.2	0	0	0	0.01	0.01		0.04		0.06	0.02	0.69	0.02	0.95	0	0	0	0.04	0.02
27	Vleeswaren	335	Pastei lever-	Liver pate	Leverpastei	g	100	Per 100g.			1317	318	14.2	0	14.2		1.7	0.1	1.6	0	0	0	53.5		28.3	25.2	8.5	11.7	3.4	0.4	3.1	0.2	0	0	0	0		0.03	0	0.3	0.03	5.09	0.1	2.87		0.05		0
27	Vleeswaren	1239	Worst smeerlever-	Liver pate sausage	Smeerleverworst	g	100	Per 100g.			1320	319	12.3	0	12.3		3	0.2	2.8	0	0.3	0	53.7		28.6	25.5	9.9	11.9	3.6	0.4	3.1	0	0	0	0	0.03	0	0.05	0	0.36	0.03	6.26	0.08	3	0	0.05		0	0
27	Vleeswaren	1771	Leverkaas/Berliner leverworst	Liver pate/Berliner liver sausage		g	100	Per 100g.			1321	319	12.3	0	12.3		4.5	0.3	4.2	0	0.2	0	51.9	1.1	27.6	24.8	9.5	11.8	3.4	0.3	2.9	0	0	0	0	0.03	0	0.03	0	0.32	0.03	5.96	0.08	2.98	0	0.05		0.05	0
27	Vleeswaren	334	Lever varkens- gekookt (vleeswaar)	Liver pork boiled (processed meat product)	Varkenslever gekookt (vleeswaar)	g	100	Per 100g.			554	132	19.8	0	19.8		3.9	4	0	0	0	0	68.1		4.1	3	1.5	0.9	0.4	0	0.4	0	0	0	0	0.01	0	0.01	0	0.03	0.01	0.69	0.03	0.73	0	0.01	0	0.01	0.01
25	Vlees en gevogelte	1560	Lever varkens- bereid	Liver pork prepared	Varkenslever bereid	g	100	Per 100g. Bereid met vloeibaar bak- en braadvet.		CARTBTOT	688	164	27.9	0	27.9		0	0	0	0	0.1	0	64.9	0	5.8	4.3	1.6	1.2	1.2	0	1.1	0	0	0	0	0.01	0	0	0	0.03	0.01	0.74	0.03	0.76	0	0.01	0	0.02	0.01
25	Vlees en gevogelte	1426	Lever varkens- rauw	Liver pork raw	Varkenslever rauw	g	100	Per 100g.			542	129	21.3	0	21.3	3.4	0.2	0.2	0	0	0	0	70.8		4.8	3.5	1.8	1	0.5	0	0.5	0	0	0	0	0.01		0.01		0.04	0.01	0.8	0.04	0.84	0	0.01	0	0.01	0.01
27	Vleeswaren	640	Worst lever-	Liver sausage	Leverworst	g	100	Per 100g.			1217	294	14.5	0	14.5		1.8	0.1	1.7	0	0.5	0	54.2		25.3	22.8	8.5	10.8	3.4	0.4	2.9	0	0	0	0	0.02	0	0.02	0	0.3	0.02	5.42	0.07	2.6	0	0.05		0	0
27	Vleeswaren	1238	Worst lever- hausmacher	Liver sausage coarse hausmacher	Leverworst hausmacher	g	100	Per 100g.		F14:1CIS, F18:4CN3, F20:5CN3, F22:0, F22:1CIS, F22:3CN3, F22:4CN6, F22:6CN3, F24:0, F4:0, F6:0, F8:0	1105	266	15.4	0	15.4		5.2	1	4.2	0	0	0	56		20.4	18.2	6.3	8.9	2.8	0.3	2.4	0	0	0	0	0.02		0.04		0.31	0.02	3.96	0.05	1.87		0.02		0
24	Vis	352	Kreeft gekookt	Lobster boiled		g	100	Per 100g.		RETOL, VITC, VITD	365	86	19.7	0	19.7	3.2	0	0	0	0	0	0	80.7		0.8	0.6	0.1	0.2	0.3	0.3	0.1	0			0	0				0.01	0	0.09	0	0.03		0		0
23	Vetten en oliën	2566	Halvarine 40% vet <17g verz vetz ongezouten	Low fat marg 40% fat <17 g sat unsalted		g	100	Per 100g. Voor meer informatie zie Indeling margarine, halvarine ea vetten op de NEVO-website. Verrijkt met: Cholecalciferol - vit D3, Retinol activiteit equiv.(RAE), Retinol equivalenten (RE), Retinol, Vitamine D totaal.	CHOCAL, VITA_RAE, VITA_RE, RETOL, VITD		1481	360	0	0	0		0	0	0	0	0.1	0	59.9		40	38.4	9.6	10.6	17.8	2	15.8	0.5
23	Vetten en oliën	1961	Halvarineproduct Blue Band Goede Start	Low fat marg prod Blue Band Goede Start		g	100	Per 100g. Verrijkt met: Calcium, Cholecalciferol - vit D3, Retinol activiteit equiv.(RAE), Retinol equivalenten (RE), Retinol, Vitamine B2, Vitamine B1, Vitamine B12, Vitamine B6, Vitamine D totaal, Vitamine E totaal.	CA, CHOCAL, VITA_RAE, VITA_RE, RETOL, RIBF, THIA, VITB12, VITB6, VITD, VITE		1436	349	0.3	0.3	0		1.5	0.3	1.3	0	0	0	60.3		38	36.5	10.6	10.6	14.4	3	12	0.4
23	Vetten en oliën	2059	Halvarine 40% vet <17 g verz vetz gezouten	Low fat margarine 40% fat <17 g sat salted		g	100	Per 100g. Voor meer informatie zie Indeling margarine, halvarine ea vetten op de NEVO-website. Verrijkt met: Cholecalciferol - vit D3, Retinol activiteit equiv.(RAE), Retinol equivalenten (RE), Retinol, Vitamine D totaal.	CHOCAL, VITA_RAE, VITA_RE, RETOL, VITD	FOL, FOLFD, NIA, RIBF, THIA, VITB12, VITB6, VITC	1463	356	0.1	0	0.1		0.5	0.1	0.4	0	0.1	0	60.1		39.2	37.7	10.6	10.3	16.6	1.9	14.7	0.5
23	Vetten en oliën	3340	Halvarine 40% vet <17 g verz vetz verrijkt m vit E gezouten	Low fat margarine 40% fat <17g sat enriched w vit E salted		g	100	Per 100g. Voor meer informatie zie Indeling margarine, halvarine ea vetten op de NEVO-website. Verrijkt met: Cholecalciferol - vit D3, Retinol activiteit equiv.(RAE), Retinol equivalenten (RE), Retinol, Vitamine D totaal, Vitamine E totaal.	CHOCAL, VITA_RAE, VITA_RE, RETOL, VITD, VITE		1480	360	0	0	0		0	0	0	0	0	0	60		40	38.4	11.5	16.3	10.6	1.2	9.4	0
23	Vetten en oliën	2294	Halvarineproduct Gouda's Glorie Lichtste Pondje	Low fat margarine Gouda's Glorie Lichtste Pondje		g	100	Per 100g. Verrijkt met: Cholecalciferol - vit D3, Retinol, Vitamine B2, Vitamine B1, Vitamine B12, Vitamine B6, Vitamine D totaal, Vitamine E totaal.	CHOCAL, RETOL, RIBF, THIA, VITB12, VITB6, VITD, VITE	FOL, FOLFD	744	181	0	0	0		0.3	0.3	0	0	0	0	79.8		20	19.2	4.8	3.8	9.6	1.1	8.5	0.5
23	Vetten en oliën	2060	Halvarineproduct 35% vet <10g verz vetz ongezouten	Low fat margarine prod 35% fat <10 g sat unsalted		g	100	Per 100g. Voor meer informatie zie Indeling margarine, halvarine ea vetten op de NEVO-website. Verrijkt met: Cholecalciferol - vit D3, Retinol activiteit equiv.(RAE), Retinol equivalenten (RE), Retinol, Vitamine D totaal.	CHOCAL, VITA_RAE, VITA_RE, RETOL, VITD	CU, FOL, FOLFD, NIA, RIBF, SE, THIA, VITB12, VITB6, VITC, ZN	1315	320	0	0	0		1.2	0	1.2	0	0	0	63.8		35	33.6	8.3	7.7	16.8	0.6	16.2	0.8
23	Vetten en oliën	2567	Halvarineproduct Albert Heijn smeerbaar cholesterol verlagend	Low fat margarine prod AH chol reducing		g	100	Per 100g. Bevat 7,5g plantensterolen. Verrijkt met: Cholecalciferol - vit D3, Retinol activiteit equiv.(RAE), Retinol equivalenten (RE), Retinol, Vitamine D totaal, Vitamine E totaal.	CHOCAL, VITA_RAE, VITA_RE, RETOL, VITD, VITE		1302	317	0	0	0		0.2	0.2	0	0	0.4	0	64.4		35	33.6	7.2	17.3	9.1	1.3	8.3	0
23	Vetten en oliën	2422	Halvarineproduct Becel Omega-3 Plus	Low fat margarine prod Becel Omega3 Plus		g	100	Per 100g. Verrijkt met: Cholecalciferol - vit D3, Retinol activiteit equiv.(RAE), Retinol equivalenten (RE), Retinol, Vitamine D totaal.	CHOCAL, VITA_RAE, VITA_RE, RETOL, VITD	CU, NIA, SE, VITB12, VITB6, VITC, ZN	1454	353	0.3	0.3	0		2.6	0.3	2.4	0	0	0	59.2		38	36.5	8.4	8.6	19.2	3.7	16	0.5
23	Vetten en oliën	2559	Halvarineproduct Bewust light 35% vet <10g verz vetz ongezouten	Low fat margarine prod Bewust light 35% fat <10g sat unsalted		g	100	Per 100g. Voor meer informatie zie Indeling margarine, halvarine ea vetten op de NEVO-website. Verrijkt met: Cholecalciferol - vit D3, Folaat equivalenten, Foliumzuur, Retinol activiteit equiv.(RAE), Retinol equivalenten (RE), Retinol, Vitamine B2, Vitamine B1, Vitamine B12, Vitamine B6, Vitamine D totaal, Vitamine E totaal.	CHOCAL, FOL, FOLAC, VITA_RAE, VITA_RE, RETOL, RIBF, THIA, VITB12, VITB6, VITD, VITE		1304	317	0	0	0		0.5	0.1	0.4	0	0	0	64.5		35	33.6	8	8.4	16.9	3	14.5	0.4
23	Vetten en oliën	2423	Halvarineproduct Blue Band Idee	Low fat margarine prod Blue Band Idee		g	100	Per 100g. Verrijkt met: Calcium, Folaat equivalenten, Foliumzuur, Retinol activiteit equiv.(RAE), Retinol equivalenten (RE), Retinol, Vitamine B2, Vitamine B1, Vitamine B12, Vitamine B6, Vitamine D totaal, Vitamine E totaal.	CA, FOL, FOLAC, VITA_RAE, VITA_RE, RETOL, RIBF, THIA, VITB12, VITB6, VITD, VITE	VITC	1473	358	0.3	0.3	0		1.5	0.3	1.3	0	0	0	59.3		39	37.4	11.5	10.6	15.4	3.5	12	0.2
23	Vetten en oliën	2878	Halvarineproduct Gezonde Start 35-40% vet <10g verz vetz gezouten	Low fat margarine product Gezonde Start 35-40% fat <10g sat salted		g	100	Per 100g. Voor meer informatie zie Indeling margarine, halvarine ea vetten op de NEVO-website. Verrijkt met: Calcium, Cholecalciferol - vit D3, Folaat equivalenten, Foliumzuur, Nicotinezuur, Retinol activiteit equiv.(RAE), Retinol equivalenten (RE), Retinol, Vitamine B12, Vitamine B6, Vitamine D totaal, Vitamine E totaal.	CA, CHOCAL, FOL, FOLAC, NIA, VITA_RAE, VITA_RE, RETOL, VITB12, VITB6, VITD, VITE		1413	344	0	0	0		0.4	0	0.4	0	0	0	61.6		38	36.5	9.8	9.6	17	3.4	13.6	0.3
23	Vetten en oliën	3255	Halvarineproduct Goed Begin Albert Heijn/Jumbo	Low fat margarine product Goed Begin Albert Heijn/Jumbo		g	100	Per 100g. Voor meer informatie zie Indeling margarine, halvarine ea vetten op de NEVO-website. Verrijkt met: Calcium, Cholecalciferol - vit D3, Retinol activiteit equiv.(RAE), Retinol equivalenten (RE), Retinol, Vitamine B2, Vitamine B1, Vitamine B12, Vitamine B6, Vitamine D totaal, Vitamine E totaal.	CA, CHOCAL, VITA_RAE, VITA_RE, RETOL, RIBF, THIA, VITB12, VITB6, VITD, VITE	CU, FOLFD, NIA, SE, VITC, ZN	1448	352	0	0	0		2.5	0	2.5	0	0	0	59.6		38	36.5	9.1	8.6	18.2	3.6	14.6	0.5
23	Vetten en oliën	1839	Halvarineproduct kuipje Becel Light	Low fat margarine product tub Becel Ligh		g	100	Per 100g. Verrijkt met: Cholecalciferol - vit D3, Retinol activiteit equiv.(RAE), Retinol equivalenten (RE), Retinol, Vitamine D totaal.	CHOCAL, VITA_RAE, VITA_RE, RETOL, VITD	VITB12, VITB6	1173	285	0.9	0.9	0		2.8	0.3	2.6	0	0	0	66.3		30	28.8	5.9	7.2	15.4	3.9	12	0.5
23	Vetten en oliën	3372	Halvarineproduct Vita d'Or Bewust light	Low fat margarine product Vita d'Or Bewust light		g	100	Per 100g. Verrijkt met: Folaat equivalenten, Foliumzuur, Retinol activiteit equiv.(RAE), Retinol equivalenten (RE), Retinol, Vitamine B6, Vitamine D totaal, Vitamine E totaal.	FOL, FOLAC, VITA_RAE, VITA_RE, RETOL, VITB6, VITD, VITE		1309	318	0	0	0		0.8	0	0.8	0		0	64.2		35	33.6	7.5	9	18
23	Vetten en oliën	3330	Halvarineproduct Vita d'Or Goed begin	Low fat margarine product Vita d'Or Goed begin		g	100	Per 100g. Verrijkt met: Calcium, Cholecalciferol - vit D3, Retinol activiteit equiv.(RAE), Retinol equivalenten (RE), Retinol, Vitamine B2, Vitamine B1, Vitamine B6, Vitamine D totaal, Vitamine E totaal.	CA, CHOCAL, VITA_RAE, VITA_RE, RETOL, RIBF, THIA, VITB6, VITD, VITE	CU, FOLFD, NIA, SE, VITB12, VITC, ZN	1447	352	0	0	0		2.4	0.1	2.4	0	0.1	0	59.5		38	36.5	8.8	9.6	17.3	3.5	13.8	0.8
23	Vetten en oliën	2934	Halvarineproduct Becel pro-activ calorie light	Low fat spead Becel pro-activ calorie light		g	100	Per 100g. Bevat 7,5g plantensterolen. Verrijkt met: Cholecalciferol - vit D3, Retinol activiteit equiv.(RAE), Retinol equivalenten (RE), Retinol, Vitamine D totaal, Vitamine E totaal.	CHOCAL, VITA_RAE, VITA_RE, RETOL, VITD, VITE	VITB12, VITB6, ZN	891	216	0.3	0.3	0		2	0.3	1.8	0	0.2	0	74.6		23	22.1	4.8	3.8	11.5	1.6	10	0.5
23	Vetten en oliën	2895	Halvarineproduct AH omega-3	Low fat spread AH omega-3		g	100	Per 100g. Verrijkt met: Cholecalciferol - vit D3, Folaat equivalenten, Foliumzuur, Retinol activiteit equiv.(RAE), Retinol equivalenten (RE), Retinol, Vitamine B2, Vitamine B1, Vitamine B12, Vitamine B6, Vitamine D totaal, Vitamine E totaal.	CHOCAL, FOL, FOLAC, VITA_RAE, VITA_RE, RETOL, RIBF, THIA, VITB12, VITB6, VITD, VITE		1449	352	0	0	0		2.5	0	2.5	0	0	0	59.5		38	36.5	9.6	8.6	18.2	3.4		0
23	Vetten en oliën	1956	Halvarineproduct Becel pro-activ	Low fat spread Becel pro-activ		g	100	Per 100g. Bevat 7,5g plantensterolen. Verrijkt met: Cholecalciferol - vit D3, Retinol activiteit equiv.(RAE), Retinol equivalenten (RE), Retinol, Vitamine D totaal.	CHOCAL, VITA_RAE, VITA_RE, RETOL, VITD	VITB12, VITB6	1343	326	0.3	0.3	0		2.5	0.3	2.3	0	0.2	0	62.1		35	33.6	7.7	8.6	17.3	2.9	15	0.5
27	Vleeswaren	336	Luncheon meat blik	Luncheon meat tinned	Smac e.d. worst blik	g	100	Per 100g.			1158	279	12.9	0	12.9	2.1	3.3	0	3.3	0	0.2	0	54.4		23.8	22.8	9.1	10.6	2.9	0.3	2.7	0	0	0	0.01	0.05	0	0.04	0	0.39	0.01	5.61	0.08	2.88	0	0.04	0	0.02	0
6	Fruit	1090	Lychee	Lychees		g	100	Per 100g.			306	72	0.9	0.9	0		16.1	16.1	0	0	1	0	81.1	0.3	0.1	0.1	0	0	0.1	0	0.1	0	0	0	0	0	0	0	0	0	0	0	0	0	0	0	0	0	0
22	Suiker, snoep, zoet beleg en zoete sauzen	524	Chocolade in krokant suikerlaagje M&M's	M&M's chocolate	M&m's zonder pinda's; smarties e.d.	g	100	Per 100g.			2032	487	4.6	1.3	3.3		68.6	66.4	2.2	0	2.7	0	0.8		20.7	19.9	12.9	6.3	0.6	0	0.6	0	0.13	0.09	0.05	0.09	0	0.12	0	0.37	0.04	5.33	0.06	6.41	0	0.18	0	0	0
17	Noten en zaden	621	Pinda's omhuld met chocolade in krokant suikerlaagje M&M's	M&M's chocolate w peanuts	M&m's met pinda's	g	100	Per 100g.			2139	511	9.8	7	2.8		59.1	53.6	5.5	0	3.9	0	1.9		25.3	24	8.5	12.5	3	0	3	0
24	Vis	1586	Makreelfilet gerookt	Mackerel fillet smoked		g	100	Per 100g.		CHOCALOH, VITC	1250	301	21.1	0	21.1	3.4	0	0	0	0	0	0	50.9		24.1	22.4	5.2	10	5.9	4.3	1.6	0.2			0	0		0.01		1.48	0.12	2.79	0.18	0.58		0.04		0.01
24	Vis	1609	Makreel in olie blik	Mackerel in oil tinned		g	100	Per 100g. Na uitlekken.			1108	267	20	0	20		0.1	0.1	0	0	0.1	0	57		20.7	19.5	4.2	8.3	6.9	4.4	2.5	0.1			0	0		0		0.99	0.08	2.43	0.06	0.56		0.04		0.04
24	Vis	1255	Makreel in water blik	Mackerel in water tinned		g	100	Per 100g. Na uitlekken.		VITC	1066	257	18.6	0	18.6		0	0	0	0	0	0	59.8		20.3	18.8	4.7	8.9	5.2	4.7	0.6	0			0	0		0		1.36	0.11	2.64	0.08	0.47		0.02		0
24	Vis	1608	Makreel bereid in magnetron z toev	Mackerel prepared in microwave oven no ingredients added		g	100	Per 100g.		VITC	1031	248	24.4	0	24.4		0	0	0	0	0	0	58		16.7	15.5	5	7.3	3.2	2.8	0.4	0						0.05		0.82	0.09	3.18	0.09	0.7		0.05		0.02
24	Vis	353	Makreel rauw	Mackerel raw		g	100	Per 100g.		CHOCALOH, VITC	968	233	18	0	18	2.9	0	0	0	0	0	0	61.9		17.9	16.6	4.3	8.5	3.9	3.5	0.3	0			0	0		0		1.12	0.1	2.6	0.05	0.43		0		0
24	Vis	604	Makreel gestoomd	Mackerel steamed		g	100	Per 100g.			1306	315	19.5	0	19.5		0.5	0	0.5	0	0	0	52.3		26.1	24.3	5.6	11.5	7.1	6.4	0.6	0.1			0	0		0.02		1.6	0.12	3.28		0.58		0.02		0
2	Alcoholische dranken	857	Madeira	Madeira		g	100	Per 100g.		FOL, FOLFD	692	166	0	0	0		10	10	0	0	0	18	70		0	0	0	0	0	0	0	0	0	0	0	0	0	0	0	0	0	0	0	0	0	0	0	0	0
22	Suiker, snoep, zoet beleg en zoete sauzen	2530	Maltesers	Maltesers		g	100	Per 100g.		F12:1CIS, F13:0, F18:3CN6, F18:4CN3, F20:2CN6, F20:3CN3, F20:4CN6, F20:5CN3, F22:1CIS, F22:2CN6, F22:4CN6, F22:5CN3, F22:6CN3, F24:1CIS	2095	500	8.3	7.5	0.8		61.5	51.9	9.6	0	1.2	0	4.7		24.3	23.3	14.9	7.3	1	0.1	0.9	0.1	0.12	0.07	0.09	0.12		0.55	0	0.51	0.06	6.9	0.08	6.19		0.19		0.04
6	Fruit	165	Mandarijn	Manderins		g	100	Per 100g.			194	46	0.7	0.7	0		9.9	8.2	1.7	0	0.9	0	88		0.1	0.1	0	0	0.1	0	0	0	0	0	0	0	0	0	0	0	0	0.02	0	0	0	0	0	0	0
9	Groente	964	Peultjes gekookt	Mange-tout boiled		g	100	Per 100g.			139	33	2	2	0		5	0	5	0	2.5	0	89		0	0	0	0	0	0	0	0	0	0	0	0	0	0	0	0	0	0	0	0	0	0	0	0	0
9	Groente	35	Peultjes rauw	Mange-tout raw		g	100	Per 100g.			139	33	2	2	0		5	0	5	0	2.5	0	89		0	0	0	0	0	0	0	0	0	0	0	0	0	0	0	0	0	0	0	0	0	0	0	0	0
6	Fruit	692	Mango	Mango		g	100	Per 100g.			278	66	0.6	0.6	0		14.3	13.9	0.4	0	1.6	0	82.9	0.6	0.2	0.1	0	0	0.1	0	0.1	0	0	0	0	0	0	0	0	0	0	0	0	0	0	0	0	0	0
11	Hartige sauzen	1886	Chutney mango-	Mango chutney	Mangochutney	g	100	Per 100g.		CU, VITC, ZN	911	215	0.7	0.7	0	0.1	52	52	0	0	1.4	0	44.3		0.1	0.1	0	0	0.1	0	0.1	0
23	Vetten en oliën	2565	Margarine 80% vet < 24 g verz vetz ongezouten	Margarine 80% fat < 24 g sat unsalted		g	100	Per 100g. Voor meer informatie zie Indeling margarine, halvarine ea vetten op de NEVO-website. Verrijkt met: Cholecalciferol - vit D3, Retinol activiteit equiv.(RAE), Retinol equivalenten (RE), Retinol, Vitamine D totaal.	CHOCAL, VITA_RAE, VITA_RE, RETOL, VITD	CU, FOLFD, NIA, RIBF, SE, THIA, VITB12, VITB6, VITC, ZN	2960	720	0	0	0		0	0	0	0	0	0	20		80	76.8	15.4	22.1	38.4	4.2	34.2	1
23	Vetten en oliën	2062	Margarine 80% vet < 24 g verz vetz gezouten	Margarine 80% fat < 24 g saturates salted		g	100	Per 100g. Voor meer informatie zie Indeling margarine, halvarine ea vetten op de NEVO-website. Verrijkt met: Cholecalciferol - vit D3, Retinol activiteit equiv.(RAE), Retinol equivalenten (RE), Retinol, Vitamine D totaal.	CHOCAL, VITA_RAE, VITA_RE, RETOL, VITD	CU, FOL, FOLFD, NIA, RIBF, SE, THIA, VITB12, VITB6, VITC, ZN	2965	721	0.1	0	0.1		0.2	0.2	0	0	0	0	19.7		80	76.8	18.9	25.4	32.2	3.5	28.6	0.7
23	Vetten en oliën	2557	Margarine 80% vet > 24 g verz vetz ongezouten	Margarine 80% fat > 24 g sat unsalted		g	100	Per 100g. Voor meer informatie zie Indeling margarine, halvarine ea vetten op de NEVO-website. Verrijkt met: Cholecalciferol - vit D3, Retinol activiteit equiv.(RAE), Retinol equivalenten (RE), Retinol, Vitamine D totaal.	CHOCAL, VITA_RAE, VITA_RE, RETOL, VITD	CU, FOL, FOLFD, NIA, RIBF, SE, THIA, VITB12, VITB6, VITC, ZN	2976	724	0.2	0.2	0		0.3	0.2	0.1	0	0	0	19.3		80.2	77	32.3	31.9	11.5	0.9	10.6	0.7
23	Vetten en oliën	2063	Margarine 80% vet > 24 g verz vetz gezouten	Margarine 80% fat > 24 g saturates salted		g	100	Per 100g. Voor meer informatie zie Indeling margarine, halvarine ea vetten op de NEVO-website. Verrijkt met: Cholecalciferol - vit D3, Retinol activiteit equiv.(RAE), Retinol equivalenten (RE), Retinol, Vitamine D totaal.	CHOCAL, VITA_RAE, VITA_RE, RETOL, VITD	CU, FOL, FOLFD, NIA, RIBF, SE, THIA, VITB12, VITB6, VITC, ZN	2956	719	0.1	0	0.1		0.3	0.3	0	0	0	0	19.9		79.7	76.4	33.1	30.7	13.1	1	11.3	0.7
23	Vetten en oliën	2558	Margarine vlb 80% vet< 17 g verz vetz ongezouten	Margarine liq 80% fat < 17g sat unsalted		g	100	Per 100g. Voor meer informatie zie Indeling margarine, halvarine ea vetten op de NEVO-website. Verrijkt met: Cholecalciferol - vit D3, Retinol activiteit equiv.(RAE), Retinol equivalenten (RE), Retinol, Vitamine D totaal, Vitamine E totaal.	CHOCAL, VITA_RAE, VITA_RE, RETOL, VITD, VITE	CU, FOL, FOLFD, NIA, RIBF, SE, THIA, VITB12, VITB6, VITC, ZN	3035	738	0	0	0		0.1	0.1	0	0	0	0	18		82	78.7	8.9	31.3	37.7	4.2	33.5	0.5
23	Vetten en oliën	2077	Margarine vloeibaar 80% vet <17 g verz vetz gezouten	Margarine liq 80% fat <17 g saturates salted		g	100	Per 100g. Voor meer informatie zie Indeling margarine, halvarine ea vetten op de NEVO-website. Verrijkt met: Cholecalciferol - vit D3, Retinol activiteit equiv.(RAE), Retinol equivalenten (RE), Retinol, Vitamine D totaal, Vitamine E totaal.	CHOCAL, VITA_RAE, VITA_RE, RETOL, VITD, VITE	CU, FOL, FOLFD, NIA, RIBF, SE, THIA, VITB12, VITB6, VITC, ZN	3020	735	0	0	0		0	0	0	0	0	0	18.3		81.6	78.3	8.6	41.4	27	6.2	21	0.5
23	Vetten en oliën	3338	Margarine vloeibaar 80% vet Becel Olijf	Margarine liquid 80% fat Becel Olijf		g	100	Per 100g. Verrijkt met: Cholecalciferol - vit D3, Retinol activiteit equiv.(RAE), Retinol equivalenten (RE), Retinol, Vitamine D totaal.	CHOCAL, VITA_RAE, VITA_RE, RETOL, VITD		3038	739	0	0	0		0.3	0.3	0	0	0	0	17.8		82	78.7	9.7	35.2	33	5.8	28.9	0.8
23	Vetten en oliën	3337	Margarine vloeibaar 80% vet Blue Band	Margarine liquid 80% fat Blue Band		g	100	Per 100g. Verrijkt met: Cholecalciferol - vit D3, Retinol activiteit equiv.(RAE), Retinol equivalenten (RE), Retinol, Vitamine D totaal.	CHOCAL, VITA_RAE, VITA_RE, RETOL, VITD		3043	740	0.3	0.3	0		0.3	0.3	0	0	0	0	17.5		82	78.7	7.7	49	21.6	6.9	15	0.5
23	Vetten en oliën	3339	Margarine vloeibaar 80% vet Vita d'Or Bewust	Margarine liquid 80% fat Vita d'Or Bewust		g	100	Per 100g. Verrijkt met: Cholecalciferol - vit D3, Retinol activiteit equiv.(RAE), Retinol equivalenten (RE), Retinol, Vitamine D totaal, Vitamine E totaal.	CHOCAL, VITA_RAE, VITA_RE, RETOL, VITD, VITE		3016	734	0	0	0		0	0	0	0	0	0	18.5		81.5	78.2	10.5	27.2	40.1	6.7	33.4	0.5
23	Vetten en oliën	2072	Margarineproduct 60% vet <17 g verz vetz ongez	Margarine product 60% fat <17 g sat unsalted		g	100	Per 100g. Voor meer informatie zie Indeling margarine, halvarine ea vetten op de NEVO-website. Verrijkt met: Cholecalciferol - vit D3, Retinol activiteit equiv.(RAE), Retinol equivalenten (RE), Retinol, Vitamine D totaal.	CHOCAL, VITA_RAE, VITA_RE, RETOL, VITD	CU, FOL, FOLFD, NIA, RIBF, SE, THIA, VITB12, VITB6, VITC, ZN	2223	541	0.1	0.1	0		0.1	0.1	0	0	0	0	39.8		60	57.6	14.4	14.4	29.8	3.8	25	0
23	Vetten en oliën	3152	Margarineproduct 60% vet >17g verz vetz gezouten	Margarine product 60% fat >17 g sat salted		g	100	Per 100g. Voor meer informatie zie Indeling margarine, halvarine ea vetten op de NEVO-website. Verrijkt met: Cholecalciferol - vit D3, Retinol activiteit equiv.(RAE), Retinol equivalenten (RE), Retinol, Vitamine D totaal, Vitamine E totaal.	CHOCAL, VITA_RAE, VITA_RE, RETOL, VITD, VITE	FOL, FOLFD, NIA, RIBF, THIA, VITB12, VITB6, VITC, ZN	2189	532	0.2	0.2	0		0.2	0.2	0	0	0	0	40.7		59	56.6	16.8	13.4	26.9	1.2	12.2	0.5
23	Vetten en oliën	2064	Margarineproduct 70% vet <17 g verz vetz ongezouten	Margarine product 70% fat <17 g sat unsalted		g	100	Per 100g. Voor meer informatie zie Indeling margarine, halvarine ea vetten op de NEVO-website. Verrijkt met: Cholecalciferol - vit D3, Retinol activiteit equiv.(RAE), Retinol equivalenten (RE), Retinol, Vitamine D totaal.	CHOCAL, VITA_RAE, VITA_RE, RETOL, VITD	CU, FOLFD, NIA, RIBF, SE, THIA, VITB12, VITB6, VITC, ZN	2604	633	0.3	0.3	0		0.6	0.6	0	0	0	0	29.2		70	67.2	15.4	17.3	34.6	6.8	29	0
23	Vetten en oliën	2711	Margarineproduct Albert Heijn Balans	Margarine product Albert Heijn Balans		g	100	Per 100g. Verrijkt met: Cholecalciferol - vit D3, Folaat equivalenten, Foliumzuur, Retinol activiteit equiv.(RAE), Retinol equivalenten (RE), Retinol, Vitamine B2, Vitamine B1, Vitamine B12, Vitamine B6, Vitamine D totaal, Vitamine E totaal.	CHOCAL, FOL, FOLAC, VITA_RAE, VITA_RE, RETOL, RIBF, THIA, VITB12, VITB6, VITD, VITE	CU, FOLFD, NIA, SE, VITC, ZN	1665	405	0	0	0		0	0	0	0	0	0	55		45	43.2	9.5	11	24	3.5	26.5	0
23	Vetten en oliën	2713	Margarineproduct vloeibaar <60% vet <17 g verz vet gezouten	Margarine product liquid <60% fat <17 g sat salted		g	100	Per 100g. Voor meer informatie zie Indeling margarine, halvarine ea vetten op de NEVO-website. Verrijkt met: Cholecalciferol - vit D3, Retinol activiteit equiv.(RAE), Retinol equivalenten (RE), Retinol, Vitamine D totaal.	CHOCAL, VITA_RAE, VITA_RE, RETOL, VITD	CU, FOL, FOLFD, NIA, RIBF, SE, THIA, VITB12, VITB6, VITC, ZN	2085	507	0.3	0.3	0		0.3	0.3	0	0	0.5	0	43		56	53.8	4.3	32.6	15.4	5.1	11	0.5
23	Vetten en oliën	2712	Margarineproduct vloeibaar <60% vet <17 g verz vet ongezouten	Margarine product liquid <60% fat <17 g sat unsalted		g	100	Per 100g. Voor meer informatie zie Indeling margarine, halvarine ea vetten op de NEVO-website. Verrijkt met: Cholecalciferol - vit D3, Retinol activiteit equiv.(RAE), Retinol equivalenten (RE), Retinol, Vitamine D totaal.	CHOCAL, VITA_RAE, VITA_RE, RETOL, VITD	CU, FOL, FOLFD, NIA, RIBF, SE, THIA, VITB12, VITB6, VITC, ZN	2085	507	0.3	0.3	0		0.3	0.3	0	0	0.5	0	43		56	53.8	5.2	21.1	27.5	7.1	20.9	0
23	Vetten en oliën	1847	Margarineproduct kuipje Becel Original	Margarine product tub Becel Original		g	100	Per 100g. Verrijkt met: Cholecalciferol - vit D3, Retinol activiteit equiv.(RAE), Retinol equivalenten (RE), Retinol, Vitamine D totaal, Vitamine E totaal.	CHOCAL, VITA_RAE, VITA_RE, RETOL, VITD, VITE	CU, FOL, FOLFD, NIA, RIBF, SE, THIA, VITB12, VITB6, VITC, ZN	1674	407	0.3	0.3	0		0.3	0.3	0	0	0	0	54.5		45	43.2	8.5	10.6	23.9	5.9	19	0.5
23	Vetten en oliën	3329	Margarineproduct Vita d'Or Bewust	Margarine product Vita d'Or Bewust		g	100	Per 100g. Verrijkt met: Cholecalciferol - vit D3, Folaat equivalenten, Foliumzuur, Retinol activiteit equiv.(RAE), Retinol equivalenten (RE), Retinol, Vitamine B6, Vitamine D totaal, Vitamine E totaal.	CHOCAL, FOL, FOLAC, VITA_RAE, VITA_RE, RETOL, VITB6, VITD, VITE	CU, FOLFD, NIA, RIBF, SE, THIA, VITB12, VITC, ZN	2223	541	0.1	0.1	0		0.1	0.1	0	0	0	0	39.8		60	57.6	13.4	14.4	29.8	3.8	25	0
14	Kruiden en specerijen	1226	Majoraan gedroogd	Marjoram dried	Marjolein gedroogd	g	100	Per 100g.			1339	319	13	13	0		42	0	42	0	18.1	0	8		7	4.9	0.7	2.1	2.1			0
22	Suiker, snoep, zoet beleg en zoete sauzen	3351	Marmelade	Marmalade	Jam marmelade	g	100	Per 100g. Gem v AH, Bonne Maman, Chivers en Jumbo.		FOL, FOLFD	1105	260	0.3	0.3	0		63.9	59.6	4.3	0	0.8	0	34.8		0.2	0.2	0	0	0.1	0	0.1	0	0	0	0	0	0	0	0	0	0	0.03	0	0.01	0	0	0	0	0
22	Suiker, snoep, zoet beleg en zoete sauzen	750	Marshmallows	Marshmallows		g	100	Per 100g.		ZN	1398	329	4.6	0	4.6		77.3	63.1	14.2	0	0.2	0	17.8		0.1	0.1	0	0	0	0	0	0	0	0	0	0	0	0	0	0	0	0.02	0	0.01	0	0	0	0	0
22	Suiker, snoep, zoet beleg en zoete sauzen	1256	Marsepein	Marzipan		g	100	Per 100g. Voor meer informatie zie Overzicht recepten op NEVO-website.			1765	420	5.3	4.8	0.5		64.2	60.8	3.4		2.2	0	13		15.3	14.5	1	9.5	4	0	4	0	0	0	0	0	0	0	0	0	0	0.8	0.01	0.19	0	0.01	0	0	0
13	Kaas	2925	Kaas Mascarpone	Mascarpone cheese		g	100	Per 100g.			1873	455	7.6	0	7.6		0.3	0.3	0	0	0	0	44.4		47	44.2	30.7	10.3	1.3	0.3	0.8	0.8	1.53	1.01	0.61	1.29	0.03	1.72	0.03	5	0.46	13.34	0.25	4.35	0	0.06	0	0.03	0
11	Hartige sauzen	451	Mayonaise	Mayonnaise		g	100	Per 100g.			2732	664	1.1	0	1.1		3.6	3.4	0.2	0	0.2	0	21.8		71.6	68.1	8.5	28.7	30.3	4.2	26.1	0	0	0	0	0	0	0	0	0.07	0	5.99	0.07	1.63	0.14	0.27		0.27	0
11	Hartige sauzen	729	Halvanaise	Mayonnaise low fat 40% oil		g	100	Per 100g.			1652	400	1	0	1		9	5	4	0	0.2	0	48		40	38.4	6.1	8.6	23.5	2.8	20.6	0.1	0	0	0	0	0	0	0	0.04	0	4.11	0.04	1.65	0	0.12	0	0.12	0
11	Hartige sauzen	2471	Mayonaiseproduct ca 35% olie	Mayonnaise product approx 35% oil		g	100	Per 100g. Gem van Remia, Gouda's Glorie en Van Wijngaarden.			1396	338	0.5	0	0.5		10.5	5.6	4.9	0	0	0	55.5		32.7	31	3.2	16.7	10.9	2.2	8.8	0	0	0	0	0	0	0	0	0.03	0	2.14	0.03	0.62	0	0.16	0	0.12	0
11	Hartige sauzen	2083	Mayonaiseproduct met olijfolie	Mayonnaise product with olive oil		g	100	Per 100g. Gemiddelde van Albert Heijn, Calve en Remia.			2643	642	1.1	0	1.1		1.9	1.5	0.4	0	0.1	0	26.9		70	67.2	8	24	35			0
11	Hartige sauzen	1260	Mayonaiseproduct m yoghurt	Mayonnaise product with yoghurt	Yofresh e.d. mayonaiseproduct	g	100	Per 100g.			1163	281	0.9	0	0.9		13	10	3	0	0.3	0	60.9		25	23.8	2.4	12.8	8.4	1.7	6.7	0	0	0	0	0	0	0	0	0.02	0	1.64	0.02	0.48	0	0.12	0	0.09	0
25	Vlees en gevogelte	1676	Vlees <5 g vet excl lever rauw gem	Meat average raw <5% fat excl liver		g	100	Per 100g. Voor meer informatie zie Overzicht recepten op NEVO-website.			481	114	22.8	0.1	22.7	3.4	0.8	0.2	0.6	0	0.1	0	73.5		2.2	1.9	0.8	0.8	0.2	0	0.2	0	0	0	0	0	0	0.02	0	0.04	0	0.48	0.01	0.23	0	0	0	0	0
25	Vlees en gevogelte	1677	Vlees >5 g vet excl lever rauw gem	Meat average raw >5% fat excl liver		g	100	Per 100g. Voor meer informatie zie Overzicht recepten op NEVO-website.			910	219	18.6	0	18.6	2.8	0.5	0.3	0.2	0	0.2	0	64.8		15.7	14.8	6.1	6.7	1.4	0.1	1.3	0.2	0	0	0.01	0.03		0.03		0.34	0.06	3.62	0.1	1.88	0	0.02	0	0.01	0
12	Hartige snacks en zoutjes	5182	Berenklauw bereid met vloeibaar frituurvet	Meatball Berenklauw deep-fried in liquid fat	Berenklauw snackbar; Berenklauw gefrituurd	g	100	Per 100g.			896	216	10.5	0.8	9.7	1.5	5.1	1.4	3.7	0	1.1	0	66.4		16.8	15.9	4.9	6.6	3.8	0.2	3.5	0.2	0	0	0	0.01	0	0.02	0	0.21	0.02	2.57	0.06	1.45	0	0.04	0	0.05	0.01
27	Vleeswaren	1155	Gehakt gebraden (vleeswaar)	Meatloaf (processed meat product)	Gebraden gehakt (vleeswaar)	g	100	Per 100g.			1260	304	12.8	0	12.8		5.6	2	3.6	0	0.3	0	54.5		25.6	24.3	7.5	10.1	6.1	0.7	5.5	0.1	0	0	0.01	0.03	0	0.07	0	0.39	0.04	4.63	0.08	2.15	0	0.05	0	0.03	0
6	Fruit	3198	Mispel	Medlar		g	100	Per 100g.			210	50	0.5	0.5	0	0.1	10.6	10.6	0	0	1.7	0	86.7		0.2	0.2	0	0	0.1	0	0.1	0
6	Fruit	3341	Meloen cantaloupe	Melon cantaloupe	Meloen kantaloep	g	100	Per 100g.			163	38	0.8	0.8	0		7.9	7.9	0	0	0.9	0	90.2		0.2	0.2	0.1	0	0.1	0.1	0	0	0	0	0	0		0		0		0.05		0.01
6	Fruit	1106	Meloen suiker-	Melon honeydew	Suikermeloen; honingmeloen	g	100	Per 100g.			127	30	0.9	0.9	0		6.3	6.3	0	0	0.6	0	89.3		0	0	0	0	0	0	0	0	0	0	0	0	0	0	0	0	0	0	0	0	0	0	0	0	0
6	Fruit	1116	Meloen op siroop blik/glas	Melon in syrup canned		g	100	Per 100g.			340	80	0.5	0.5	0		19	19	0	0	1	0	80		0	0	0	0	0	0	0	0	0	0	0	0	0	0	0	0	0	0	0	0	0	0	0	0	0
6	Fruit	166	Meloen net-	Melon netted	Galiameloen; netmeloen	g	100	Per 100g.			114	27	0.5	0.5	0		6	6	0	0	0.4	0	94		0	0	0	0	0	0	0	0	0	0	0	0	0	0	0	0	0	0	0	0	0	0	0	0	0
6	Fruit	1105	Meloen water-	Melon water	Watermeloen	g	100	Per 100g.			155	36	0.5	0.5	0		8	8	0	0	0.6	0	93	0.4	0	0	0	0	0	0	0	0	0	0	0	0	0	0	0	0	0	0	0	0	0	0	0	0	0
22	Suiker, snoep, zoet beleg en zoete sauzen	3249	Mentos	Mentos cheewy dragee		g	100	Per 100g. Gemiddelde van Mentos mint en Mentos fruit.			1643	387	0	0	0		92.5	69	23.5	0	0	0	5.6		1.9	1.8	1.7	0.1	0	0	0	0	0	0.02	0.16	0.11	0	0.88	0	0.32	0	0.15	0	0.05	0	0	0	0	0
22	Suiker, snoep, zoet beleg en zoete sauzen	2715	Meringue	Meringue	Schuimpje eiwitschuim	g	100	Per 100g.			1094	257	4.2	0	4.2		60.2	60.2	0	0	0	0	35.2		0	0	0	0	0	0	0	0	0	0	0	0	0	0	0	0	0	0	0	0	0	0	0	0	0
7	Gebak en koek	633	Bokkenpootje	Meringue cake Bokkenpootje		g	100	Per 100g.			1903	454	5.5	5.2	0.3		61.6	44.2	17.3	0	1.5	0	11.1		20.3	19.3	9.2	5.1	2.8	0.1	2.7	0.1				0	0	1.14		2.43	0	3.31	0.02	1.89		0.12	0	0.21	0
7	Gebak en koek	1476	Taart schuim- m creme au beurre	Meringue w butter-cream	Schuimtaart/schuimgebak m creme au buerre	g	100	Per 100g. Voor meer informatie zie Overzicht recepten op NEVO-website.			1640	391	4.7	3.1	1.6		50.7	49	1.7	0	1	0	24.3	0	18.7	17.7	6.6	7	3	0.1	2.8	0.1
15	Melk en melkproducten	2265	Melkdrank Yakult light	Milk based drink Yakult light		g	100	Per 100g. Verrijkt met: Voedingsvezel totaal.	FIBT		249	59	1.4	0	1.4		10.2	5.6	4.6	2.9	1.8	0	83.4	0.6	0	0	0	0	0	0	0	0	0	0	0	0	0	0	0	0	0	0	0	0	0	0	0	0	0
15	Melk en melkproducten	1813	Melkdrank Yakult original	Milk based drink Yakult original		g	100	Per 100g.			281	66	1.4	0	1.4		14.7	14.2	0.5	0	0	0	83.4	0.5	0	0	0	0	0	0	0	0	0	0	0	0	0	0	0	0	0	0	0	0	0	0	0	0	0
15	Melk en melkproducten	272	Melk chocolade- volle	Milk chocolate-flavoured full fat	Chocolademelk volle	g	100	Per 100g.			375	89	3.5	0.3	3.2		12	11.8	0.2	0	0.5	0	81.4	0	2.9	2.8	1.9	0.7	0.1	0	0.1	0	0.06	0.06	0.04	0.07		0.08		0.26	0.03	0.83	0.02	0.39		0.01
15	Melk en melkproducten	273	Melk chocolade- magere	Milk chocolate-flavoured low fat	Chocolademelk magere	g	100	Per 100g.		CARTBTOT	265	62	3.4	0.3	3.1		11.4	11.4	0	0	0.5	0	84.1		0.3	0.3	0.2	0.1	0	0	0	0	0.01	0.01	0	0.01	0	0.01	0	0.03	0	0.08	0	0.04	0	0	0	0	0
15	Melk en melkproducten	1464	Melk chocolade- halfvolle	Milk chocolate-flavoured semi-skimmed	Chocolademelk halfvolle	g	100	Per 100g. Voor meer informatie zie Overzicht recepten op NEVO-website.			327	77	3.3	0.3	3		12.3	11.3	1	0	0.5	0	82.8	0	1.6	1.5	1	0.4	0	0	0	0	0.04	0.03	0.02	0.04	0	0.05	0	0.14	0.02	0.46	0.01	0.22	0	0.01	0	0	0
15	Melk en melkproducten	1970	Melk chocolade- halfvolle m zoetstof m inuline	Milk chocolate-flavoured semi-skimmed w sweetener w inulin	Chocolademelk halfvolle m zoetstof m inuline	g	100	Per 100g. Gem van Plus en Melkan. Verrijkt met: Voedingsvezel totaal.	FIBT		233	56	3.5	0.3	3.2		5.3	5	0.3	0	2.1	0	87.3		1.8	1.7	1.1	0.4	0.1	0	0	0	0.04	0.04	0.02	0.04	0	0.05	0	0.16	0.02	0.51	0.01	0.24	0	0.01	0	0	0
15	Melk en melkproducten	2495	Melk chocolade- m hv melk en gezoete cacaopoeder	Milk chocolate-flavoured w s-sk milk and sweetened cocoa powder	Chocolademelk van hv melk en gezoete cacaopoeder	g	100	Per 100g.			330	78	3.5	0.5	3		12.2	12	0.3	0	0.6	0	81.1	0	1.6	1.5	1	0.4	0	0	0	0	0.04	0.03	0.02	0.04	0	0.05	0	0.14	0.01	0.44	0.01	0.21	0	0	0	0	0
15	Melk en melkproducten	3004	Melk chocolade- m zoetstof Optimel	Milk chocolate-flavoured w sw Optimel	Chocolademelk optimel	g	100	Per 100g. Verrijkt met: Voedingsvezel totaal.	FIBT		177	42	3.9	0.4	3.6		5.5	4.7	0.8	0	2.2	0	88.4		0	0	0	0	0	0	0	0	0	0	0	0	0	0	0	0	0	0	0	0	0	0	0	0	0
15	Melk en melkproducten	281	Melk volle gecondenseerd m suiker blik	Milk full fat condensed w sugar tinned		g	100	Per 100g.			1470	349	8.8	0	8.8		56.8	56.8	0	0	0	0	24.8	0	9.6	9	6.3	2.1	0.3	0.1	0.2	0.2	0.31	0.21	0.13	0.26	0.01	0.35	0.01	1.02	0.09	2.72	0.05	0.89	0	0.01	0	0.01	0
15	Melk en melkproducten	2240	Melk geiten- volle	Milk goats- full fat	Geitenmelk volle	g	100	Per 100g.			284	68	3.5	0	3.5		4.5	4.5	0	0	0	0	88		4	3.8	2.6	0.9	0.2	0	0.1	0.1	0.08	0.09	0.1	0.31	0	0.17	0	0.38	0.05	1.01	0.02	0.34	0	0.01	0	0.01	0
15	Melk en melkproducten	297	Melk moeder-	Milk human	Moedermelk; borstvoeding	g	100	Per 100g.		LUTN	284	68	1	0	1		7	7	0	0	0	0	88		4	3.8	1.9	1.6	0.3			0	0	0	0	0.05		0.21		0.29	0	1.03	0	0.37		0		0
15	Melk en melkproducten	270	Melk rauwe	Milk raw		g	100	Per 100g.			295	71	3.4	0	3.4		4.4	4.4	0	0	0	0	86.5		4.4	4.1	2.9	1	0.1	0	0.1	0.1	0.14	0.09	0.06	0.12	0	0.16	0	0.47	0.04	1.25	0.02	0.41		0.01	0	0	0
15	Melk en melkproducten	286	Melk halfvolle	Milk semi-skimmed		g	100	Per 100g.			190	45	3.4	0	3.4		4.7	4.7	0	0	0	0	89.4	0	1.4	1.4	0.9	0.3	0	0	0	0	0.05	0.03	0.02	0.04	0	0.05	0	0.15	0.01	0.41	0.01	0.13	0	0	0	0	0
15	Melk en melkproducten	1719	Melk halfvolle verrijkt m calcium	Milk semi-skimmed enriched w calcium	Calciumverrijkte melk halfvolle	g	100	Per 100g. Gem van Campina, Friesche Vlag en Albert Heijn. Verrijkt met: Calcium.	CA		207	49	3.8	0	3.8		5.1	5.1	0	0	0	0	88.8		1.5	1.4	1	0.3	0	0	0	0	0.05	0.03	0.02	0.04	0	0.06	0	0.16	0.02	0.43	0.01	0.14	0	0	0	0	0
15	Melk en melkproducten	3240	Melk halfvolle lactosevrij	Milk semi-skimmed lactose free		g	100	Per 100g. Gem van Campina en Arla.			168	40	3.6	0	3.6		3	3	0	0	0	0	91.9		1.5	1.4	1	0.3	0	0	0	0	0.05	0.03	0.02	0.04	0	0.06	0	0.16	0.02	0.43	0.01	0.14	0	0	0	0	0
15	Melk en melkproducten	294	Melk magere	Milk skimmed		g	100	Per 100g.			149	35	3.7	0	3.7		4.9	4.9	0	0	0	0	90.3	0	0.1	0.1	0.1	0	0	0	0	0	0	0	0	0	0	0	0	0.01	0	0.03	0	0.01	0	0	0	0	0
15	Melk en melkproducten	277	Melk magere gecondenseerd m suiker blik	Milk skimmed condensed w sugar tinned		g	100	Per 100g.			1190	280	9	0	9		61	61	0	0	0	0	28	0	0	0	0	0	0	0	0	0	0	0	0	0	0	0	0	0	0	0	0	0	0	0	0	0	0
15	Melk en melkproducten	295	Melkpoeder magere	Milk skimmed dried		g	100	Per 100g.			1516	357	36	0	36		51	51	0	0	0	0	5		1	0.9	0.7	0.2	0	0	0	0	0.03	0.02	0.01	0.03	0	0.04	0	0.11	0.01	0.28	0.01	0.09	0	0	0	0	0
15	Melk en melkproducten	279	Melk volle	Milk whole		g	100	Per 100g.			257	61	3.3	0	3.3		4.5	4.5	0	0	0	0	87.6	0	3.4	3.2	2.2	0.7	0.1	0	0.1	0.1	0.11	0.07	0.04	0.09	0	0.12	0	0.36	0.03	0.96	0.02	0.31	0	0	0	0	0
15	Melk en melkproducten	296	Melkpoeder volle	Milk whole dried		g	100	Per 100g.			2107	504	27.1	0	27.1		35	35	0	0	0	0	4	0	28.4	26.7	18.5	6.2	0.8	0.2	0.5	0.5	0.93	0.61	0.37	0.78	0.02	1.04	0.02	3.02	0.28	8.06	0.15	2.63	0	0.04	0	0.02	0
15	Melk en melkproducten	3259	Melkdrank Yakult plus	Milkbased drink Yakult plus		g	100	Per 100g. Verrijkt met: Voedingsvezel totaal, Vitamine C.	FIBT, VITC		286	68	1.3	0	1.3		10.8	3.8	7	5.5	3.2	0	79		0	0	0	0	0	0	0	0	0	0	0	0	0	0	0	0	0	0	0	0	0	0	0	0	0
15	Melk en melkproducten	862	Milkshake m vers fruit	Milkshake w fresh fruit		g	100	Per 100g. Voor meer informatie zie Overzicht recepten op NEVO-website.			407	96	2.4	0.4	2.1	0	17	16.2	0.8	0	0.4	0	77.3	0.3	1.9	1.7	1.2	0.4	0.1	0	0	0.1	0.07	0.05	0.02	0.04	0	0.05	0	0.17	0.03	0.5	0.02	0.21	0	0	0	0	0
8	Graanproducten en bindmiddelen	2159	Gierst gekookt	Millet boiled		g	100	Per 100g. Voor meer informatie zie Overzicht recepten op NEVO-website.			522	123	3.7	3.7	0		23.7	0	23.7	0	1	0	70.7		1.3	1.1	0.3	0.3	0.6	0	0.5	0	0	0	0	0	0	0	0	0	0	0.22	0	0.05	0	0.01	0	0	0
8	Graanproducten en bindmiddelen	847	Gierst rauw	Millet raw		g	100	Per 100g.			1566	370	11	11	0		71	0	71	0	3	0	12		4	3.4	0.8	0.8	1.9	0.1	1.6	0										0.66		0.16		0.02
25	Vlees en gevogelte	3139	Gehakt kippen- rauw	Mince chicken raw	Kippengehakt rauw	g	100	Per 100g.			617	147	21.5	0	21.5		0	0	0	0	0	0	71.7	0	6.8	5.8	2	2	1.5	0.2	1.4	0.1	0	0	0.03	0.01	0	0.01	0	0.05	0.12	1.22	0.08	0.45	0	0	0	0	0
25	Vlees en gevogelte	1390	Gehaktbal runder- m ei gebakken	Minced beef ball prepared w egg/crumbs	Rundergehaktbal met ei gebakken	g	100	Per 100g. Voor meer informatie zie Overzicht recepten op NEVO-website.			1285	308	27	1.1	25.9	0.2	5.2	0.4	4.7	0	0.6	0	46.1	0	19.8	18.8	5.7	7.4	4.9	0.3	4.6	0.3	0	0	0	0.02	0	0.01	0	0.34	0.04	3.18	0.1	1.87	0	0.04	0	0.07	0
25	Vlees en gevogelte	1601	Gehaktbal runder- z ei gebakken	Minced beef ball prepared without egg	Rundergehakt z ei gebakken	g	100	Per 100g. Bereid met vloeibaar bak- en braadvet; Voor meer informatie zie Overzicht recepten op NEVO-website.			1265	303	26.5	1.1	25.3	0.2	5.4	0.7	4.7	0	0.6	0	46.9	0	19.4	18.4	5.6	7.2	4.9	0.3	4.6	0.3	0	0	0	0.02	0	0.01	0	0.35	0.04	3.09	0.1	1.84	0	0.04	0	0.07	0
25	Vlees en gevogelte	3204	Gehakt runder- ambachtelijke slagerij rauw	Minced beef from butcher raw	Rundergehakt van de ambachtelijke slager rauw	g	100	Per 100g.			752	180	20	0	20	3.2	0.3	0.3	0	0	0.5	0	68.8		10.9	10.4	4.7	4.7	0.3	0	0.2	0.4	0	0	0	0.02	0	0.01	0	0.34	0.05	2.63	0.11	1.57	0	0.01	0	0.01	0
25	Vlees en gevogelte	1375	Gehakt runder- kofte Turks bereid	Minced beef kofte Turkish prepared	Trukse kofte rundergehakt bereid	g	100	Per 100g.			1050	251	25.8	0	25.8		8.2	0	8.2	0	0.7	0	52.7		12.6	12	4.3	4.1	2.3	0	2.2	0.5			0.04	0.01		0.02		0.23	0.05	2.11	0.08	1.58		0.02		0.05
25	Vlees en gevogelte	3034	Gehakt mager runder- rauw	Minced beef lean raw	Rundergehakt mager rauw	g	100	Per 100g.			758	182	20	0	20	3.2	0.3	0.3	0	0	0.5	0	68.8		11.1	10.5	4.8	4.8	0.3	0.1	0.2	0.4			0	0.02		0.01		0.34	0.05	2.67	0.11	1.59	0	0.01	0	0.01	0
25	Vlees en gevogelte	3035	Gehakt mager runder- rul gebakken	Minced beef lean shallow fried	Rungergehakt mager rul gebakken	g	100	Per 100g. Bereid met vloeibaar bak- en braadvet.			1221	293	29.6	0	29.6	4.7	0.4	0.4	0	0	0.5	0	49.5		19.1	18.2	5.6	7.6	4.3	0.4	3.9	0.3			0.01	0.05		0.03		0.32	0.05	3.29	0.12	1.69	0	0.04	0	0.05	0
25	Vlees en gevogelte	1405	Gehakt runder- rauw	Minced beef raw	Rundergehakt rauw	g	100	Per 100g.		CARTA, CRYPXB	937	225	18.9	0	18.9	3	0.2	0.2	0	0	0.3	0	65.1		16.5	15.6	7	7.3	0.4	0.1	0.3	0.5			0	0.02		0.02		0.51	0.07	3.97	0.16	2.2	0	0.01	0	0.02	0
25	Vlees en gevogelte	1540	Gehakt runder- rul gebakken	Minced beef shallow fried	Rundergehakt rul bereid	g	100	Per 100g. Bereid met vloeibaar bak- en braadvet.			1376	331	30.4	0	30.4		0.3	0.3	0	0	0	0	45.1	0	23.1	22	6.6	8.6	5.8	0.3	5.5	0.4	0	0	0	0.02	0	0.01	0	0.41	0.05	3.67	0.12	2.21	0	0.05	0	0.08	0
25	Vlees en gevogelte	1568	Gehaktbal hoh- m ei gebakken	Minced beef/pork ball prep w egg/crumbs	Half om half gehaktbal bereid	g	100	Per 100g.			1127	270	20.5	20.5	0	4.2	8	0	8	0	0	0	56.8		17.4	16.5	6.9	7.2	1.5	0.2	1.4	0.5
25	Vlees en gevogelte	1434	Gehakt hoh rauw	Minced beef/pork raw	Half om half gehakt rauw	g	100	Per 100g. Voor meer informatie zie Overzicht recepten op NEVO-website.			969	233	19.2	0	19.2	3.1	0.3	0.3	0	0	0.3	0	63.7		17.2	16.2	6.9	7.5	1.3	0.1	1.2	0.2			0.01	0.03		0.03		0.41	0.04	4.08	0.11	2.12	0	0.02	0	0.01	0.01
25	Vlees en gevogelte	1326	Gehakt hoh rul gebakken	Minced beef/pork shallow fried	Half om half gehakt rul bereid	g	100	Per 100g. Bereid met vloeibaar bak- en braadvet.			1322	317	30.1	0	30.1	4.8	0.4	0.4	0	0	0.6	0	45.3		21.6	20.5	6.3	8.6	5.2	0.6	4.6	0.1
25	Vlees en gevogelte	1576	Gehakt lams- gebakken	Minced lamb prepared	Lamsgehakt bereid	g	100	Per 100g. Bereid met margarine.			1053	252	30.4	0	30.4		0.3	0.3	0	0	0	0	55		14.4	12.9	6.5	4.6	0.6	0	0.2	1.2
25	Vlees en gevogelte	1444	Gehakt lams-/schapen- rauw	Minced lamb raw	Lamsgehakt/schapengehakt rauw	g	100	Per 100g.			908	218	19.3	0	19.3		0	0	0	0	0	0	67.9		15.7	14.1	7.1	5	0.6	0.1	0.3	0.7	0	0	0	0.03	0	0.08	0	0.74	0.14	3.23	0.21	2.67	0	0.01	0	0	0
25	Vlees en gevogelte	1376	Gehakt schapen- kofte Turks bereid	Minced mutton prepared Kofte Turkish	Turkse kofte schapengehakt bereid	g	100	Per 100g.			848	203	22.6	0	22.6		3.8	0	3.8	0	0.9	0	62.1		10.6	9.6	4.5	3.5	0.7			0.9				0		0.03		0.29	0.06	2.2	0.11	1.8		0.01		0.04
25	Vlees en gevogelte	1555	Gehakt varkens- gebakken	Minced pork prepared	Varkensgehakt bereid	g	100	Per 100g. Bereid met vloeibaar bak- en braadvet.			1015	243	26.4	0	26.4		0.2	0.2	0	0	0.1	0	56.8	0	15.2	14.2	3.3	5.3	5.2	0.2	5	0	0	0	0	0.01	0	0.03	0	0.11	0	1.91	0.02	1.06	0	0.04	0	0.07	0
25	Vlees en gevogelte	1421	Gehakt varkens- rauw	Minced pork raw	Varkensgehakt rauw	g	100	Per 100g.		FIBT	741	177	20.1	0	20.1	3.2	0.3	0.3	0	0	0	0	67.2		10.7	9.9	3.6	4.7	1.3	0	1.3	0			0.01	0.02		0.05		0.17	0.01	2.27	0.04	1.04	0	0.02	0	0.02	0
25	Vlees en gevogelte	3017	Gehakt kalfs- rauw	Minced veal raw	Kalfsgehakt rauw	g	100	Per 100g.			889	214	19	0	19	3	0.3	0.3	0	0	0.3	0	65.3		15.1	13.3	5.9	6.1	0.8	0	0.8	0.2			0.01	0.02		0.18		0.9	0.04	3.32	0.06	1.38	0	0.01	0	0	0
25	Vlees en gevogelte	3029	Gehakt kalfs- rul gebakken	Minced veal shallow fried	Kalfsgehakt rul gebakken	g	100	Per 100g. Bereid met vloeibaar bak- en braadvet.			1191	286	27.1	0	27.1		0.2	0.2	0	0	0.1	0	51.9	0	19.6	17.5	5	6.6	5.3	0.2	5.1	0.2	0	0	0.01	0.01	0	0.12	0	0.61	0.02	2.74	0.04	1.37	0	0.04	0	0.06	0
26	Vleesvervangers en zuivelvervangers	2047	Gehakt fijn- vegetarisch onbereid	Mincemeat vegetarian unprepared		g	100	Per 100g. Gem van Tivall en Vivera; Voor meer informatie zie Overzicht recepten op NEVO-website. Verrijkt met: IJzer totaal, IJzer non haem, Vitamine B12.	FE, NHAEM, VITB12		740	176	18.9	17.1	1.8		9.7	2.7	7.1	0	5.3	0	60.4		5.7	5.4	1.1	2.2	2.2	0.2	2	0	0	0	0.03	0.02	0	0.15	0	0.06	0	0.65	0	0.18	0	0.02	0	0.02	0
16	Niet-alcoholische dranken	747	Mineraalwater met en zonder koolzuur	Mineral water sparkling and not sparkling	Mineraalwater naturel (zonder/met koolzuur)	g	100	Per 100g. Gemiddelde van Bar le Duc koolzuurhoudend, Bar le Duc koolzuurvrij, Saskia Ophelie, Saskia licht bruisend Loningen, Spa intense en Spa finesse.			0	0	0	0	0		0	0	0	0	0	0	100		0	0	0	0	0	0	0	0	0	0	0	0	0	0	0	0	0	0	0	0	0	0	0	0	0
16	Niet-alcoholische dranken	2141	Mineraalwater m zoetstof	Mineral water w sweetener	Frisdrank Crystal Clear e.d.	g	100	Per 100g. Crystal Clear; gem van 8 soorten.			0	0	0	0	0		0	0	0	0	0	0	100		0	0	0	0	0	0	0	0	0	0	0	0	0	0	0	0	0	0	0	0	0	0	0	0	0
14	Kruiden en specerijen	3450	Munt vers	Mint fresh		g	100	Per 100g.			204	49	3.8	3.8	0	0.6	5.1			0	3.5	0	86.4		0.7	0.6	0.2	0	0.4	0.3	0.1	0								0		0.13		0.02
26	Vleesvervangers en zuivelvervangers	871	Sojapasta miso	Miso soya paste		g	100	Per 100g.			542	130	11.7	11.7	0		6.2	6	0.3	0	6.6	0	46.8		5	4.7	0.7	1	2.8	0.3	2.5	0	0	0	0	0	0	0	0	0	0	0.5	0	0.2	0	0.01	0	0.01	0
14	Kruiden en specerijen	2671	Mix voor nasi/bami onbereid	Mix rice/Chinese noodles unprepared	Mix kruiden- voor nasi/bami onbereid	g	100	Per 100g. Gem v Conimex en Honig.			1264	300	11	11	0		45.8	23.1	22.7	0	10.6	0	26.9		5.8	5.6	1.7	2.7	1.3			0
17	Noten en zaden	205	Studentenhaver	Mixed nuts and raisins		g	100	Per 100g. Voor meer informatie zie Overzicht recepten op NEVO-website.			2066	496	11	11	0		38	36.1	1.9	0	5.6	0	10.5		32.1	30.5	4.7	16	9.7	0.4	9.3	0	0	0.01	0	0	0	0	0	0.01	0	2.99	0.02	1.61	0	0.06	0	0.01	0
14	Kruiden en specerijen	1216	Smaakversterker mononatriumglutamaat Ve-tsin	Monosodium glutamate Ve-tsin		g	100	Per 100g.			0	0	0	0	0		0	0	0	0	0	0	0		0	0	0	0	0	0	0	0	0	0	0	0	0	0	0	0	0	0	0	0	0	0	0	0	0
15	Melk en melkproducten	767	Mousse chocolade- huishoudelijk bereid	Mousse chocolate home-made	Chocolademousse	g	100	Per 100g. Voor meer informatie zie Overzicht recepten op NEVO-website.			1258	301	8.9	2.3	6.6		27.4	25.6	1.8	0	2.6	0	43.3		16.8	15.5	8.8	5.8	0.7	0.1	0.7	0	0	0.01	0	0	0	0	0	0.04	0	4.06	0.03	4.55	0	0.12	0	0.03	0
15	Melk en melkproducten	2270	Mousse chocolade- light	Mousse chocolate light	Chocolademousse light	g	100	Per 100g. Mona.			517	123	4.5	0.9	3.6		15	0.2	14.8	0	0	0	75.5		5	4.6	4.3	0.3	0	0	0	0
7	Gebak en koek	2239	Mueslireep	Muesli bar		g	100	Per 100g. Gem van Zonnatura, Jordans, Gletscherkrone, Ravensbergen.			1802	430	7.9	7.9	0		53	32.2	20.8	0	5.1	0	14.3		19.6	18.6	7.6	7.8	3	0.2	2.8	0	0	0	0.09	0.05	0	0.54	0	0.32	0	5.86	0.02	0.59	0	0.05	0	0.04	0
7	Gebak en koek	1509	Mueslireep m chocolade	Muesli bar w chocolate	Chocolademueslireep	g	100	Per 100g. Voor meer informatie zie Overzicht recepten op NEVO-website.			1891	452	7.7	7.4	0.3		52.3	34.9	17.4	0	5.1	0	11.7		22.4	21.4	10.2	8.3	2.6	0.1	2.5	0	0.02	0.02	0.08	0.06	0	0.45	0	0.32	0.01	6.39	0.03	2.7	0	0.11	0	0.04	0
8	Graanproducten en bindmiddelen	3059	Muesli krokante Cruesli Balans	Muesli crunchy Cruesli Balans		g	100	Per 100g. Gem van naturel, appel-peer en chocolade.			1630	386	7.8	7.8	0		72	23.3	48.7	0	11	0	4.2		5	4.7	1.2	2.5	1.1
8	Graanproducten en bindmiddelen	2366	Muesli krokante naturel/m fruit	Muesli crunchy plain/w fruit	Cruesli e.d. naturel of met fruit	g	100	Per 100g. Gem van Albert Heijn, Jordans en Quaker.			1841	438	8.3	8.3	0		64.6	24	40.6	0	6.7	0	4.4		14.8	13.9	5.7	5.8	2.3	0.1	2.1	0	0	0	0.07	0.04	0	0.4	0	0.24	0	4.38	0.01	0.45	0	0.04		0.03	0
8	Graanproducten en bindmiddelen	2676	Muesli krokante m chocolade	Muesli crunchy w chocolate	Cruesli e.d. met chocolade	g	100	Per 100g. Gem van Markant, Quaker Cruesli, O'Lacy en Albert Heijn; Voor meer informatie zie Overzicht recepten op NEVO-website.			1923	458	8.5	8.5	0		64	27	37	0	7.3	0	4		17.1	16.1	7.5	6.4	2.1	0.1	2	0	0	0	0.06	0.04	0	0.36	0	0.22	0	4.85	0.02	1.79	0	0.08		0.03	0
8	Graanproducten en bindmiddelen	2675	Muesli krokante m noten	Muesli crunchy w nuts	Cruesli e.d. met noten	g	100	Per 100g. Gem van Albert Heijn en Quaker Cruesli; Voor meer informatie zie Overzicht recepten op NEVO-website.			2007	479	8.5	8.5	0	0	61	21.5	39.5	0	6	0	4.2		21	19.8	5.9	8.9	3.6	0.2	3.4	0	0	0	0.06	0.04	0	0.36	0	0.22	0	4.39	0.02	0.6	0	0.08		0.1	0
8	Graanproducten en bindmiddelen	2677	Muesli krokante m noten en chocolade	Muesli crunchy w nuts and chocolate	Cruesli e.d. met noten en chocolade	g	100	Per 100g. Gem van Master Crumble en Quaker Cruesli; Voor meer informatie zie Overzicht recepten op NEVO-website.			1957	467	8.8	8.8	0	0	63.5	22.5	41	0	6.4	0	4.1		18.3	17.3	7	7.5	2.7	0.2	2.6	0	0	0	0.06	0.04	0	0.35	0	0.21	0	4.7	0.02	1.41	0	0.08		0.06	0
8	Graanproducten en bindmiddelen	2809	Muesli vruchten-	Muesli w fruit	Fruitmuesli	g	100	Per 100g. Gem van Tilo's en Zonnatura.			1505	357	9.7	9.7	0		64.5	13.6	50.9	0	8.5	0	11		4.8	4.5	1.7	1.5	1.2	0.1	1.1	0	0	0.02	0.05	0.04	0	0.34	0	0.14	0	0.94	0	0.11	0	0.01		0.03	0
6	Fruit	3448	Bessen moerbei- rauw	Mulberries raw	Moerbeibessen	g	100	Per 100g.			190	45	1.4	1.4	0		8.1	8.1	0	0	1.7	0	87.7		0.4	0.3	0	0	0.2	0	0.2	0	0	0	0	0		0		0		0.01		0.02
2	Alcoholische dranken	405	Muskaatwijn	Muscatel		g	100	Per 100g.		FOL, FOLFD	676	162	0	0	0		13.7	13.7	0	0	0	15.3	71		0	0	0	0	0	0	0	0	0	0	0	0	0	0	0	0	0	0	0	0	0	0	0	0	0
9	Groente	20	Champignon gekookt	Mushroom boiled		g	100	Per 100g.			90	21	3.8	3.8	0		0.4	0.2	0.2	0	1.1	0	90		0.3	0.2	0.1	0	0.2	0.1	0	0	0	0	0	0	0	0	0	0	0	0.07	0	0.01	0	0	0	0	0
9	Groente	1394	Champignon gebakken m zout	Mushroom fried in vegetable oil with salt		g	100	Per 100g. Gebakken in plantaardige olie.			222	54	2.6	2.6	0		0.5	0	0.5	0	2.3	0	87.9		4.1	3.9	0.8	1.8	1.3	0.1	1.2	0	0	0	0	0	0	0	0	0.01	0	0.61	0	0.13	0	0.01	0	0.01	0
9	Groente	1133	Champignon Na- blik/glas	Mushroom low sodium tinned	Champignon natriumarm blik/glas	g	100	Per 100g.			76	18	2.1	2.1	0		0.2	0.1	0.1	0	2.8	0	94.5		0.4	0.2	0.1	0	0.1	0	0	0	0	0	0	0	0	0	0	0	0	0	0	0	0	0	0	0	0
9	Groente	19	Champignon rauw	Mushroom raw		g	100	Per 100g.			75	18	2.3	2.3	0	0.5	0.4	0.2	0.2	0	1.5	0	94.4		0.5	0.4	0.1	0	0.3	0.2	0.1	0	0	0	0	0	0	0	0	0	0	0.11	0	0.01	0	0	0	0	0
9	Groente	133	Champignon blik/glas	Mushroom tinned		g	100	Per 100g.			78	19	2.2	2.2	0		0.5	0	0.5	0	2.3	0	95		0.4	0.2	0.1	0	0.1	0.1	0	0	0	0	0	0	0	0	0	0	0	0.06	0	0	0	0	0	0	0
9	Groente	18	Cantharel gekookt	Mushrooms chanterelle boiled		g	100	Per 100g.		CARTA	85	20	1.8	1.8	0		2	0	2	0	2.5	0	90		0	0	0	0	0	0	0	0	0	0	0	0	0	0	0	0	0	0	0	0	0	0	0	0	0
9	Groente	17	Cantharel rauw	Mushrooms chanterelle raw		g	100	Per 100g.		CARTA	68	16	1.8	1.8	0	0.3	1	0	1	0	2.5	0	90		0	0	0	0	0	0	0	0	0	0	0	0	0	0	0	0	0	0	0	0	0	0	0	0	0
24	Vis	111	Mosselen gekookt	Mussels boiled		g	100	Per 100g.			529	125	17.2	0	17.2		7.2	0	7.2	0	0	0	70.7		3.1	2.8	1	0.9	0.9	0.7	0.1	0						0		0.09	0.03	0.65	0.04	0.14		0		0
24	Vis	1583	Mosselen gebakken/gefrituurd in plantaardige olie	Mussels fried in vegetable oil		g	100	Per 100g.			1117	268	17.2	0	17.2		7.2	0	7.2	0	0	0	54.8		19	18.2	3.7	8.4	6.1	0.6	5.5	0	0	0	0	0	0	0.01	0	0.05	0	2.84	0.02	0.61	0	0.07	0	0.06	0
24	Vis	1630	Mosselen in zuur glas	Mussels pickled glass		g	100	Per 100g. Na uitlekken.		VITD	445	106	17.2	0	17.2		2.2	0	2.2	0	0	0	75.7		3.1	2.8	1	0.9	0.9	0.7	0.1	0	0	0	0	0	0	0	0	0.09	0.03	0.64	0.04	0.14	0	0	0	0	0
14	Kruiden en specerijen	824	Mosterd	Mustard		g	100	Per 100g.			538	129	6.7	6.7	0		6.6	2.7	3.9	0	3	0	75.9		7.8	7.5	0.4	4.9	2.2	0.8	1.3	0	0	0	0	0		0	0	0	0	0.21	0	0.1		0.06		0.04
9	Groente	3085	Amsoi gekookt	Mustard leaves boiled	Mosterdblad gekookt	g	100	Per 100g.			87	21	2	2	0	0.3	1.8	0.5	1.3	0	2	0	94		0.2	0.1	0	0.1	0	0	0	0
9	Groente	673	Amsoi rauw	Mustard leaves raw	Mosterblad rauw	g	100	Per 100g.			134	32	2.5	2.5	0		3.2	0.7	2.5	0	3.2	0	90.8		0.3	0.2	0	0.1	0.1	0	0	0	0	0	0	0	0	0	0	0	0	0	0	0	0	0	0	0	0
14	Kruiden en specerijen	1227	Mosterd Na-	Mustard low sodium	Mosterd natriumarm	g	100	Per 100g.			523	126	6.5	6.5	0		3.1	0	3.1	0	1	0	80		9.5	9.1	0.5	5.9	2.6	1	1.6	0	0	0	0	0	0	0	0	0	0	0.26	0	0.12	0	0.07	0	0.05	0
25	Vlees en gevogelte	2058	Schapenvlees <10 g vet gem rauw	Mutton <10g fat raw av		g	100	Per 100g.			670	160	20.5	0	20.5		0	0	0	0	0	0	70.9		8.7	8.3	4.2	2.9	0.4	0.1	0.2	0.4	0	0	0	0.02	0	0.05	0	0.43	0.08	1.89	0.12	1.57	0	0.01	0	0	0
25	Vlees en gevogelte	99	Schapenvlees >10 g vet rauw gem	Mutton >10g fat raw av		g	100	Per 100g.			1214	293	17	0	17		0	0	0	0	0	0	57		25	23.8	11.9	8.4	1	0.2	0.5	1.2	0	0	0.01	0.05		0.14		1.24	0.23	5.43	0.34	4.5		0.02		0
6	Fruit	1812	Nectarine	Nectarine		g	100	Per 100g.		FOL, FOLFD, STARCH	151	36	1	1	0		6.5	6.5	0	0	1.1	0	90.3	1	0.1	0	0	0	0	0	0	0	0	0	0	0	0	0	0	0	0	0.01	0	0	0	0	0	0	0
8	Graanproducten en bindmiddelen	3206	Mihoen gekookt	Noodles boiled		g	100	Per 100g.			437	103	1.8	1.8	0		23	0	23	0	1	0	73.8		0.2	0.2	0.1	0.1	0.1	0	0.1	0	0	0	0	0		0		0		0.05		0.01
8	Graanproducten en bindmiddelen	3228	Noodles instant bereid	Noodles instant prepared		g	100	Per 100g. Unox good noodles, gem van smaken groente, kip, oosterse kip en kerrie; Voor meer informatie zie Overzicht recepten op NEVO-website.			951	227	3.4	3.4	0		27.8	1.1	26.7	0	1.4	0	56.4		11.1	10.4	2.1	4.1	3.7	0.3	3.5	0	0	0.01	0.05	0.04	0	0.29	0	0.12	0	1.23	0.01	0.3	0	0.03	0	0.04	0
22	Suiker, snoep, zoet beleg en zoete sauzen	2386	Noga	Nougat		g	100	Per 100g. Voor meer informatie zie Overzicht recepten op NEVO-website.			1973	469	6.5	6.5	0		72.1	71.1	1	0	2.1	0	1.7		16.7	15.9	1.1	10.4	4.4	0	4.3	0	0	0	0	0	0	0	0	0	0	0.88	0.02	0.21	0	0.02	0	0	0
22	Suiker, snoep, zoet beleg en zoete sauzen	2383	Noga m chocolade	Nougat w chocolate		g	100	Per 100g.			2047	489	7.2	7.2	0		64.2	62.4	1.9	0	3.3	0	1.8		21.8	20.8	5.1	11.5	4.1	0	4.1	0	0	0	0	0	0	0	0	0.01	0	2.44	0.03	2.52	0	0.08	0	0.01	0
26	Vleesvervangers en zuivelvervangers	2951	Nuggets vegetarisch onbereid	Nuggets vegetarian unprepared		g	100	Per 100g. Tivall; Voor meer informatie zie Overzicht recepten op NEVO-website. Verrijkt met: IJzer totaal, IJzer non haem, Vitamine B12.	FE, NHAEM, VITB12		1064	255	15	12.9	2.1		14	1	13	0	2	0	52		15	14.3	3.1	6.1	5.5	0.4	5.1	0	0	0.01	0.07	0.05	0	0.43	0	0.19	0	1.78	0.01	0.46	0	0.05	0	0.06	0
14	Kruiden en specerijen	825	Nootmuskaat	Nutmeg powder		g	100	Per 100g.			2231	536	6	6	0		45	0	45	0	4	0	6		36	34.6	30	3.5	1.2			0
7	Gebak en koek	2432	Taart noten-	Nuts cake	Notengebak	g	100	Per 100g.			1946	466	8.9	7.7	1.3	0	47.2	25.3	21.9	0	2.3	0	14.3		26.3	24.7	11.7	9.5	3.1	0.3	2.7	0.3	0.63	0.36	0.2	0.44	0.01	0.52	0.01	1.62	0.16	5.31	0.11	1.82	0.01	0.08	0	0.13	0
17	Noten en zaden	5111	Noten macadamia gezouten	Nuts macadamia salted	Macadamianoten gezouten	g	100	Per 100g.			3103	753	7.8	7.8	0		5.4	4.1	1.2	0	8	0	1.6		76.1	72.3	11.9	58.9	1.5	0.2	1.3	0	0	0	0	0	0	0.07	0	0.66	0	5.88	0.15	2.26	0	1.93	0	0.62	0
17	Noten en zaden	2844	Noten macadamia- ongezouten	Nuts macadamia unsalted	Macademianoten ongezouten	g	100	Per 100g.			3103	753	7.8	7.8	0		5.4	4.1	1.2	0	8	0	1.6		76.1	72.3	11.9	58.9	1.5	0.2	1.3	0						0.08	0	0.66	0	5.89	0.16	2.27		1.93		0.62
17	Noten en zaden	1935	Noten gemengd gezouten	Nuts mixed salted		g	100	Per 100g. Voor meer informatie zie Overzicht recepten op NEVO-website.			2639	638	21.3	21.3	0	0.1	12.1	4.4	7.6	0	6	0	2.9		54.7	52.1	7.6	30.8	13.5	0.9	12.6	0	0	0.02	0	0	0	0	0	0.06	0	4.44	0.03	1.75	0	0.34	0	0.6	0
17	Noten en zaden	207	Noten gemengd ongezouten	Nuts mixed unsalted		g	100	Per 100g. Voor meer informatie zie Overzicht recepten op NEVO-website.			2658	642	21.5	21.5	0	0.1	12.2	4.5	7.7	0	6	0	3		55.1	52.4	7.6	31	13.6	0.9	12.7	0	0	0.02	0	0	0	0	0	0.06	0	4.47	0.03	1.76	0	0.35		0.6	0
8	Graanproducten en bindmiddelen	3058	Zemelen haver-	Oat bran	Haverzemelen	g	100	Per 100g.			1541	367	17.3	17.3	0		50.8	1.5	49.4	0	15.4	0	6.6		7	6.5	1.2	2.5	2.8	0	2.6	0	0	0	0	0	0	0	0	0	0	1.1	0	0.07	0	0.03	0	0	0
8	Graanproducten en bindmiddelen	213	Mout haver-	Oatmeal	Havermout	g	100	Per 100g.			1575	373	12.8	12.8	0		60.7	2	58.3	0	7.3	0	12		7.3	6.8	1.3	2.6	2.9	0	2.8	0	0	0	0	0		0		0	0	1.16	0	0.08		0.03		0
24	Vis	1622	Baars rood- bereid in magnetron z toev	Ocean perch prepared in microwave oven no ingredients added	Roodbaars bereid in magnetron	g	100	Per 100g.			538	128	22.3	0	22.3		0	0	0	0	0	0	73.4		4.3	3.8	1.1	1.7	1.1	1	0.1	0			0	0		0		0.21	0.02	0.72	0.01	0.12		0		0
23	Vetten en oliën	606	Olie Becel Blend Classic	Oil Becel Blend Classic	Becel olie	g	100	Per 100g. Verrijkt met: Vitamine E totaal.	VITE	FOL, FOLFD	3700	900	0	0	0		0	0	0	0	0	0	0		100	96	9.1	37.6	49.1	6	42.8	0
23	Vetten en oliën	3243	Olie kokos-	Oil coconut	Kokosolie; Kokosvet	g	100	Per 100g.			3665	892	0	0	0		0	0	0	0	0	0	0		99.1	90.4	83.7	5.2	1.3	0	1.3	0	0	0.72	7.69	5.61	0	43.77	0	16.01	0	7.6	0	2.26	0	0.09	0	0	0
23	Vetten en oliën	608	Olie mais/maiskiem-	Oil corn	Maiskiemolie; maisolie	g	100	Per 100g.		FATRS, FOL, FOLFD, ID, SE	3700	900	0	0	0		0	0	0	0	0	0	0		100	96	13.8	29.7	52.3	0.9	51.5	0	0	0	0	0	0	0	0	0	0	11.42	0.1	1.63	0	0.38	0	0.1	0
23	Vetten en oliën	3051	Olie lijnzaad-	Oil linseed	Lijnzaadolie	g	100	Per 100g.			3700	900	0	0	0		0	0	0	0	0	0	0		100	96	10.1	19.2	65.6	49.9	14.8	1	0	0	0	0	0	0	0	0	0	5.86	0.1	3.84	0	0.1	0	0.1	0
23	Vetten en oliën	601	Olie olijf-	Oil olive	Olijfolie	g	100	Per 100g.		FATRS, FOL, FOLFD, MG, SE	3700	900	0	0	0		0	0	0	0	0	0	0		100	96	14.9	72.2	8.7	0.9	7.9	0.1	0	0	0	0	0	0	0	0	0	11.42	0.1	2.78	0	0.38	0	0.1	0
23	Vetten en oliën	3451	Olie palm-	Oil palm	Palmolie; Palmvet	g	100	Per 100g.		CA, CU, FATRS, FOLFD, ID, K, MG, NA, NIA, NT, P, PROT, RIBF, SE, THIA, VITB6, WATER, ZN	3696	899	0	0	0	0	0	0	0	0	0	0	0		99.9	95.9	48.8	37.8	9.3	0.2	9.1	0	0	0	0	0	0	0.19	0	0.96	0.1	42.68	0.1	4.22	0	0.38	0	0.1	0
23	Vetten en oliën	5196	Olie palmpit-	Oil palmkernel	Palmpitolie	g	100	Per 100g.			3696	899	0	0	0	0	0	0	0	0	0	0	0		99.9	95.9	79.5	14	2.2	0	2.2	0	0	0.29	3.93	3.45	0	46.99	0	14.77	0	7.96	0	2.01	0	0.1	0	0	0
23	Vetten en oliën	308	Olie arachide-	Oil peanut	Arachideolie	g	100	Per 100g.		CU, FOL, FOLFD, MG, SE, ZN	3700	900	0	0	0		0	0	0	0	0	0	0		100	96	17.3	59.1	19.4	0.1	19.3	0	0	0	0	0	0	0	0	0	0	8.83	0.1	2.78	0	1.34	0	2.78	0
23	Vetten en oliën	3449	Olie koolzaad-/raapzaad-	Oil rapeseed	Koolzaadolie; Raapzaadolie	g	100	Per 100g.		CA, CARTBTOT, FOLFD, ID, K, MG, NA, NIA, NT, P, PROT, RIBF, SE, THIA, VITB6, WATER, ZN	3696	899	0	0	0	0	0	0	0	0	0	0	0		99.9	95.9	6.9	60.2	28.3	8.5	19.8	0.3	0	0	0	0	0	0	0	0.1	0	4.32	0.1	1.53	0	0.48	0	0.29	0
23	Vetten en oliën	3334	Olie rijst-	Oil rice bran	Rijstolie; Rijstvliesolie	g	100	Per 100g.			3700	900	0	0	0		0	0	0	0	0	0	0		100	94	19.2	39.3	35	1.6	33.4	0	0	0	0	0		0		0.7		16.9		1.6
23	Vetten en oliën	607	Olie saffloer-	Oil safflower	Saffloerolie	g	100	Per 100g.		CU, FATRS, FOL, FOLFD, SE	3700	900	0	0	0		0	0	0	0	0	0	0		100	96	10.2	13.7	72.1	0.2	71.9	0			0	0		0		0.1	0	6.62	0	2.69		0.38		0.29
23	Vetten en oliën	3376	Olie sesam-	Oil sesame	Sesamolie	g	100	Per 100g.		ID	3692	898	0.2	0.2	0	0	0	0	0	0	0	0	0.1		99.7	95.7	14.5	37.6	43.5	0	43.5	0		0	0	0		0		0		8.61	0.1	5.07		0.57		0.1
23	Vetten en oliën	313	Olie soja-	Oil soy	Sojaolie	g	100	Per 100g.		FOL, FOLFD	3676	894	0.3	0.3	0		0	0	0	0	0	0	0		99.2	95.2	15.1	21.2	58.2	6.9	51.1	0.3	0	0	0	0	0	0	0	0.1	0	10.19	0.1	4.1	0	0.29	0	0.29	0
23	Vetten en oliën	317	Olie zonnebloem-	Oil sunflower seed	Zonnebloemolie	g	100	Per 100g.		FOL, FOLFD	3687	897	0.3	0.3	0		0	0	0	0	0	0	0		99.5	95.5	10.6	28.1	56.7	0.2	56.5	0	0	0	0	0	0	0	0	0.1	0	6.02	0	3.44	0	0.19	0	0.67	0
23	Vetten en oliën	5041	Olie plantaardig gem	Oil vegetable average		g	100	Per 100g. Voor meer informatie zie Overzicht recepten op NEVO-website .			3690	898	0.1	0.1	0	0	0	0	0	0	0	0	0		99.7	95.4	20.2	40.3	34.7	2.4	32.3	0.1	0	0.05	0.5	0.36	0	2.87	0	1.24	0.01	11.33	0.05	2.92	0	0.3	0	0.39	0
23	Vetten en oliën	2472	Olie wok-	Oil wok	Wokolie	g	100	Per 100g. Gem van Conimex, Albert Heijn, Asia, Rizi en Lanfranchi.			3700	900	0	0	0		0	0	0	0	0	0	0		100	96	19.3	44.1	32.4	3.3	29	0.1
9	Groente	3135	Okra gekookt	Okra boiled	Oker gekookt	g	100	Per 100g.			94	22	1.9	1.9	0		2	2	0	0	2.5	0	92.6		0.2	0.1	0	0	0	0	0	0
9	Groente	680	Okra rauw	Okra raw	Oker rauw	g	100	Per 100g.			96	23	1.9	1.9	0		1.8	1.5	0.3	0	3.2	0	89.6		0.2	0.1	0	0	0	0	0	0	0	0	0	0	0	0	0	0	0	0	0	0	0	0	0	0	0
6	Fruit	3336	Olijven gem in water blik/glas	Olives average in brine tinned/glass		g	100	Per 100g. Gem van zwarte olijven in water en groene olijven in water; Voor meer informatie zie Overzicht recepten op NEVO-website.			563	137	0.9	0.9	0		1.1	0.3	0.9	0	8.3	0	76		12.5	12	1.9	9	1.1	0.1	1	0			0	0		0		0	0	1.43	0.01	0.35		0.05		0.01
6	Fruit	137	Olijven groen in water blik/glas	Olives green in brine tinned/glass	Groene olijven	g	100	Per 100g.			463	113	0.9	0.9	0		0.5	0.5	0	0	4	0	83.6		11	10.6	1.6	7.9	1	0.1	0.9	0	0	0	0	0	0	0	0	0	0	1.26	0.01	0.31	0	0.04	0	0.01	0
6	Fruit	3221	Olijven zwart in water blik/glas	Olives ripe in brine tinned/glass	Zwarte olijven	g	100	Per 100g.			663	162	0.9	0.9	0		1.7	0	1.7	0	12.5	0	68.5		14	13.4	2.1	10.1	1.2	0.1	1.1	0	0	0	0	0	0	0	0	0	0	1.6	0.01	0.39	0	0.05	0	0.01	0
[truncated: 798 more rows]
[truncated: 94 more columns]

## Sheet: Choices MLC
Version Oct 2021			Choices 5-level criteria for basic and non-basic food groups after the validation and consultation process, updated after validation against Dutch food composition table
[truncated: 36 more rows]

[truncated: 7 more sheets: Choices Assessment, Blad1, Data for the Nutri-Score, Nutri-Scores, Results 1, Results 2, Extra]
