# Supplementary material for: Comparison between the Choices Five-Level Criteria and Nutri-Score: Alignment with the Dutch Food-Based Dietary Guidelines
Source: Nutrients. 2022 Aug 26;14(17):3527. doi: 10.3390/nu14173527 (PMC9460444; doi:10.3390/nu14173527)
Supplement: Supplementary file 1 [file nutrients-14-03527-s001.zip › Supplementary Table S2 220819.xlsx]

## Sheet: Product evaluation
Supplementary Table S2
Evaluation of the selection of products (n=124) by comparing the Nutri-Score results with those of Dreano-Trecant et al. [25] The sum of the % of products in the categories A+B, or C+D (for oils and fats) within a food group is used a measure of sufficient variation within the selection of products.
	Total number of products	A (%)	A (amount)	B %	B (amount)	C (%)	C (amount)	D (%)	D (amount)	SUM of % (A+B or C+D)	Difference with Konings et al	Notes
Konings et al (this paper) (Figure 2-6)
bread, grains and potatoes	33	57.6	19	15.2	5					73 (A+B)	0
fish, legumes, meat, egg, nuts and dairy	48	37.5	18	25	12					63(A+B)	0
spreading and cooking fats	9					44	4	44	4	89 (C+D)	0
fruit and vegetables	22	72.7	16	9.1	2					82 (A+B)	0
beverages	12	25	3	8.3	1					33 (A+B)	0
Dreano-Trecant et al [25] (Table 1)
bread, grains and potatoes	1987	33	663	17	331					50 (A+B)	23	Total number of products is the sum of all grain (products) + potatoes = 1987.
fish, legumes, meat, egg, nuts and dairy	3732	37	1372	18	652					55 (A+B)	8	Total number of products is the sum of all egg + meat (products) + milk (products) + nut and seeds + seafood + pulse (products) =3732
spreading and cooking fats	336					18	59	64	214	82 (C+D)	7
fruit and vegetables	1398	86	1196	9	124					95 (A+B)	13	Total number of products is the sum of all fruit (products) + vegetable (products) - potatoes - pulses = 1398
beverages	632	24	149	16	100					40 (A+B)	7
Ter Borg et al [29] (Table 1)
bread, grains and potatoes (excl potatoes)	4301	37	1591	28	1204					65 (A+B)	8
fish, legumes, meat, egg, nuts and dairy	14622	1.6	239	0.9	135					2,5 (A+B)	60.5
spreading and cooking fats	801					38	304	31	248	69 (C+D)	20
fruit and vegetables	7225	89	6430	4	289					93 (A+B)	11
beverages	3822	9	344	16	612					25 (A+B)	8
